# Supplementary material for: A Novel Nuclear Protein Complex Controlling the Expression of Developmentally Regulated Genes in Toxoplasma Gondii
Source: Adv Sci (Weinh). 2024 Dec 24;12(7):2412000. doi: 10.1002/advs.202412000 (PMC11831446; doi:10.1002/advs.202412000)
Supplement: Supplementary file 3 — Supporting Information [file ADVS-12-2412000-s001.xlsx]

## Sheet: Data 1
Supplementary Data 1. Identification of proteins interacting with AP2XII-5, HDAC3 or AIP1 by coIP/MS 1 Number of unique peptides in the experimental group. 2 Number of unique peptides in the corresponding control group.
Gene ID	Product Description	AP2XII-5		HDAC3		AIP
		Exp1	Control2	Exp1	Control2	Exp1	Control2
TGME49_305340	ATPase MORC	39	1	21	1	30	4
TGME49_247730	AP2 domain transcription factor AP2XII-5	38	0	5	0	16	0
TGME49_314220	hypothetical protein (AIP1)	25	0	0	0	15	0
TGME49_227290	histone deacetylase HDAC3	6	1	7	3	9	4
TGME49_295850	cyclic nucleotide-binding domain-containing protein	43	21	0	0	19	2
TGME49_310220	hypothetical protein	32	15	0	0	1	0
TGME49_244560	heat shock protein 90, putative	31	8	0	0	11	5
TGME49_288380	heat shock protein HSP90	30	10	0	0	1	0
TGME49_319900	hypothetical protein	27	11	0	0	1	0
TGME49_244470	hypothetical protein	27	11	0	0	0	0
TGME49_278130	hypothetical protein	20	7	0	0	0	0
TGME49_204380	hypothetical protein	18	9	0	0	0	0
TGME49_212780	hypothetical protein	17	6	0	0	1	0
TGME49_234200	hypothetical protein	16	8	0	0	0	0
TGME49_205470	translation elongation factor 2 family protein, putative	16	6	0	0	0	0
TGME49_234270	hypothetical protein	15	3	0	0	0	0
TGME49_204050	subtilisin SUB1	15	3	0	0	0	0
TGME49_264660	SAG-related sequence SRS44	15	1	0	0	0	0
TGME49_273050	hypothetical protein	14	7	0	0	0	0
TGME49_218960	AP2 domain transcription factor AP2XII-1	13	2	5	1	5	2
TGME49_315510	hypothetical protein	13	5	0	0	6	0
TGME49_295420	hypothetical protein	12	5	0	0	20	1
TGME49_211680	protein disulfide isomerase	12	3	0	0	1	0
TGME49_240650	coatomer protein complex, subunit alpha, putative	12	6	5	2	0	0
TGME49_300140	elongation factor 1-gamma, putative	11	4	0	0	6	2
TGME49_255895	hypothetical protein	11	0	0	0	0	0
TGME49_231410	ATP synthase F0 subunit b-like protein	10	3	0	0	5	0
TGME49_266630	conoid protein hub CPH1	10	2	0	0	1	0
TGME49_266760	isocitrate dehydrogenase	10	4	2	1	0	0
TGME49_209150	non-proton pumping type-II NADH dehydrogenase I	10	4	2	1	0	0
TGME49_281640	hypothetical protein	10	5	0	0	0	0
TGME49_297180	hypothetical protein	9	4	0	0	2	1
TGME49_313270	hypothetical protein	9	4	10	1	13	0
TGME49_227030	hypothetical protein	9	4	0	0	0	0
TGME49_239290	hypothetical protein	9	3	0	0	0	0
TGME49_224700	hypothetical protein	9	3	0	0	0	0
TGME49_259010	vacuolar ATP synthase subunit d, putative	9	2	0	0	0	0
TGME49_249390	glutamate/leucine/phenylalanine/valine dehydrogenase family protein	9	2	0	0	0	0
TGME49_290660	RNA recognition motif-containing protein	8	4	0	0	3	1
TGME49_308020	SAG-related sequence SRS57	8	4	0	0	3	0
TGME49_262950	hypothetical protein	8	4	0	0	2	0
TGME49_318760	hypothetical protein	8	2	0	0	2	0
TGME49_273090	cell division protein CDC48CY	8	4	44	9	0	0
TGME49_267480	tRNA (guanine(26)-N(2))-dimethyltransferase, putative	8	3	6	0	0	0
TGME49_273520	PCI domain-containing protein	8	4	0	0	0	0
TGME49_251780	heat shock protein	8	3	0	0	0	0
TGME49_272640	eukaryotic initiation factor-2B, epsilon subunit, putative	8	2	0	0	0	0
TGME49_242070	cAMP-dependent protein kinase regulatory subunit	8	2	0	0	0	0
TGME49_262110	hypothetical protein	8	0	0	0	0	0
TGME49_220370	hypothetical protein	8	0	0	0	0	0
TGME49_249270	protein disulfide isomerase-related protein (provisional), putative	7	2	0	0	7	3
TGME49_244910	MIZ/SP-RING zinc finger domain-containing protein	7	3	0	0	4	1
TGME49_216260	eukaryotic initiation factor-2B, gamma subunit, putative	7	3	0	0	1	0
TGME49_250115	hypothetical protein	7	3	0	0	0	0
TGME49_239490	dehydrogenase E1 component family protein	7	3	0	0	0	0
TGME49_214750	hypothetical protein	7	3	0	0	0	0
TGME49_202680	peptidase M16, alpha subunit, putative	7	2	0	0	0	0
TGME49_201680	eukaryotic initiation factor-3 subunit 10, putative	7	2	0	0	0	0
TGME49_222860	eukaryotic translation initiation factor, putative	7	1	0	0	0	0
TGME49_226730	aconitate hydratase ACN/IRP	7	0	0	0	0	0
TGME49_313670	adaptin n terminal region domain-containing protein	6	1	1	0	13	5
TGME49_301120	acetyl-CoA acetyltransferase	6	3	0	0	10	4
TGME49_227810	rhoptry kinase family protein ROP11 (incomplete catalytic triad)	6	1	0	0	7	2
TGME49_289990	hypothetical protein	6	0	0	0	10	1
TGME49_201780	microneme protein MIC2	6	1	0	0	8	1
TGME49_226960	phosphofructokinase PFKII	6	0	0	0	4	1
TGME49_230420	sarco/endoplasmic reticulum Ca2+-ATPase	6	2	0	0	2	1
TGME49_288360	tryptophanyl-tRNA synthetase (TrpRS2)	6	0	0	0	2	1
TGME49_320220	ubiquinol cytochrome c oxidoreductase, putative	6	2	0	0	3	0
TGME49_310150	AMP-binding enzyme domain-containing protein	6	0	0	0	2	0
TGME49_290670	leucyl aminopeptidase LAP	6	3	2	1	1	0
TGME49_297150	MORN repeat-containing protein	6	1	0	0	1	0
TGME49_291020	myosin L	6	0	0	0	1	0
TGME49_212300	hypothetical protein	6	0	5	2	0	0
TGME49_270640	RNA recognition motif-containing protein	6	3	0	0	0	0
TGME49_252230	hypothetical protein	6	3	0	0	0	0
TGME49_248570	hypothetical protein	6	3	0	0	0	0
TGME49_229480	calcium binding protein precursor, putative	6	3	0	0	0	0
TGME49_224740	hypothetical protein	6	3	0	0	0	0
TGME49_219850	prolyl-tRNA synthetase (ProRS)	6	3	0	0	0	0
TGME49_246190	hypothetical protein	6	2	0	0	0	0
TGME49_244460	hypothetical protein	6	2	0	0	0	0
TGME49_236790	hypothetical protein	6	2	0	0	0	0
TGME49_236210	peptidase M16 family potein, putative	6	2	0	0	0	0
TGME49_204530	microneme protein MIC11	6	2	0	0	0	0
TGME49_281650	hypothetical protein	6	1	0	0	0	0
TGME49_274120	hypothetical protein	6	1	0	0	0	0
TGME49_228210	26S proteasome regulatory subunit	6	1	0	0	0	0
TGME49_226310	zinc finger (CCCH type) motif-containing protein	6	1	0	0	0	0
TGME49_219500	hypothetical protein	6	1	0	0	0	0
TGME49_249180	bifunctional dihydrofolate reductase-thymidylate synthase	6	0	0	0	0	0
TGME49_225340	hypothetical protein	6	0	0	0	0	0
TGME49_223760	hypothetical protein	5	1	0	0	12	3
TGME49_306670	hypothetical protein	5	1	0	0	5	1
TGME49_300310	26S proteasome regulatory subunit, S6a family AAA ATpase	5	2	8	1	4	1
TGME49_310030	cyclase-associated protein CAP	5	2	0	0	4	1
TGME49_297810	hypothetical protein	5	0	0	0	2	1
TGME49_277270	NTPase II	5	0	0	0	2	0
TGME49_313410	proteasome 26S regulatory subunit	5	1	3	0	1	0
TGME49_206430	formin FRM1	5	2	1	0	0	0
TGME49_209970	Spc97 / Spc98 family protein	5	2	0	0	0	0
TGME49_229360	transaldolase	5	1	0	0	0	0
TGME49_263060	Proteasome/cyclosome repeat-containing protein	5	0	0	0	0	0
TGME49_234250	hypothetical protein	5	0	0	0	0	0
TGME49_228430	hypothetical protein	5	0	0	0	0	0
TGME49_312420	dense granule protein GRA38	4	2	1	0	19	7
TGME49_312630	anonymous antigen-1, putative	4	0	0	0	17	7
TGME49_232250	catalase	4	0	0	0	14	7
TGME49_318410	TCP-1 chaperonin, putative	4	1	6	2	13	2
TGME49_319350	SAG-related sequence SRS17B	4	1	0	0	4	2
TGME49_288750	cytochrome b-c1 complex subunit 7, putative	4	1	0	0	4	1
TGME49_246170	ARID/BRIGHT DNA binding domain-containing protein	4	0	0	0	34	0
TGME49_216220	AP2 domain transcription factor AP2XI-5	4	1	0	0	9	0
TGME49_256820	zinc finger (CCCH type) motif-containing protein	4	2	1	0	3	0
TGME49_257300	CPH1-interacting protein CIP2	4	1	0	0	3	0
TGME49_277500	26S proteasome regulatory subunit 7, putative	4	1	2	1	2	0
TGME49_310900	AP2 domain transcription factor AP2XI-2	4	1	5	0	2	0
TGME49_269950	dense granule protein GRA61	4	0	2	0	1	0
TGME49_321620	dynamin-related protein DRPB	4	2	0	0	1	0
TGME49_309760	hypothetical protein	4	2	0	0	1	0
TGME49_321600	hypothetical protein	4	1	0	0	1	0
TGME49_299190	B-box zinc finger domain-containing protein	4	1	0	0	1	0
TGME49_284190	pyruvate carboxylase	4	0	0	0	1	0
TGME49_231780	hypothetical protein	4	0	0	0	1	0
TGME49_267080	26S protease regulatory subunit 4, putative	4	1	6	3	0	0
TGME49_247030	hypothetical protein	4	2	4	0	0	0
TGME49_217820	PCI domain-containing protein	4	1	1	0	0	0
TGME49_275650	hypothetical protein	4	2	0	0	0	0
TGME49_248880	GTPase RAB7	4	2	0	0	0	0
TGME49_247550	heat shock protein HSP60	4	2	0	0	0	0
TGME49_243570	ribosomal protein RPS26	4	2	0	0	0	0
TGME49_236910	U2 snRNP auxiliary factor, putative	4	2	0	0	0	0
TGME49_229920	hypothetical protein	4	2	0	0	0	0
TGME49_229280	hypothetical protein	4	2	0	0	0	0
TGME49_220400	actin depolymerizing factor ADF	4	2	0	0	0	0
TGME49_278830	glucose-6-phosphate 1-dehydrogenase	4	1	0	0	0	0
TGME49_263080	hypothetical protein	4	1	0	0	0	0
TGME49_232280	hypothetical protein	4	1	0	0	0	0
TGME49_226030	AGC kinase	4	1	0	0	0	0
TGME49_222380	importin-beta N-terminal domain-containing protein	4	1	0	0	0	0
TGME49_200320	hypoxanthine-xanthine-guanine phosphoribosyl transferase HXGPRT	4	1	0	0	0	0
TGME49_209950	thioredoxin, putative	4	0	0	0	0	0
TGME49_209920	PAN domain-containing protein	4	0	0	0	0	0
TGME49_319340	hypothetical protein	3	1	0	0	12	4
TGME49_219590	RuvB family 1 protein	3	0	3	0	5	2
TGME49_258050	actin like protein ALP2a	3	0	1	0	18	1
TGME49_307760	Tubulin-tyrosine ligase family protein	3	0	0	0	6	1
TGME49_316570	hypothetical protein	3	0	1	0	4	1
TGME49_289310	cullin family protein	3	0	0	0	4	1
TGME49_310470	cytochrome c oxidase subunit COX2b	3	1	1	0	3	1
TGME49_226410	EF-1 guanine nucleotide exchange domain-containing protein	3	1	0	0	3	1
TGME49_209260	cytochrome c oxidase subunit COX5b	3	1	2	0	2	1
TGME49_314970	root hair defective 3 gtp-binding protein (rhd3) protein	3	0	1	0	2	1
TGME49_319920	2-oxo acid dehydrogenases acyltransferase (catalytic domain) domain-containing protein	3	1	0	0	2	1
TGME49_244440	adenosine transporter AT1	3	0	0	0	2	1
TGME49_273870	SWI2/SNF2 ISWI-like (AT hook)	3	0	3	0	4	0
TGME49_314860	zinc knuckle domain-containing protein	3	0	0	0	3	0
TGME49_297880	dense granule protein DG32	3	0	0	0	3	0
TGME49_217480	hypothetical protein	3	1	3	1	2	0
TGME49_312150	hypothetical protein	3	0	2	0	2	0
TGME49_310350	PGAP1 family protein	3	1	0	0	2	0
TGME49_309752	succinate-Coenzyme A ligase, beta subunit, putative	3	1	0	0	2	0
TGME49_224060	thioredoxin, putative	3	1	5	0	1	0
TGME49_202630	ATP-dependent metallopeptidase HflB subfamily protein	3	0	1	0	1	0
TGME49_306330	phospholipase	3	1	0	0	1	0
TGME49_316255	hypothetical protein	3	0	0	0	1	0
TGME49_310640	phosphorylase family protein	3	0	0	0	1	0
TGME49_257990	heat shock protein 101, putative	3	0	4	1	0	0
TGME49_232650	hypothetical protein	3	0	2	0	0	0
TGME49_262040	SAC3/GANP family protein	3	1	1	0	0	0
TGME49_263200	hypothetical protein	3	0	1	0	0	0
TGME49_217460	glutaminyl-tRNA synthetase (GlnRS)	3	0	1	0	0	0
TGME49_272290	pyruvate dehydrogenase complex subunit PD-HE1Beta	3	1	0	0	0	0
TGME49_262010	calmodulin CAM2	3	1	0	0	0	0
TGME49_257350	eukaryotic translation initiation factor, putative	3	1	0	0	0	0
TGME49_253600	hypothetical protein	3	1	0	0	0	0
TGME49_251500	eukaryotic initiation factor-3, subunit 3, putative	3	1	0	0	0	0
TGME49_237250	hypothetical protein	3	1	0	0	0	0
TGME49_230410	peroxiredoxin PRX3	3	1	0	0	0	0
TGME49_227948	peptidase M16 inactive domain-containing protein	3	1	0	0	0	0
TGME49_227850	peptidyl-prolyl cis-trans isomerase, cyclophilin-type domain-containing protein	3	1	0	0	0	0
TGME49_226990	hypothetical protein	3	1	0	0	0	0
TGME49_213280	SAG-related sequence SRS25	3	1	0	0	0	0
TGME49_211850	hypothetical protein	3	1	0	0	0	0
TGME49_279320	hypothetical protein	3	0	0	0	0	0
TGME49_271880	B-box zinc finger domain-containing protein	3	0	0	0	0	0
TGME49_266130	peroxiredoxin PRX2	3	0	0	0	0	0
TGME49_249630	glutathione S-transferase, N-terminal domain-containing protein	3	0	0	0	0	0
TGME49_246940	hypothetical protein	3	0	0	0	0	0
TGME49_240380	hypothetical protein	3	0	0	0	0	0
TGME49_236040	fructose-1,6-bisphosphate aldolase	3	0	0	0	0	0
TGME49_207430	ATP-dependent RNA helicase DDX1, putative	2	0	0	0	15	6
TGME49_268370	non-specific serine/threonine protein kinase	2	0	1	0	19	4
TGME49_295040	HEAT repeat-containing protein	2	0	0	0	13	4
TGME49_286620	S1 RNA binding domain-containing protein	2	0	0	0	8	4
TGME49_247330	symplekin, putative	2	1	0	0	24	2
TGME49_243430	OTU domain-containing protein OTUD3C	2	0	0	0	10	2
TGME49_242118	myosin-light-chain kinase	2	0	2	0	4	2
TGME49_293570	translocation protein sec62, putative	2	1	0	0	4	2
TGME49_240090	rhoptry kinase family protein ROP34, putative	2	1	0	0	4	2
TGME49_310950	AP2 domain transcription factor AP2XI-3	2	0	0	0	4	1
TGME49_225960	STE kinase	2	0	0	0	3	1
TGME49_290270	SPRY domain-containing protein	2	0	2	1	2	1
TGME49_261430	hypothetical protein	2	1	1	0	2	1
TGME49_318770	aurora kinase(incomplete catalytic triad)	2	1	0	0	2	1
TGME49_211250	hypothetical protein	2	0	0	0	2	1
TGME49_294600	Toxoplasma gondii family D protein	2	0	0	0	2	1
TGME49_290720	vacuolar proton translocating ATPase subunit, putative	2	0	0	0	2	1
TGME49_305860	calcium-dependent protein kinase CDPK3	2	1	0	0	12	0
TGME49_310370	hypothetical protein	2	0	0	0	11	0
TGME49_310730	hypothetical protein	2	0	0	0	8	0
TGME49_315210	rhoptry protein, putative	2	0	0	0	7	0
TGME49_288860	RuvB family 2 protein	2	0	6	0	6	0
TGME49_312618	hypothetical protein	2	1	2	0	6	0
TGME49_309920	hypothetical protein	2	0	0	0	4	0
TGME49_299110	cleft lip and palate transmembrane protein 1 (clptm1) protein	2	0	1	0	3	0
TGME49_288630	nucleosome assembly protein (NAP), putative	2	1	0	0	3	0
TGME49_223960	ubiquitin interaction motif family protein	2	0	0	0	3	0
TGME49_219540	cytosolic tRNA-Ala synthetase	2	0	0	0	3	0
TGME49_311310	protein phosphatase 2B catalytic subunit, calcineurin family phosphatse superfamily protein	2	1	0	0	2	0
TGME49_263180	myosin D	2	0	0	0	2	0
TGME49_215430	mitochondrial marker protein MYS	2	0	0	0	2	0
TGME49_311260	myosin light chain MLC1, putative	2	0	0	0	2	0
TGME49_223110	glycolipid transfer protein GLTP	2	0	1	0	1	0
TGME49_302050	elongation factor tu, apicoplast, putative	2	0	1	0	1	0
TGME49_314820	atp synthase F1, epsilon subunit, putative	2	1	0	0	1	0
TGME49_306650	succinate dehydrogenase subunit SDH31	2	1	0	0	1	0
TGME49_292220	PCI domain-containing protein	2	1	0	0	1	0
TGME49_282180	ATP synthase-associated protein	2	1	0	0	1	0
TGME49_235490	HID1 domain-containing protein	2	1	0	0	1	0
TGME49_225730	ATP synthase-associated protein	2	1	0	0	1	0
TGME49_320020	transporter, major facilitator family protein	2	1	0	0	1	0
TGME49_313970	Phytanoyl-CoA dioxygenase (PhyH) superfamily protein	2	1	0	0	1	0
TGME49_312590	hypothetical protein	2	1	0	0	1	0
TGME49_311880	hypothetical protein	2	1	0	0	1	0
TGME49_297470	myosin light chain 2, putative	2	1	0	0	1	0
TGME49_293630	hypothetical protein	2	1	0	0	1	0
TGME49_214320	facilitative glucose transporter GT1	2	0	0	0	1	0
TGME49_214290	DJ-1 family protein	2	0	0	0	1	0
TGME49_313290	MORN repeat-containing protein	2	0	0	0	1	0
TGME49_290980	glycine C-acetyltransferase, putative	2	0	0	0	1	0
TGME49_290170	kelch repeat domain containing/Serine/threonine protein phosphatase protein	2	0	0	0	1	0
TGME49_275680	hypothetical protein	2	0	7	1	0	0
TGME49_251540	dense granule protein GRA9	2	1	3	1	0	0
TGME49_233120	AP2 domain transcription factor AP2VIII-2	2	1	2	1	0	0
TGME49_226860	SAG-related sequence SRS67	2	1	2	1	0	0
TGME49_286230	hypothetical protein	2	0	2	1	0	0
TGME49_216620	EF hand domain-containing protein	2	1	29	0	0	0
TGME49_219790	pre-mRNA processing factor PRP3	2	1	7	0	0	0
TGME49_261000	MutS domain V domain-containing protein	2	0	2	0	0	0
TGME49_243710	t-complex protein beta subunit	2	0	2	0	0	0
TGME49_242660	vacuolar sorting protein 35, putative	2	0	2	0	0	0
TGME49_222360	hypothetical protein	2	0	2	0	0	0
TGME49_217050	ADA2-A transcriptional co-activator SAGA component	2	0	2	0	0	0
TGME49_209720	hypothetical protein	2	1	1	0	0	0
TGME49_276210	phosphoglycerate mutase family protein	2	0	1	0	0	0
TGME49_230890	PHD-finger domain-containing protein	2	0	1	0	0	0
TGME49_209500	hypothetical protein	2	0	1	0	0	0
TGME49_272910	T-complex protein 1 delta subunit	2	1	0	0	0	0
TGME49_267800	dynamin-related protein DRPA	2	1	0	0	0	0
TGME49_265450	hexokinase	2	1	0	0	0	0
TGME49_263630	hypothetical protein	2	1	0	0	0	0
TGME49_258700	transporter, major facilitator family protein	2	1	0	0	0	0
TGME49_258390	DnaJ protein, putative	2	1	0	0	0	0
TGME49_256760	pyruvate kinase PyK1	2	1	0	0	0	0
TGME49_255420	hypothetical protein	2	1	0	0	0	0
TGME49_248460	ubiquitin, putative	2	1	0	0	0	0
TGME49_231790	hypothetical protein	2	1	0	0	0	0
TGME49_231440	LsmAD domain-containing protein	2	1	0	0	0	0
TGME49_223668	LYAR-type C2HC zinc finger protein	2	1	0	0	0	0
TGME49_221522	adaptor complexes medium subunit family protein	2	1	0	0	0	0
TGME49_218820	alba 2	2	1	0	0	0	0
TGME49_218540	peptidase S15, putative	2	1	0	0	0	0
TGME49_217880	RNA-binding protein Nova-1, putative	2	1	0	0	0	0
TGME49_217360	hypothetical protein	2	1	0	0	0	0
TGME49_201240	hypothetical protein	2	1	0	0	0	0
TGME49_280590	hypothetical protein	2	0	0	0	0	0
TGME49_277740	zinc finger, C3HC4 type (RING finger) domain-containing protein	2	0	0	0	0	0
TGME49_271090	hypothetical protein	2	0	0	0	0	0
TGME49_271060	Sec1 family protein	2	0	0	0	0	0
TGME49_264040	hypothetical protein	2	0	0	0	0	0
TGME49_262170	hypothetical protein	2	0	0	0	0	0
TGME49_261210	26s proteasome subunit p55, putative	2	0	0	0	0	0
TGME49_261010	tat-binding family protein, putative	2	0	0	0	0	0
TGME49_258950	lectin family protein	2	0	0	0	0	0
TGME49_258550	SAG-related sequence SRS28	2	0	0	0	0	0
TGME49_255480	thioredoxin domain-containing protein	2	0	0	0	0	0
TGME49_250700	hypothetical protein	2	0	0	0	0	0
TGME49_249870	hypothetical protein	2	0	0	0	0	0
TGME49_249620	histone deacetylase HDAC2	2	0	0	0	0	0
TGME49_249240	calmodulin, putative	2	0	0	0	0	0
TGME49_247790	VRR-NUC domain-containing protein	2	0	0	0	0	0
TGME49_239560	myosin E	2	0	0	0	0	0
TGME49_236870	hypothetical protein	2	0	0	0	0	0
TGME49_235160	hypothetical protein	2	0	0	0	0	0
TGME49_232560	hypothetical protein	2	0	0	0	0	0
TGME49_232050	DnaJ domain-containing protein	2	0	0	0	0	0
TGME49_227960	PCI domain-containing protein	2	0	0	0	0	0
TGME49_224350	aminopeptidase N, putative	2	0	0	0	0	0
TGME49_223620	golgi SNARE, putative	2	0	0	0	0	0
TGME49_219828	HMG (high mobility group) box domain-containing protein	2	0	0	0	0	0
TGME49_219750	cytochrome c, putative	2	0	0	0	0	0
TGME49_219280	actin like protein ALP1	2	0	0	0	0	0
TGME49_216650	S15 sporozoite-expressed protein	2	0	0	0	0	0
TGME49_214470	Ulp1 protease family, C-terminal catalytic domain-containing protein	2	0	0	0	0	0
TGME49_207680	suppressor of kinetochore protein 1, putative	2	0	0	0	0	0
TGME49_201840	aspartyl protease ASP1	2	0	0	0	0	0
TGME49_304630	ATG C terminal domain-containing protein	1	0	0	0	37	11
TGME49_288000	hypothetical protein	1	0	9	0	32	11
TGME49_313100	signal recognition particle SRP54 protein	1	0	0	0	26	9
TGME49_207640	isoleucyl-tRNA synthetase family protein	1	0	0	0	15	6
TGME49_292920	heat shock protein 75, putative	1	0	0	0	18	5
TGME49_291300	RER1 protein, putative	1	0	0	0	11	5
TGME49_289180	thioredoxin family redox-active protein, putative	1	0	0	0	11	5
TGME49_297900	hypothetical protein	1	0	1	0	13	4
TGME49_293230	FAM98 domain-containing protein	1	0	0	0	16	3
TGME49_293060	SPRY domain-containing protein	1	0	2	0	8	3
TGME49_305780	5'-3' exoribonuclease, putative	1	0	0	0	7	3
TGME49_265090	hypothetical protein	1	0	3	0	6	3
TGME49_291800	ADP-ribosylation factor family protein	1	0	0	0	6	3
TGME49_292160	hypothetical protein	1	0	0	0	19	2
TGME49_292140	NIMA-related protein kinase NIMA1	1	0	0	0	10	2
TGME49_316250	hypothetical protein	1	0	4	2	8	2
TGME49_308810	rhoptry neck protein RON9	1	0	0	0	6	2
TGME49_297500	T-complex protein 1 eta subunit	1	0	2	0	5	2
TGME49_248500	nucleoporin NUP37	1	0	1	0	4	2
TGME49_304710	eukaryotic peptide chain release factor, putative	1	0	0	0	4	2
TGME49_305290	vacuolar atp synthase subunit e, putative	1	0	0	0	18	1
TGME49_289680	Ras-related protein Rab11	1	0	0	0	13	1
TGME49_308920	splicing factor U2AF protein	1	0	0	0	10	1
TGME49_244210	RNA polymerase-associated protein RTF1	1	0	3	0	8	1
TGME49_315127	hypothetical protein	1	0	0	0	8	1
TGME49_258240	chromodomain helicase DNA binding protein CHD1/SWI2/SNF2	1	0	1	0	5	1
TGME49_293350	mitochondrial carrier superfamily protein	1	0	0	0	5	1
TGME49_243910	Cof family hydrolase subfamily protein	1	0	0	0	4	1
TGME49_301440	calcium-dependent protein kinase CDPK1	1	0	0	0	4	1
TGME49_286650	hypothetical protein	1	0	0	0	4	1
TGME49_273950	replication factor C subunit 5, putative	1	0	3	0	3	1
TGME49_310630	hypothetical protein	1	0	1	0	3	1
TGME49_288700	RecF/RecN/SMC N terminal domain-containing protein	1	0	1	0	3	1
TGME49_264640	bromodomain-containing protein BDP2	1	0	0	0	3	1
TGME49_262640	cytochrome c oxidase subunit ApiCOX23	1	0	0	0	3	1
TGME49_320140	ubiquinol-cytochrome c reductase hinge protein, putative	1	0	0	0	3	1
TGME49_307000	hypothetical protein	1	0	0	0	3	1
TGME49_301400	hypothetical protein	1	0	0	0	3	1
TGME49_289380	hypothetical protein	1	0	0	0	3	1
TGME49_293470	hypothetical protein	1	0	1	0	2	1
TGME49_289560	RNA recognition motif-containing protein	1	0	0	0	2	1
TGME49_267330	fumarate hydratase	1	0	0	0	2	1
TGME49_219630	flavodoxin domain-containing protein	1	0	0	0	2	1
TGME49_293540	hypothetical protein	1	0	0	0	2	1
TGME49_202070	hypothetical protein	1	0	1	0	24	0
TGME49_290640	DNA mismatch repair protein MSH6-1, putative	1	0	0	0	14	0
TGME49_310190	PIK3R4 kinase-related protein (incomplete catalytic triad)	1	0	0	0	10	0
TGME49_311060	metal-dependent phosphohydrolase HD domain-containing protein	1	0	0	0	7	0
TGME49_309870	PX domain-containing protein	1	0	0	0	6	0
TGME49_292080	leucyl-tRNA synthetase	1	0	0	0	5	0
TGME49_306560	hypothetical protein	1	0	0	0	4	0
TGME49_313230	eukaryotic initiation factor-2, alpha subunit	1	0	0	0	3	0
TGME49_253040	actin-related protein ARP4A	1	0	0	0	3	0
TGME49_250690	zinc finger (CCCH type) motif-containing protein	1	0	0	0	3	0
TGME49_314418	clathrin adaptor complex small chain family protein	1	0	0	0	3	0
TGME49_305560	Vps51/Vps67 protein	1	0	0	0	3	0
TGME49_299070	pyruvate kinase PyKII	1	0	0	0	3	0
TGME49_291180	hypothetical protein	1	0	0	0	3	0
TGME49_289640	hypothetical protein	1	0	0	0	3	0
TGME49_250350	CRIPT, putative	1	0	1	0	2	0
TGME49_215730	Gas41, putative	1	0	1	0	2	0
TGME49_260630	DnaJ family Sec63 protein	1	0	0	0	2	0
TGME49_235420	hypothetical protein	1	0	0	0	2	0
TGME49_227910	cytochrome b-c1 complex subunit 8	1	0	0	0	2	0
TGME49_213730	lanthionine synthetase C family protein	1	0	0	0	2	0
TGME49_321590	hypothetical protein	1	0	0	0	2	0
TGME49_319870	ubiquitin-conjugating enzyme subfamily protein	1	0	0	0	2	0
TGME49_315530	hypothetical protein	1	0	0	0	2	0
TGME49_315280	hypothetical protein	1	0	0	0	2	0
TGME49_314430	serine/threonine specific protein phosphatase	1	0	0	0	2	0
TGME49_314295	ribosomal l25 family protein	1	0	0	0	2	0
TGME49_312300	Sec7 domain-containing protein	1	0	0	0	2	0
TGME49_306960	phenylalanine--tRNA ligase, beta subunit protein	1	0	0	0	2	0
TGME49_290190	hypothetical protein	1	0	0	0	2	0
TGME49_288440	NEK kinase	1	0	0	0	2	0
TGME49_320490	N-acyl-phosphatidylethanolamine-hydrolyzing phospholipase D family protein	1	0	9	0	1	0
TGME49_252630	succinate dehydrogenase subunit SDH15	1	0	2	0	1	0
TGME49_297340	hypothetical protein	1	0	2	0	1	0
TGME49_313495	THO complex subunit 2, putative	1	0	1	0	1	0
TGME49_204370	mitochondrial pyruvate carrier protein 2	1	0	1	0	1	0
TGME49_315080	hypothetical protein	1	0	1	0	1	0
TGME49_290900	hydrolase, NUDIX family protein	1	0	0	0	1	0
TGME49_280760	RUB1 conjugating enzyme	1	0	0	0	1	0
TGME49_264830	hypothetical protein	1	0	0	0	1	0
TGME49_251870	histone H2Bb	1	0	0	0	1	0
TGME49_236130	signal recognition particle (SRP9) domain-containing protein	1	0	0	0	1	0
TGME49_231370	patatin-like phospholipase PL2	1	0	0	0	1	0
TGME49_219140	EF-1 guanine nucleotide exchange domain-containing protein	1	0	0	0	1	0
TGME49_214840	AP2 domain transcription factor AP2X-7	1	0	0	0	1	0
TGME49_213370	formin FRM3	1	0	0	0	1	0
TGME49_321520	hypothetical protein	1	0	0	0	1	0
TGME49_320690	gamma-soluble NSF attachment protein, putative	1	0	0	0	1	0
TGME49_320190	SAG-related sequence SRS16B	1	0	0	0	1	0
TGME49_319910	WD domain, G-beta repeat-containing protein	1	0	0	0	1	0
TGME49_319550	membrane protein C17G8.08c, putative	1	0	0	0	1	0
TGME49_315620	vacuolar ATP synthase subunit C, putative	1	0	0	0	1	0
TGME49_311740	hypothetical protein	1	0	0	0	1	0
TGME49_311480	hypothetical protein	1	0	0	0	1	0
TGME49_311110	Ubiquitin-fold modifier 1 precursor family protein, putative	1	0	0	0	1	0
TGME49_306895	hypothetical protein	1	0	0	0	1	0
TGME49_301410	hypothetical protein	1	0	0	0	1	0
TGME49_300060	signal peptidase subunit protein	1	0	0	0	1	0
TGME49_297420	beta-tubulin cofactor D, putative	1	0	0	0	1	0
TGME49_294550	dynein heavy chain	1	0	0	0	1	0
TGME49_290940	EMP/nonaspanin domain family protein	1	0	0	0	1	0
TGME49_290290	ubiquitin-activating enzyme E1 family protein	1	0	0	0	1	0
TGME49_288610	50S ribosomal protein L21, putative	1	0	0	0	1	0
TGME49_209985	cAMP-dependent protein kinase	1	0	5	2	0	0
TGME49_202370	T-complex protein 1, epsilon subunit (TCP-1-epsilon), putative	1	0	8	1	0	0
TGME49_206510	toxolysin TLN4	1	0	3	1	0	0
TGME49_265330	cell-cycle-associated protein kinase GSK, putative	1	0	2	1	0	0
TGME49_222800	glycogen synthase, putative	1	0	14	0	0	0
TGME49_254300	hypothetical protein	1	0	11	0	0	0
TGME49_209060	thrombospondin type 1 domain-containing protein	1	0	10	0	0	0
TGME49_237220	DNA replication licensing factor Mcm7, putative	1	0	4	0	0	0
TGME49_227900	AP2 domain transcription factor AP2X-1	1	0	3	0	0	0
TGME49_221870	hypothetical protein	1	0	3	0	0	0
TGME49_280380	poly(ADP-ribose) glycohydrolase	1	0	2	0	0	0
TGME49_279330	DEAD/DEAH box helicase family protein	1	0	2	0	0	0
TGME49_259980	DnaJ domain-containing protein	1	0	2	0	0	0
TGME49_233000	KOW motif domain-containing protein	1	0	2	0	0	0
TGME49_214140	hypothetical protein	1	0	2	0	0	0
TGME49_213310	hypothetical protein	1	0	2	0	0	0
TGME49_213000	replication factor C, subunit 5, putative	1	0	2	0	0	0
TGME49_209580	RNA methylase family UPF0020 protein	1	0	2	0	0	0
TGME49_276170	phosphatidylinositol 3- and 4-kinase	1	0	1	0	0	0
TGME49_267710	CPSF A subunit region protein	1	0	1	0	0	0
TGME49_267430	DnaJ domain-containing protein	1	0	1	0	0	0
TGME49_265370	hypothetical protein	1	0	1	0	0	0
TGME49_261460	transcriptional elongation factor FACT80	1	0	1	0	0	0
TGME49_255670	methyltransferase domain-containing protein	1	0	1	0	0	0
TGME49_246730	hypothetical protein	1	0	1	0	0	0
TGME49_233080	G-patch domain-containing protein	1	0	1	0	0	0
TGME49_232190	Sec7 domain-containing protein	1	0	1	0	0	0
TGME49_224460	aminopeptidase n, putative	1	0	1	0	0	0
TGME49_216680	ankyrin repeat-containing protein	1	0	1	0	0	0
TGME49_205380	fructose-bisphospatase I	1	0	1	0	0	0
TGME49_285250	hypothetical protein	1	0	0	0	0	0
TGME49_284620	hypothetical protein	1	0	0	0	0	0
TGME49_283730	endomembrane protein 70 subfamily protein	1	0	0	0	0	0
TGME49_283720	phosphotyrosyl phosphate activator (ptpa) protein	1	0	0	0	0	0
TGME49_283480	cell-cycle-associated protein kinase DYRK2, putative	1	0	0	0	0	0
TGME49_279420	hypothetical protein	1	0	0	0	0	0
TGME49_278530	multiprotein bridging factor type 1 family transcriptional co-activator, putative	1	0	0	0	0	0
TGME49_277720	GDA1/CD39 (nucleoside phosphatase) family protein	1	0	0	0	0	0
TGME49_274190	eukaryotic initiation factor 2B epsilon subunit, putative	1	0	0	0	0	0
TGME49_274160	hypothetical protein	1	0	0	0	0	0
TGME49_273920	aldose reductase, putative	1	0	0	0	0	0
TGME49_273330	hypothetical protein	1	0	0	0	0	0
TGME49_272400	casein kinase ii regulatory subunit protein	1	0	0	0	0	0
TGME49_271610	pyrroline-5-carboxylate reductase	1	0	0	0	0	0
TGME49_270760	asparagine synthase	1	0	0	0	0	0
TGME49_269840	proteasome regulatory subunit	1	0	0	0	0	0
TGME49_269680	acyl-CoA carboxyltransferase beta chain, putative	1	0	0	0	0	0
TGME49_269020	hypothetical protein	1	0	0	0	0	0
TGME49_268740	hypothetical protein	1	0	0	0	0	0
TGME49_267650	hypothetical protein	1	0	0	0	0	0
TGME49_267590	hypothetical protein	1	0	0	0	0	0
TGME49_266310	Alpha-1,3-mannosyl-glycoprotein 2-beta-N-acetylglucosaminyltransferase	1	0	0	0	0	0
TGME49_266090	hypothetical protein	1	0	0	0	0	0
TGME49_264805	hypothetical protein	1	0	0	0	0	0
TGME49_264140	hypothetical protein	1	0	0	0	0	0
TGME49_264090	hypothetical protein	1	0	0	0	0	0
TGME49_264010	hypothetical protein	1	0	0	0	0	0
TGME49_262933	hypothetical protein	1	0	0	0	0	0
TGME49_262600	hypothetical protein	1	0	0	0	0	0
TGME49_262480	dynein light chain roadblock-type 2, putative	1	0	0	0	0	0
TGME49_261730	hypothetical protein	1	0	0	0	0	0
TGME49_261410	protein-tyrosine-phosphatase	1	0	0	0	0	0
TGME49_259940	hypothetical protein	1	0	0	0	0	0
TGME49_258770	polypeptide n-acetylgalactosaminyltransferase 12, putative	1	0	0	0	0	0
TGME49_258660	rhoptry protein ROP6	1	0	0	0	0	0
TGME49_258625	peptidyl-prolyl cis-trans isomerase, FKBP-type domain-containing protein	1	0	0	0	0	0
TGME49_257750	homocysteine s-methyltransferase domain-containing protein	1	0	0	0	0	0
TGME49_257740	UMP-CMP kinase	1	0	0	0	0	0
TGME49_257020	hypothetical protein	1	0	0	0	0	0
TGME49_254870	hypothetical protein	1	0	0	0	0	0
TGME49_254860	hypothetical protein	1	0	0	0	0	0
TGME49_253940	CAM Kinase family, incomplete catalytic triad	1	0	0	0	0	0
TGME49_253290	valyl-tRNA synthetase	1	0	0	0	0	0
TGME49_252440	peptidase c13 family protein	1	0	0	0	0	0
TGME49_251880	tRNA synthetases class I family protein	1	0	0	0	0	0
TGME49_251460	hypothetical protein	1	0	0	0	0	0
TGME49_250850	CMGC kinase, putative	1	0	0	0	0	0
TGME49_249550	hypothetical protein	1	0	0	0	0	0
TGME49_249480	tetratricopeptide repeat-containing protein	1	0	0	0	0	0
TGME49_248630	actin-related protein ARP1	1	0	0	0	0	0
TGME49_248445	hypothetical protein	1	0	0	0	0	0
TGME49_248260	hypothetical protein	1	0	0	0	0	0
TGME49_248240	leucine rich repeat-containing protein	1	0	0	0	0	0
TGME49_247590	methyltransferase domain-containing protein	1	0	0	0	0	0
TGME49_247410	hypothetical protein	1	0	0	0	0	0
TGME49_247390	ATPase, AAA family protein	1	0	0	0	0	0
TGME49_246130	serpin (serine proteinase inhibitor) superfamily protein	1	0	0	0	0	0
TGME49_245610	hypothetical protein	1	0	0	0	0	0
TGME49_243800	long-chain fatty acid CoA ligase, putative	1	0	0	0	0	0
TGME49_243730	rhoptry protein ROP9	1	0	0	0	0	0
TGME49_243460	hypothetical protein	1	0	0	0	0	0
TGME49_243290	hypothetical protein	1	0	0	0	0	0
TGME49_242240	rhoptry kinase family protein ROP19A	1	0	0	0	0	0
TGME49_241160	hemolysin-III related subfamily protein	1	0	0	0	0	0
TGME49_240810	hypothetical protein	1	0	0	0	0	0
TGME49_240570	hypothetical protein	1	0	0	0	0	0
TGME49_239475	hypothetical protein	1	0	0	0	0	0
TGME49_239320	BolA family protein	1	0	0	0	0	0
TGME49_239020	ABC transporter transmembrane region domain-containing protein	1	0	0	0	0	0
TGME49_238410	hypothetical protein	1	0	0	0	0	0
TGME49_238380	hypothetical protein	1	0	0	0	0	0
TGME49_237140	ethylene inducible protein, putative	1	0	0	0	0	0
TGME49_236110	autophagy-related protein 3 atg3, putative	1	0	0	0	0	0
TGME49_235730	hypothetical protein	1	0	0	0	0	0
TGME49_235670	hypothetical protein	1	0	0	0	0	0
TGME49_233540	transporter, major facilitator family protein	1	0	0	0	0	0
TGME49_231800	helicase, putative	1	0	0	0	0	0
TGME49_231600	HEAT repeat-containing protein	1	0	0	0	0	0
TGME49_231210	sarcalumenin/eps15 family protein	1	0	0	0	0	0
TGME49_231000	START domain-containing protein	1	0	0	0	0	0
TGME49_230150	ChAPs (Chs5p-Arf1p-binding proteins) protein	1	0	0	0	0	0
TGME49_229690	autophagy-related protein 7 atg7, putative	1	0	0	0	0	0
TGME49_228190	eukaryotic initiation factor-3, subunit 5, putative	1	0	0	0	0	0
TGME49_228160	acid phosphatase	1	0	0	0	0	0
TGME49_227890	hypothetical protein	1	0	0	0	0	0
TGME49_226920	hypothetical protein	1	0	0	0	0	0
TGME49_226590	cytochrome C oxidase subunit IIa, putative	1	0	0	0	0	0
TGME49_226500	hypothetical protein	1	0	0	0	0	0
TGME49_226020	transporter, major facilitator family protein	1	0	0	0	0	0
TGME49_225940	hypothetical protein	1	0	0	0	0	0
TGME49_225800	iron-sulfur assembly ATPase	1	0	0	0	0	0
TGME49_225555	hypothetical protein	1	0	0	0	0	0
TGME49_225310	ARF1-directed GTPase-activating protein, putative	1	0	0	0	0	0
TGME49_225108	SNF7 family protein	1	0	0	0	0	0
TGME49_224340	hypothetical protein	1	0	0	0	0	0
TGME49_224170	SAG-related sequence SRS60A	1	0	0	0	0	0
TGME49_223910	acyltransferase domain-containing protein	1	0	0	0	0	0
TGME49_223450	ubiquitin carboxyl-terminal hydrolase	1	0	0	0	0	0
TGME49_222400	hypothetical protein	1	0	0	0	0	0
TGME49_222170	dense-granule antigen DG32	1	0	0	0	0	0
TGME49_220950	hypothetical protein	1	0	0	0	0	0
TGME49_220860	DEAD/DEAH box helicase	1	0	0	0	0	0
TGME49_220480	hypothetical protein	1	0	0	0	0	0
TGME49_220350	tRNA ligases class II (D, K and N) domain-containing protein	1	0	0	0	0	0
TGME49_220150	50S ribosomal protein L16, putative	1	0	0	0	0	0
TGME49_219510	GTP binding protein 7 isoform 2 family protein, putative	1	0	0	0	0	0
TGME49_219250	acetyltransferase, GNAT family protein	1	0	0	0	0	0
TGME49_218240	hypothetical protein	1	0	0	0	0	0
TGME49_216600	exonuclease III APE	1	0	0	0	0	0
TGME49_216180	hypothetical protein	1	0	0	0	0	0
TGME49_215350	hypothetical protein	1	0	0	0	0	0
TGME49_215290	saccharopine dehydrogenase domain-containing protein	1	0	0	0	0	0
TGME49_215260	carbamoylphosphate synthetase	1	0	0	0	0	0
TGME49_215250	thiamin pyrophosphokinase, catalytic domain-containing protein	1	0	0	0	0	0
TGME49_214350	GTP-binding protein, putative	1	0	0	0	0	0
TGME49_214250	hypothetical protein	1	0	0	0	0	0
TGME49_214150	mitochondrial inner membrane translocase subunit TIM17, putative	1	0	0	0	0	0
TGME49_213670	hypothetical protein	1	0	0	0	0	0
TGME49_212810	hypothetical protein	1	0	0	0	0	0
TGME49_212240	beta-1 tubulin, putative	1	0	0	0	0	0
TGME49_211890	RAP domain-containing protein	1	0	0	0	0	0
TGME49_210408	HMG (high mobility group) box domain-containing protein	1	0	0	0	0	0
TGME49_209730	hypothetical protein	1	0	0	0	0	0
TGME49_209540	hypothetical protein	1	0	0	0	0	0
TGME49_209440	hypothetical protein	1	0	0	0	0	0
TGME49_209130	regulator of chromosome condensation (RCC1) repeat-containing protein	1	0	0	0	0	0
TGME49_209080	transport protein particle (trapp) component, bet3 protein	1	0	0	0	0	0
TGME49_208590	vacuolar ATP synthase subunit 54kD, putative	1	0	0	0	0	0
TGME49_207770	PCI domain-containing protein	1	0	0	0	0	0
TGME49_207590	protein phosphatase 2C domain-containing protein	1	0	0	0	0	0
TGME49_206480	hypothetical protein	1	0	0	0	0	0
TGME49_206470	pyruvate dehydrogenase complex subunit PDH-E3II	1	0	0	0	0	0
TGME49_206415	myosin K	1	0	0	0	0	0
TGME49_203980	hypothetical protein	1	0	0	0	0	0
TGME49_203080	RNA recognition motif-containing protein	1	0	0	0	0	0
TGME49_202930	hypothetical protein	1	0	0	0	0	0
TGME49_201700	WD domain, G-beta repeat-containing protein	1	0	0	0	0	0
TGME49_201220	zinc finger protein	1	0	0	0	0	0
TGME49_200330	hypothetical protein	1	0	0	0	0	0
TGME49_254940	MIF4G domain-containing protein	0	0	5	0	71	22
TGME49_310790	hypothetical protein	0	0	1	0	59	22
TGME49_265250	RNA recognition motif-containing protein	0	0	0	0	59	22
TGME49_202780	rhoptry kinase family protein ROP25	0	0	0	0	32	11
TGME49_314500	subtilisin SUB2	0	0	3	0	23	11
TGME49_291330	RNA recognition motif-containing protein	0	0	0	0	23	11
TGME49_278975	metacaspase MCA2	0	0	0	0	26	9
TGME49_218610	ATPase (DUF699) protein	0	0	10	0	20	9
TGME49_232080	VPS13 domain-containing protein	0	0	1	0	26	7
TGME49_314470	hypothetical protein	0	0	3	0	20	7
TGME49_290920	oxidoreductase, 2OG-Fe(II) oxygenase family protein	0	0	0	0	20	7
TGME49_277790	hypothetical protein	0	0	0	0	17	7
TGME49_297830	hypothetical protein	0	0	1	0	18	6
TGME49_235350	cwfj family protein	0	0	0	0	18	6
TGME49_315150	eukaryotic initiation factor-4E, putative	0	0	1	0	17	6
TGME49_294560	rhoptry kinase family protein ROP37 (incomplete catalytic triad)	0	0	0	0	17	6
TGME49_309950	NLE (NUC135) domain-containing protein	0	0	3	0	13	6
TGME49_259990	SAC3/GANP family protein	0	0	0	0	13	6
TGME49_221580	ribosomal RNA large subunit methyltransferase J protein	0	0	0	0	18	5
TGME49_306210	RNA polymerase II accessory factor CDC73	0	0	2	0	14	5
TGME49_314740	PSP protein	0	0	13	4	13	5
TGME49_291890	microneme protein MIC1	0	0	0	0	13	5
TGME49_286580	inner membrane complex protein IMC17	0	0	0	0	13	5
TGME49_313910	RNA recognition motif 2 protein	0	0	4	1	11	5
TGME49_313990	CBF/Mak21 family protein	0	0	3	0	11	5
TGME49_289330	ubiquitin carboxyl-terminal hydrolase family 2 protein	0	0	0	0	11	5
TGME49_286720	heat shock protein HSP28	0	0	0	0	11	5
TGME49_216880	POC1 centriolar protein, putative	0	0	0	0	11	5
TGME49_208030	microneme protein MIC4	0	0	0	0	11	5
TGME49_320650	ankyrin repeat-containing protein	0	0	1	0	10	5
TGME49_318510	N-ethylmaleimide-sensitive fusion protein, putative	0	0	0	0	10	5
TGME49_255340	tetratricopeptide repeat-containing protein	0	0	11	0	23	4
TGME49_235540	eukaryotic initiation factor-2 beta, putative	0	0	0	0	13	4
TGME49_227560	IWS1 transcription factor, putative	0	0	0	0	13	4
TGME49_311230	basal complex component BCC7	0	0	0	0	12	4
TGME49_289250	cyclophilin, putative	0	0	1	0	11	4
TGME49_208320	polynucleotide kinase 3 phosphatase	0	0	0	0	11	4
TGME49_216480	NMD3 family protein	0	0	1	0	10	4
TGME49_240510	nucleoporin NUP134	0	0	0	0	10	4
TGME49_201520	protein phosphatase PPM3G, putative	0	0	0	0	8	4
TGME49_220260	hypothetical protein	0	0	4	0	12	3
TGME49_298020	DEAD-family helicase	0	0	19	2	9	3
TGME49_319530	splicing factor SF2	0	0	10	2	9	3
TGME49_312260	hypothetical protein	0	0	0	0	9	3
TGME49_236270	RING zinc finger protein	0	0	0	0	9	3
TGME49_222660	non-discharge partner NDP1	0	0	1	0	8	3
TGME49_223040	hypothetical protein	0	0	0	0	8	3
TGME49_209280	FAM76 domain-containing protein	0	0	6	0	7	3
TGME49_249680	RNA polymerase II associated Paf1 complex component PAF1	0	0	5	0	7	3
TGME49_248340	GTP-binding nuclear protein ran/tc4	0	0	0	0	7	3
TGME49_313560	60S ribosomal protein L7a, putative	0	0	2	0	6	3
TGME49_286450	dense granule protein GRA5	0	0	0	0	6	3
TGME49_217510	inner membrane complex protein IMC19	0	0	0	0	6	3
TGME49_230010	hypothetical protein	0	0	0	0	19	2
TGME49_219440	hypothetical protein	0	0	0	0	19	2
TGME49_265840	nuclear mesh protein NMP1	0	0	2	0	17	2
TGME49_309200	zinc finger (CCCH type) motif-containing protein	0	0	0	0	13	2
TGME49_304460	zinc finger, C3HC4 type (RING finger) domain-containing protein	0	0	7	0	12	2
TGME49_244500	Tubulin-tyrosine ligase family protein	0	0	0	0	12	2
TGME49_288830	NADH dehydrogenase (NDH2-II)	0	0	3	1	11	2
TGME49_206580	formin FRM2	0	0	0	0	11	2
TGME49_318140	SART-1 family protein	0	0	3	1	8	2
TGME49_288940	hypothetical protein	0	0	1	0	8	2
TGME49_308860	apical cap protein AC3	0	0	0	0	8	2
TGME49_300260	threonyl-tRNA synthetase family protein	0	0	0	0	8	2
TGME49_207450	RNA-splicing ligase RtcB, putative	0	0	0	0	8	2
TGME49_299130	hypothetical protein	0	0	6	0	6	2
TGME49_297730	transcription elongation factor 1, putative	0	0	2	0	6	2
TGME49_254650	pre-mRNA-splicing factor Cwc2, putative	0	0	0	0	6	2
TGME49_237230	membrane protein MYR3	0	0	0	0	6	2
TGME49_233450	SAG-related sequence SRS29A	0	0	0	0	6	2
TGME49_269200	crooked neck family 1 protein isoform 2, putative	0	0	8	2	5	2
TGME49_314410	aquarius, putative	0	0	15	1	5	2
TGME49_205180	RNA recognition motif-containing protein	0	0	3	1	5	2
TGME49_285240	3-oxo-5-alpha-steroid 4-dehydrogenase	0	0	1	0	5	2
TGME49_263580	bromodomain-containing protein BDP1	0	0	1	0	5	2
TGME49_289650	PEP-carboxykinase I	0	0	0	0	5	2
TGME49_232130	thioredoxin-like associated protein TLAP2	0	0	0	0	5	2
TGME49_280700	glutamate decarboxylase	0	0	3	0	4	2
TGME49_311290	protein tyrosine phosphatase family protein, ptpla protein	0	0	2	0	4	2
TGME49_225550	phosphatidylserine decarboxylase	0	0	1	0	4	2
TGME49_311400	protein transport protein SEC31, putative	0	0	0	0	4	2
TGME49_268770	dual specificity phosphatase, catalytic domain-containing protein	0	0	0	0	4	2
TGME49_245490	microneme protein MIC8	0	0	0	0	4	2
TGME49_293480	MoeA N-terminal region (domain I and II) domain-containing protein	0	0	8	0	31	1
TGME49_224280	CPSF A subunit region protein	0	0	0	0	31	1
TGME49_321450	Myb family DNA-binding domain-containing protein	0	0	13	0	26	1
TGME49_286920	SWIRM domain-containing protein	0	0	1	0	26	1
TGME49_309140	transducin beta-like protein TBL1	0	0	10	0	22	1
TGME49_228040	PPIC-type PPIASE domain-containing protein	0	0	0	0	20	1
TGME49_248120	hypothetical protein	0	0	0	0	18	1
TGME49_210781	ubiquitin carboxyl-terminal hydrolase	0	0	0	0	13	1
TGME49_318260	transcription initiation factor TFIID subunit TAF5	0	0	1	0	12	1
TGME49_270930	THO complex subunit 2, putative	0	0	8	0	11	1
TGME49_313180	cell-cycle-associated protein kinase PRP4, putative	0	0	3	0	11	1
TGME49_316350	hypothetical protein	0	0	2	0	11	1
TGME49_304720	hypothetical protein	0	0	0	0	11	1
TGME49_283740	RNA recognition motif-containing protein	0	0	0	0	11	1
TGME49_315140	WD domain, G-beta repeat-containing protein	0	0	3	0	10	1
TGME49_232680	hypothetical protein	0	0	1	0	10	1
TGME49_293730	palmitoyltransferase DHHC14	0	0	0	0	10	1
TGME49_255350	ATPase, putative	0	0	0	0	10	1
TGME49_212220	zinc finger (CCCH type) motif-containing protein	0	0	0	0	10	1
TGME49_294930	leucine rich repeat-containing protein	0	0	2	0	9	1
TGME49_227270	hypothetical protein	0	0	0	0	9	1
TGME49_293510	poly(ADP-ribose) polymerase and DNA-Ligase Zn-finger region domain-containing protein	0	0	0	0	8	1
TGME49_224160	AP-5 complex subunit mu, putative	0	0	1	0	7	1
TGME49_290678	hypothetical protein	0	0	1	0	7	1
TGME49_214940	MIC2-associated protein M2AP	0	0	0	0	7	1
TGME49_204310	hypothetical protein	0	0	15	1	6	1
TGME49_315700	hypothetical protein	0	0	4	1	6	1
TGME49_319620	hypothetical protein	0	0	1	0	6	1
TGME49_297110	kinesin motor domain-containing protein	0	0	1	0	6	1
TGME49_254210	RNA recognition motif-containing protein	0	0	0	0	6	1
TGME49_230160	hypothetical protein	0	0	0	0	6	1
TGME49_253430	asparagine synthetase, putative	0	0	0	0	5	1
TGME49_223485	protein MPODD, putative	0	0	0	0	5	1
TGME49_209000	HECT-domain (ubiquitin-transferase) domain-containing protein	0	0	3	0	4	1
TGME49_248890	actin-like protein ALP3b	0	0	2	0	4	1
TGME49_215360	dense granule protein GRA62	0	0	1	0	4	1
TGME49_305790	hypothetical protein	0	0	0	0	4	1
TGME49_267500	conserved basal apical peripheral protein CBAP	0	0	0	0	4	1
TGME49_243780	hypothetical protein	0	0	0	0	4	1
TGME49_208360	hypothetical protein	0	0	0	0	4	1
TGME49_201760	thioredoxin-like associated protein TLAP4	0	0	0	0	4	1
TGME49_313400	DnaJ domain-containing protein	0	0	4	2	3	1
TGME49_294710	RNA recognition motif-containing protein	0	0	5	0	3	1
TGME49_313130	hypothetical protein	0	0	3	0	3	1
TGME49_270320	protein phosphatase PPM3C	0	0	2	0	3	1
TGME49_311100	bradyzoite formation deficient protein BFD2	0	0	1	0	3	1
TGME49_305980	pyruvate dehydrogenase complex subunit PDH-E3I	0	0	1	0	3	1
TGME49_201200	cleavage and polyadenylation specificity factor subunit 4	0	0	1	0	3	1
TGME49_314830	pre-mRNA splicing factor subunit, putative	0	0	0	0	3	1
TGME49_282070	inner membrane complex protein IMC33	0	0	0	0	3	1
TGME49_264760	Oxysterol-binding protein	0	0	0	0	3	1
TGME49_254030	cytochrome c oxidase subunit ApiCOX13	0	0	0	0	3	1
TGME49_243250	myosin H	0	0	0	0	3	1
TGME49_226350	hypothetical protein	0	0	0	0	3	1
TGME49_214770	ras-related protein RAB1B	0	0	0	0	3	1
TGME49_208790	MC family transporter, putative	0	0	0	0	3	1
TGME49_205700	cyclophilin precursor	0	0	0	0	3	1
TGME49_313370	hypothetical protein	0	0	6	1	2	1
TGME49_213900	regulator of chromosome condensation RCC1	0	0	5	0	2	1
TGME49_288530	NOL1/NOP2/sun family protein	0	0	4	0	2	1
TGME49_270770	PWI domain-containing protein	0	0	3	0	2	1
TGME49_289770	AP-1 complex subunit mu-1, putative	0	0	2	0	2	1
TGME49_269740	R3H domain-containing protein	0	0	2	0	2	1
TGME49_310820	SLU7 splicing factor, putative	0	0	2	0	2	1
TGME49_309960	hypothetical protein	0	0	2	0	2	1
TGME49_290910	hypothetical protein	0	0	1	0	2	1
TGME49_229030	signal peptidase complex subunit 2, putative	0	0	1	0	2	1
TGME49_312570	CMGC kinase, MAPK family (ERK) MAPK-1	0	0	1	0	2	1
TGME49_310330	hypothetical protein	0	0	1	0	2	1
TGME49_303450	coatomer gamma subunit	0	0	1	0	2	1
TGME49_301270	Tyrosine kinase-like (TKL) protein	0	0	1	0	2	1
TGME49_300110	hypothetical protein	0	0	1	0	2	1
TGME49_292190	hypothetical protein	0	0	1	0	2	1
TGME49_310440	membrane occupation and recognition nexus protein MORN1	0	0	0	0	2	1
TGME49_285840	RAP domain-containing protein	0	0	0	0	2	1
TGME49_273850	nucleoporin NUP68, putative	0	0	0	0	2	1
TGME49_266320	glycosyltransferase family protein	0	0	0	0	2	1
TGME49_262490	serine hydrolase ASH4	0	0	0	0	2	1
TGME49_260500	COPI associated protein, putative	0	0	0	0	2	1
TGME49_244200	2-oxoglutarate dehydrogenase e1 component, mitochondrial precursor, putative	0	0	0	0	2	1
TGME49_241840	C2 domain-containing protein	0	0	0	0	2	1
TGME49_239770	alveolin domain containing intermediate filament IMC11	0	0	0	0	2	1
TGME49_234670	actin-like family protein	0	0	0	0	2	1
TGME49_231350	glucosamine-fructose-6-phosphate aminotransferase	0	0	0	0	2	1
TGME49_226220	alveolin domain containing intermediate filament IMC9	0	0	0	0	2	1
TGME49_224720	SPOC domain-containing protein	0	0	0	0	2	1
TGME49_223940	gliding-associated protein GAP45	0	0	0	0	2	1
TGME49_219730	hypothetical protein	0	0	0	0	2	1
TGME49_215280	succinate dehydrogenase [ubiquinone] iron-sulfur subunit SDHB	0	0	0	0	2	1
TGME49_213910	hypothetical protein	0	0	0	0	2	1
TGME49_203990	rhoptry protein ROP12	0	0	0	0	2	1
TGME49_202920	p-aminobenzoic acid synthase	0	0	0	0	2	1
TGME49_320300	SWI2/SNF2 Brahma-like putative	0	0	3	0	27	0
TGME49_295410	transcription initiation factor TFIID complex subunit TAF6	0	0	1	0	16	0
TGME49_249260	CDK-related protein kinase CRK3	0	0	4	1	14	0
TGME49_214240	bromodomain-containing protein	0	0	0	0	14	0
TGME49_233160	hypothetical protein	0	0	2	0	13	0
TGME49_224870	hypothetical protein	0	0	2	0	13	0
TGME49_285200	cleavage and polyadenylation specificity factor subunit 3	0	0	0	0	13	0
TGME49_320160	hypothetical protein	0	0	2	0	12	0
TGME49_248740	hypothetical protein	0	0	0	0	12	0
TGME49_276180	histone acetyltransferase TAF1/250	0	0	1	0	11	0
TGME49_264890	hypothetical protein	0	0	1	0	11	0
TGME49_263820	DEAD/DEAH box helicase domain-containing protein	0	0	0	0	11	0
TGME49_261960	hypothetical protein	0	0	0	0	10	0
TGME49_295760	calcium-dependent protein kinase CDPK4A	0	0	1	0	9	0
TGME49_229770	hypothetical protein	0	0	0	0	9	0
TGME49_221200	CW-type Zinc Finger protein	0	0	7	2	8	0
TGME49_269010	AP2 domain transcription factor AP2VIII-7	0	0	3	0	8	0
TGME49_265240	hypothetical protein	0	0	0	0	8	0
TGME49_232800	hypothetical protein	0	0	6	0	7	0
TGME49_255870	WD domain, G-beta repeat-containing protein	0	0	2	0	7	0
TGME49_320450	ribosome biogenesis regulatory protein (rrs1) protein	0	0	1	0	7	0
TGME49_315950	cytoskeleton salvaging RING family member 1	0	0	0	0	7	0
TGME49_294700	polynucleotide 5'-hydroxyl-kinase	0	0	0	0	7	0
TGME49_268250	WD domain, G-beta repeat-containing protein	0	0	0	0	7	0
TGME49_299250	hypothetical protein	0	0	3	0	6	0
TGME49_294430	hypothetical protein	0	0	1	0	6	0
TGME49_294980	hypothetical protein	0	0	0	0	6	0
TGME49_275330	ribosomal protein RPL29	0	0	0	0	6	0
TGME49_225910	hypothetical protein	0	0	0	0	6	0
TGME49_262935	hypothetical protein	0	0	12	3	5	0
TGME49_253750	PLU-1 family protein	0	0	49	0	5	0
TGME49_295320	embryo sac development arrest EDA7, putative	0	0	2	0	5	0
TGME49_319950	rRNA-processing protein FCF1, putative	0	0	1	0	5	0
TGME49_309560	nmda receptor glutamate-binding chain	0	0	1	0	5	0
TGME49_313810	transcription initiation factor TFIID complex subunit TAF8	0	0	0	0	5	0
TGME49_256030	doublecortin domain-containing protein DCX	0	0	0	0	5	0
TGME49_227980	hypothetical protein	0	0	0	0	5	0
TGME49_218520	microneme protein MIC6	0	0	0	0	5	0
TGME49_229750	hypothetical protein	0	0	4	0	4	0
TGME49_258990	bromodomain-containing protein BDP3	0	0	0	0	4	0
TGME49_252270	L1P family of ribosomal protein	0	0	0	0	4	0
TGME49_305160	histone H2Ba	0	0	4	1	3	0
TGME49_304955	serine/threonine specific protein phosphatase	0	0	2	1	3	0
TGME49_239790	BRCA1 C Terminus (BRCT) domain-containing protein	0	0	6	0	3	0
TGME49_312230	DNA topoisomerase 2, putative	0	0	4	0	3	0
TGME49_288040	hypothetical protein	0	0	2	0	3	0
TGME49_306195	hypothetical protein	0	0	1	0	3	0
TGME49_286730	SRP19 protein	0	0	1	0	3	0
TGME49_315930	succinate dehydrogenase subunit SDH18	0	0	0	0	3	0
TGME49_292950	apical cap protein AC10	0	0	0	0	3	0
TGME49_289710	AP2 domain transcription factor AP2IX-5	0	0	0	0	3	0
TGME49_270960	U3 small nucleolar RNA-associated protein 25, putative	0	0	0	0	3	0
TGME49_254500	hypothetical protein	0	0	0	0	3	0
TGME49_250820	apical cap protein AC2	0	0	0	0	3	0
TGME49_248150	AP-5 complex subunit zeta, putative	0	0	0	0	3	0
TGME49_246670	hypothetical protein	0	0	0	0	3	0
TGME49_246540	cytochrome c1, heme protein	0	0	0	0	3	0
TGME49_237090	AP2 domain transcription factor AP2X-5	0	0	0	0	3	0
TGME49_235380	apical cap protein AC5	0	0	0	0	3	0
TGME49_216840	hypothetical protein	0	0	0	0	3	0
TGME49_210440	polynucleotide adenylyltransferase	0	0	0	0	3	0
TGME49_205580	nuclear factor NF4	0	0	0	0	3	0
TGME49_202010	hypothetical protein	0	0	0	0	3	0
TGME49_318440	helicase associated domain (ha2) protein	0	0	34	11	2	0
TGME49_304740	rhoptry kinase family protein ROP35	0	0	14	6	2	0
TGME49_289530	ribosomal protein RPL19	0	0	10	4	2	0
TGME49_316900	Sas10 C-terminal domain-containing protein	0	0	6	3	2	0
TGME49_314750	hypothetical protein	0	0	7	1	2	0
TGME49_230450	bifunctional GMP synthase/glutamine amidotransferase protein	0	0	5	1	2	0
TGME49_289000	hypothetical protein	0	0	3	1	2	0
TGME49_321400	microsomal signal peptidase (spc12) domain-containing protein	0	0	2	1	2	0
TGME49_243620	pre-mRNA-splicing factor CWF7, putative	0	0	7	0	2	0
TGME49_320100	RNA recognition motif-containing protein	0	0	6	0	2	0
TGME49_257710	actin-like protein ALP 5	0	0	3	0	2	0
TGME49_293320	hypothetical protein	0	0	2	0	2	0
TGME49_318480	SWI2/SNF2-containing protein RAD5	0	0	1	0	2	0
TGME49_315780	myosin light chain MLC7	0	0	1	0	2	0
TGME49_292975	hypothetical protein	0	0	1	0	2	0
TGME49_287270	peripheral plastid protein 1	0	0	1	0	2	0
TGME49_286410	hypothetical protein	0	0	1	0	2	0
TGME49_258060	ATP synthase subunit ATPTG8	0	0	1	0	2	0
TGME49_250830	26S proteasome regulatory subunit RPN12, putative	0	0	1	0	2	0
TGME49_229790	hypothetical protein	0	0	1	0	2	0
TGME49_318400	hypothetical protein	0	0	1	0	2	0
TGME49_314540	hypothetical protein	0	0	1	0	2	0
TGME49_313470	helix-hairpin-helix motif domain-containing protein	0	0	1	0	2	0
TGME49_313020	STAS domain-containing protein	0	0	1	0	2	0
TGME49_309780	hypothetical protein	0	0	1	0	2	0
TGME49_297140	U6 snRNA-associated sm family protein Lsm2, putative	0	0	1	0	2	0
TGME49_320550	AP-5 complex subunit beta-1, putative	0	0	0	0	2	0
TGME49_319500	TMEM121 domain-containing protein	0	0	0	0	2	0
TGME49_314700	hypothetical protein	0	0	0	0	2	0
TGME49_313430	nucleoporin, putative	0	0	0	0	2	0
TGME49_310300	hypothetical protein	0	0	0	0	2	0
TGME49_309210	peroxiredoxin 6, putative	0	0	0	0	2	0
TGME49_309170	TAF7-like RNA polymerase II TAF7L	0	0	0	0	2	0
TGME49_306080	ATP-dependent DNA helicase, RecQ family protein	0	0	0	0	2	0
TGME49_295360	inner membrane complex protein IMC18	0	0	0	0	2	0
TGME49_294970	hypothetical protein	0	0	0	0	2	0
TGME49_291900	Ydr279p family (RNase H2 complex component) protein	0	0	0	0	2	0
TGME49_291880	hypothetical protein	0	0	0	0	2	0
TGME49_290030	ATP synthase-associated protein	0	0	0	0	2	0
TGME49_289600	heat shock protein HSP29	0	0	0	0	2	0
TGME49_285980	phosphoglucomutase PGM1	0	0	0	0	2	0
TGME49_278720	hypothetical protein	0	0	0	0	2	0
TGME49_271600	hypothetical protein	0	0	0	0	2	0
TGME49_270150	hypothetical protein	0	0	0	0	2	0
TGME49_268830	ATP synthase subunit delta	0	0	0	0	2	0
TGME49_268750	peptidyl-prolyl cis-trans isomerase E, putative	0	0	0	0	2	0
TGME49_263310	step ii splicing factor, putative	0	0	0	0	2	0
TGME49_260810	hypothetical protein	0	0	0	0	2	0
TGME49_258720	Ubiquitin family protein, putative	0	0	0	0	2	0
TGME49_258090	hypothetical protein	0	0	0	0	2	0
TGME49_253570	hypothetical protein	0	0	0	0	2	0
TGME49_245990	hypothetical protein	0	0	0	0	2	0
TGME49_230340	apical annuli protein AAP4	0	0	0	0	2	0
TGME49_223270	hypothetical protein	0	0	0	0	2	0
TGME49_213710	WD domain, G-beta repeat-containing protein	0	0	0	0	2	0
TGME49_209600	hypothetical protein	0	0	0	0	2	0
TGME49_203790	hypothetical protein	0	0	0	0	2	0
TGME49_317720	eukaryotic translation initiation factor 3 subunit 7, putative	0	0	19	9	1	0
TGME49_306400	hypothetical protein	0	0	22	8	1	0
TGME49_308870	hypothetical protein	0	0	10	4	1	0
TGME49_320210	WD domain, G-beta repeat domain containing protein	0	0	14	3	1	0
TGME49_299780	hypothetical protein	0	0	7	3	1	0
TGME49_305270	hypothetical protein	0	0	8	2	1	0
TGME49_309570	DEAD/DEAH box helicase domain-containing protein	0	0	7	2	1	0
TGME49_309600	hypothetical protein	0	0	10	1	1	0
TGME49_307810	hypothetical protein	0	0	8	1	1	0
TGME49_310860	U5 snRNP-specific protein	0	0	6	1	1	0
TGME49_290850	WD-40 repeat protein	0	0	6	1	1	0
TGME49_286790	nuclear factor NF2	0	0	5	1	1	0
TGME49_319670	hypothetical protein	0	0	3	1	1	0
TGME49_315690	DnaJ domain-containing protein	0	0	3	1	1	0
TGME49_314790	small nuclear ribonucleoprotein G, putative	0	0	3	1	1	0
TGME49_306600	RNA recognition motif-containing protein	0	0	3	1	1	0
TGME49_305240	XPA binding protein 2 family protein	0	0	11	0	1	0
TGME49_311030	hypothetical protein	0	0	10	0	1	0
TGME49_287180	hypothetical protein	0	0	10	0	1	0
TGME49_297530	DNA-directed RNA polymerase I RPA2	0	0	9	0	1	0
TGME49_314480	hypothetical protein	0	0	7	0	1	0
TGME49_280730	cytosolic fe-s cluster assembling factor nbp35, putative	0	0	6	0	1	0
TGME49_214600	hypothetical protein	0	0	6	0	1	0
TGME49_312990	DEAD/DEAH box ATP-dependent RNA helicase	0	0	6	0	1	0
TGME49_312280	pre-mRNA-splicing factor ATP-dependent RNA helicase, putative	0	0	6	0	1	0
TGME49_313830	AARP2CN (NUC121) domain-containing protein	0	0	5	0	1	0
TGME49_312530	splicing factor, CC1 family protein	0	0	5	0	1	0
TGME49_226580	hypothetical protein	0	0	4	0	1	0
TGME49_295680	periodic tryptophan protein PWP2, putative	0	0	4	0	1	0
TGME49_294360	ubiquitin specific protease 39 isoform 2, putative	0	0	4	0	1	0
TGME49_294780	hypothetical protein	0	0	3	0	1	0
TGME49_253520	U3 small nucleolar RNA-associated protein 6 protein	0	0	3	0	1	0
TGME49_216750	Paf1/RNA polymerase II complex component LEO1	0	0	3	0	1	0
TGME49_320080	hypothetical protein	0	0	3	0	1	0
TGME49_304640	hypothetical protein	0	0	3	0	1	0
TGME49_287500	T complex chaperonin, putative	0	0	3	0	1	0
TGME49_306220	pre-mRNA-processing factor 40, putative	0	0	2	0	1	0
TGME49_259040	hypothetical protein	0	0	2	0	1	0
TGME49_203870	pre-mRNA-splicing factor ISY1, putative	0	0	2	0	1	0
TGME49_320760	hypothetical protein	0	0	2	0	1	0
TGME49_316430	target of rapamycin (TOR), putative	0	0	2	0	1	0
TGME49_315570	hypothetical protein	0	0	2	0	1	0
TGME49_312960	hypothetical protein	0	0	2	0	1	0
TGME49_310380	brix domain containing protein	0	0	2	0	1	0
TGME49_309800	RNA recognition motif-containing protein	0	0	2	0	1	0
TGME49_306020	hypothetical protein	0	0	2	0	1	0
TGME49_305600	hypothetical protein	0	0	2	0	1	0
TGME49_301390	ribosome biogenesis protein BOP1, putative	0	0	2	0	1	0
TGME49_295070	helicase associated domain (ha2) protein	0	0	2	0	1	0
TGME49_292235	hypothetical protein	0	0	2	0	1	0
TGME49_288840	hypothetical protein	0	0	2	0	1	0
TGME49_286560	U6 snRNA-associated Sm family protein	0	0	2	0	1	0
TGME49_320480	ras-related protein RAB11B	0	0	1	0	1	0
TGME49_309265	oxidoreductase, short chain dehydrogenase/reductase family protein	0	0	1	0	1	0
TGME49_305450	acetyltransferase, GNAT family protein	0	0	1	0	1	0
TGME49_293680	hypothetical protein	0	0	1	0	1	0
TGME49_286690	DNA/RNA-binding protein KIN17 domain-containing protein	0	0	1	0	1	0
TGME49_280450	hypothetical protein	0	0	1	0	1	0
TGME49_256990	glycyl-tRNA synthetase	0	0	1	0	1	0
TGME49_240520	hypothetical protein	0	0	1	0	1	0
TGME49_221510	cytochrome c oxidase subunit ApiCOX18	0	0	1	0	1	0
TGME49_220450	ribonuclease HI protein	0	0	1	0	1	0
TGME49_214740	hypothetical protein	0	0	1	0	1	0
TGME49_319540	hypothetical protein	0	0	1	0	1	0
TGME49_318525	hypothetical protein	0	0	1	0	1	0
TGME49_315720	Smg-4/UPF3 family protein	0	0	1	0	1	0
TGME49_314900	LisH protein	0	0	1	0	1	0
TGME49_312490	hypothetical protein	0	0	1	0	1	0
TGME49_312310	ATPase, AAA family protein	0	0	1	0	1	0
TGME49_311410	M phase phosphoprotein MPP10, putative	0	0	1	0	1	0
TGME49_310870	integral membrane protein, putative	0	0	1	0	1	0
TGME49_309250	hypothetical protein	0	0	1	0	1	0
TGME49_307040	shikimate dehydrogenase substrate binding domain-containing protein	0	0	1	0	1	0
TGME49_306290	DNA-directed RNA polymerase III RPC1	0	0	1	0	1	0
TGME49_305950	tetratricopeptide repeat-containing protein	0	0	1	0	1	0
TGME49_305010	pre-mRNA branch site protein p14, putative	0	0	1	0	1	0
TGME49_301420	hypothetical protein	0	0	1	0	1	0
TGME49_300330	hypothetical protein	0	0	1	0	1	0
TGME49_300240	syntaxin 6, n-terminal protein	0	0	1	0	1	0
TGME49_299080	VTC domain-containing protein	0	0	1	0	1	0
TGME49_298970	LSM3, U6 small nuclear RNA associated isoform 2 family protein	0	0	1	0	1	0
TGME49_296950	hypothetical protein	0	0	1	0	1	0
TGME49_295620	hypothetical protein	0	0	1	0	1	0
TGME49_294790	hypothetical protein	0	0	1	0	1	0
TGME49_294350	DEAD/DEAH box helicase domain-containing protein	0	0	1	0	1	0
TGME49_293000	3'5'-cyclic nucleotide phosphodiesterase domain-containing protein	0	0	1	0	1	0
TGME49_292360	hypothetical protein	0	0	1	0	1	0
TGME49_291850	ribosomal protein RPS30	0	0	1	0	1	0
TGME49_289880	hypothetical protein	0	0	1	0	1	0
TGME49_289800	hypothetical protein	0	0	1	0	1	0
TGME49_289550	WD domain, G-beta repeat-containing protein	0	0	1	0	1	0
TGME49_288290	hypothetical protein	0	0	1	0	1	0
TGME49_286710	zinc finger, c2h2 type domain-containing protein	0	0	1	0	1	0
TGME49_500326	hypothetical protein, conserved	0	0	0	0	1	0
TGME49_321440	SWI2/SNF2 ISWI-like SANT	0	0	0	0	1	0
TGME49_320070	CDK-activating kinase assembly factor MAT1 protein	0	0	0	0	1	0
TGME49_318690	RNA recognition motif-containing protein	0	0	0	0	1	0
TGME49_318590	Fe-S cluster assembly factor HCF101	0	0	0	0	1	0
TGME49_316760	hypothetical protein	0	0	0	0	1	0
TGME49_315760	AP2 domain transcription factor AP2XI-4	0	0	0	0	1	0
TGME49_315580	hypothetical protein	0	0	0	0	1	0
TGME49_314450	hypothetical protein	0	0	0	0	1	0
TGME49_313860	regulator of chromosome condensation (RCC1) repeat-containing protein	0	0	0	0	1	0
TGME49_313600	DDHD domain-containing protein	0	0	0	0	1	0
TGME49_313540	hypothetical protein	0	0	0	0	1	0
TGME49_313385	hypothetical protein	0	0	0	0	1	0
TGME49_313330	rhoptry kinase family protein ROP27	0	0	0	0	1	0
TGME49_312820	hypothetical protein	0	0	0	0	1	0
TGME49_309890	alpha/beta hydrolase, putative	0	0	0	0	1	0
TGME49_307980	GTP-binding protein lepA, putative	0	0	0	0	1	0
TGME49_304990	guanylate-binding protein, N-terminal domain-containing protein	0	0	0	0	1	0
TGME49_301150	SAG-related sequence SRS19B	0	0	0	0	1	0
TGME49_297745	hypothetical protein	0	0	0	0	1	0
TGME49_297690	hypothetical protein	0	0	0	0	1	0
TGME49_297520	proteophosphoglycan PPG1	0	0	0	0	1	0
TGME49_295400	MINDY deubiquitinase, putative	0	0	0	0	1	0
TGME49_293430	hypothetical protein	0	0	0	0	1	0
TGME49_293180	NADP-specific glutamate dehydrogenase	0	0	0	0	1	0
TGME49_292245	hypothetical protein	0	0	0	0	1	0
TGME49_290990	HEAT repeat-containing protein	0	0	0	0	1	0
TGME49_288990	homeobox domain-containing protein	0	0	0	0	1	0
TGME49_286590	microtubule associated protein SPM2	0	0	0	0	1	0
TGME49_285520	RNA cap guanine-N2 methyltransferase	0	0	0	0	1	0
TGME49_278660	P-type ATPase4	0	0	0	0	1	0
TGME49_278440	SWI2/SNF2 Brahma-like putative	0	0	0	0	1	0
TGME49_273930	DNA topoisomerase domain-containing protein	0	0	0	0	1	0
TGME49_273770	selenoprotein Q, putative	0	0	0	0	1	0
TGME49_272350	mRNA export protein	0	0	0	0	1	0
TGME49_272000	hypothetical protein	0	0	0	0	1	0
TGME49_271110	hypothetical protein	0	0	0	0	1	0
TGME49_270100	oxidoreductase, aldo/keto reductase family protein	0	0	0	0	1	0
TGME49_269730	myosin-light-chain kinase	0	0	0	0	1	0
TGME49_269710	hypothetical protein	0	0	0	0	1	0
TGME49_268980	hypothetical protein	0	0	0	0	1	0
TGME49_268590	rhomboid protease ROM4	0	0	0	0	1	0
TGME49_267690	hypothetical protein	0	0	0	0	1	0
TGME49_267040	hypothetical protein	0	0	0	0	1	0
TGME49_266620	thioredoxin CTRX1	0	0	0	0	1	0
TGME49_265180	lasso maintenance factor LMF1	0	0	0	0	1	0
TGME49_264710	bucentaur or craniofacial development domain-containing protein	0	0	0	0	1	0
TGME49_262420	AP2 domain transcription factor AP2VIIb-1/ADA2-B	0	0	0	0	1	0
TGME49_258730	hypothetical protein	0	0	0	0	1	0
TGME49_258630	hypothetical protein	0	0	0	0	1	0
TGME49_257980	ribosome recycling factor protein	0	0	0	0	1	0
TGME49_256050	signal recognition particle 14kd protein	0	0	0	0	1	0
TGME49_256000	endoplasmic reticulum retention receptor	0	0	0	0	1	0
TGME49_254690	serine hydrolase ASH2	0	0	0	0	1	0
TGME49_254400	LSU ribosomal protein L2P, putative	0	0	0	0	1	0
TGME49_254050	optic atrophy 3 protein (opa3) protein	0	0	0	0	1	0
TGME49_253560	hypothetical protein	0	0	0	0	1	0
TGME49_252340	MBOAT domain-containing protein	0	0	0	0	1	0
TGME49_251740	AP2 domain transcription factor AP2XII-9	0	0	0	0	1	0
TGME49_251690	seryl-tRNA synthetase, cytoplasmic, putative	0	0	0	0	1	0
TGME49_250950	KRUF family protein	0	0	0	0	1	0
TGME49_250800	AP2 domain transcription factor AP2XII-8	0	0	0	0	1	0
TGME49_249570	hypothetical protein	0	0	0	0	1	0
TGME49_248330	zinc finger, C3HC4 type (RING finger) domain-containing protein	0	0	0	0	1	0
TGME49_247580	glutaredoxin 3	0	0	0	0	1	0
TGME49_247300	hypothetical protein	0	0	0	0	1	0
TGME49_246580	hypothetical protein	0	0	0	0	1	0
TGME49_245440	hypothetical protein	0	0	0	0	1	0
TGME49_244110	nucleosome assembly protein (nap) protein	0	0	0	0	1	0
TGME49_243690	hypothetical protein	0	0	0	0	1	0
TGME49_243265	protamine P1 protein	0	0	0	0	1	0
TGME49_242090	zinc finger (CCCH type) motif-containing protein	0	0	0	0	1	0
TGME49_240255	hypothetical protein	0	0	0	0	1	0
TGME49_239800	transverse sutures component TSC2	0	0	0	0	1	0
TGME49_239050	hypothetical protein	0	0	0	0	1	0
TGME49_238150	hypothetical protein	0	0	0	0	1	0
TGME49_237500	protein phosphatase PPM3A, putative	0	0	0	0	1	0
TGME49_237150	minor histocompatibility antigen h13, putative	0	0	0	0	1	0
TGME49_236595	ankyrin repeat-containing protein	0	0	0	0	1	0
TGME49_232610	histone acetyltransferase subunit nua4 protein	0	0	0	0	1	0
TGME49_231625	hypothetical protein	0	0	0	0	1	0
TGME49_231460	hypothetical protein	0	0	0	0	1	0
TGME49_231430	oligosaccharyl transferase stt3 protein, putative	0	0	0	0	1	0
TGME49_230070	BolA family protein	0	0	0	0	1	0
TGME49_229640	apical cap protein AC8	0	0	0	0	1	0
TGME49_228360	peptidyl-prolyl isomerase FKBP12, putative	0	0	0	0	1	0
TGME49_227880	hypothetical protein	0	0	0	0	1	0
TGME49_226620	hypothetical protein	0	0	0	0	1	0
TGME49_225930	triose-phosphate isomerase TPI-I	0	0	0	0	1	0
TGME49_225790	thioredoxin-like protein 2	0	0	0	0	1	0
TGME49_225410	histone H3 centromeric CENH3	0	0	0	0	1	0
TGME49_224860	exosome component 2, putative	0	0	0	0	1	0
TGME49_221590	dual specificity phosphatase, catalytic domain-containing protein	0	0	0	0	1	0
TGME49_220930	IMC sutures component ISC3	0	0	0	0	1	0
TGME49_220300	ribosomal protein L15 protein	0	0	0	0	1	0
TGME49_217800	hypothetical protein	0	0	0	0	1	0
TGME49_216440	OTU domain-containing protein OTU8	0	0	0	0	1	0
TGME49_216210	hypothetical protein	0	0	0	0	1	0
TGME49_216150	peptidase family M3 protein	0	0	0	0	1	0
TGME49_214870	ribosomal protein L9, N-terminal domain-containing protein	0	0	0	0	1	0
TGME49_213940	CHCH domain-containing protein	0	0	0	0	1	0
TGME49_212310	vacuolar ATP synthetase	0	0	0	0	1	0
TGME49_212190	RNA recognition motif-containing protein	0	0	0	0	1	0
TGME49_210960	replication factor C subunit 4, putative	0	0	0	0	1	0
TGME49_209800	formate/nitrite transporter FNT1	0	0	0	0	1	0
TGME49_207170	cytochrome b-c1 complex subunit 12	0	0	0	0	1	0
TGME49_204100	eIF2 kinase IF2K-C	0	0	0	0	1	0
TGME49_202950	hypothetical protein	0	0	0	0	1	0
TGME49_202830	Elicitor-responsive protein, putative	0	0	0	0	1	0
TGME49_202770	RNA recognition motif-containing protein	0	0	0	0	1	0
TGME49_202500	glideosome-associated protein with multiple-membrane spans GAPM1A	0	0	0	0	1	0
TGME49_202480	hypothetical protein	0	0	0	0	1	0
TGME49_201800	ATP synthase-associated protein	0	0	0	0	1	0
TGME49_200290	rhomboid protease ROM1	0	0	0	0	1	0
TGME49_231970	pre-mRNA processing splicing factor PRP8	0	0	39	13	0	0
TGME49_228170	inner membrane complex protein IMC2A	0	0	25	12	0	0
TGME49_223390	activating signal cointegrator 1 complex subunit 3 family 1 ASCC3L1, putative	0	0	41	11	0	0
TGME49_232440	Brf1p family coiled coil protein	0	0	14	7	0	0
TGME49_249990	hypothetical protein	0	0	16	6	0	0
TGME49_263090	14-3-3 protein	0	0	14	6	0	0
TGME49_245680	ribosomal protein RPL21	0	0	14	6	0	0
TGME49_284050	DEAD/DEAH box helicase domain-containing protein	0	0	12	6	0	0
TGME49_233190	SKIP/SNW domain-containing protein	0	0	12	6	0	0
TGME49_206670	hypothetical protein	0	0	12	6	0	0
TGME49_203630	ribosomal protein RPL44	0	0	12	5	0	0
TGME49_241170	hypothetical protein	0	0	10	5	0	0
TGME49_239820	D-3-phosphoglycerate dehydrogenase	0	0	10	5	0	0
TGME49_229250	ribosomal protein RPL28	0	0	10	5	0	0
TGME49_228470	ribosomal protein RPL15	0	0	10	5	0	0
TGME49_269180	MIF4G domain-containing protein	0	0	14	4	0	0
TGME49_252360	rhoptry kinase family protein ROP24 (incomplete catalytic triad)	0	0	13	4	0	0
TGME49_260520	hypothetical protein	0	0	9	4	0	0
TGME49_227620	dense granule protein GRA2	0	0	8	4	0	0
TGME49_204480	thioredoxin domain-containing protein	0	0	8	4	0	0
TGME49_217680	hypothetical protein	0	0	36	3	0	0
TGME49_201400	Sin3-associated polypeptide SAP18	0	0	16	3	0	0
TGME49_204340	hypothetical protein	0	0	15	3	0	0
TGME49_255190	myosin C	0	0	10	3	0	0
TGME49_205440	CCT chaperonin gamma subunit	0	0	8	3	0	0
TGME49_254470	hypothetical protein	0	0	7	3	0	0
TGME49_232520	brix domain-containing protein	0	0	7	3	0	0
TGME49_244320	ribosomal protein RPL24	0	0	6	3	0	0
TGME49_214210	rRNA pseudouridine synthase	0	0	6	3	0	0
TGME49_205340	ribosomal protein RPS12	0	0	6	3	0	0
TGME49_286080	elongation factor 2 family protein	0	0	23	2	0	0
TGME49_209850	RNA recognition motif-containing protein	0	0	11	2	0	0
TGME49_253440	cell-cycle-associated protein kinase SRPK, putative	0	0	10	2	0	0
TGME49_210370	hypothetical protein	0	0	10	2	0	0
TGME49_252290	importin alpha, putative	0	0	8	2	0	0
TGME49_240710	RNA recognition motif-containing protein	0	0	7	2	0	0
TGME49_230960	splicing factor 3b, subunit 3, putative	0	0	7	2	0	0
TGME49_280370	hypothetical protein	0	0	5	2	0	0
TGME49_267600	FHA domain-containing protein	0	0	5	2	0	0
TGME49_232000	hypothetical protein	0	0	5	2	0	0
TGME49_208560	carrier superfamily protein	0	0	5	2	0	0
TGME49_223410	eukaryotic initiation factor-4E, putative	0	0	4	2	0	0
TGME49_234610	WD-40 repeat protein	0	0	16	1	0	0
TGME49_266435	hypothetical protein	0	0	12	1	0	0
TGME49_265410	G-protein beta WD-40 repeat containing protein	0	0	11	1	0	0
TGME49_249610	hypothetical protein	0	0	9	1	0	0
TGME49_247450	hypothetical protein	0	0	8	1	0	0
TGME49_202200	hypothetical protein	0	0	8	1	0	0
TGME49_209100	PUB domain-containing protein	0	0	7	1	0	0
TGME49_269920	phosphatidylserine decarboxylase	0	0	6	1	0	0
TGME49_267740	hypothetical protein	0	0	6	1	0	0
TGME49_264130	hypothetical protein	0	0	6	1	0	0
TGME49_236890	hypothetical protein	0	0	6	1	0	0
TGME49_211690	AAA family protein	0	0	6	1	0	0
TGME49_205220	U5 snRNP-associated subunit, putative	0	0	6	1	0	0
TGME49_202620	hypothetical protein	0	0	6	1	0	0
TGME49_271888	3-ketoacyl-CoA reductase, putative	0	0	5	1	0	0
TGME49_233520	ATP-dependent RNA helicase	0	0	5	1	0	0
TGME49_208350	hypothetical protein	0	0	5	1	0	0
TGME49_205510	nucleolar protein 5, putative	0	0	5	1	0	0
TGME49_280610	signal recognition particle receptor alpha subunit	0	0	4	1	0	0
TGME49_259260	membrane protein FtsH1	0	0	4	1	0	0
TGME49_252210	pentatricopeptide repeat domain-containing protein	0	0	4	1	0	0
TGME49_249360	RED family protein	0	0	4	1	0	0
TGME49_247440	hypothetical protein	0	0	4	1	0	0
TGME49_232370	CW-type Zinc Finger protein	0	0	4	1	0	0
TGME49_228000	splicing factor 3A subunit 2, putative	0	0	4	1	0	0
TGME49_275440	dense granule protein GRA6	0	0	3	1	0	0
TGME49_246620	G10 family protein	0	0	3	1	0	0
TGME49_223140	tRNA binding domain-containing protein	0	0	3	1	0	0
TGME49_219200	DEAD/DEAH box RNA helicase family protein	0	0	3	1	0	0
TGME49_271100	NUC153 domain-containing protein	0	0	2	1	0	0
TGME49_267420	mago nashi family protein 2, putative	0	0	2	1	0	0
TGME49_261240	histone H3	0	0	2	1	0	0
TGME49_258210	DNA-directed RNA polymerase II RPB2	0	0	2	1	0	0
TGME49_258070	hypothetical protein	0	0	2	1	0	0
TGME49_254880	Alpha-galactosidase	0	0	2	1	0	0
TGME49_240860	acyltransferase domain-containing protein	0	0	2	1	0	0
TGME49_226000	ATP synthase, putative	0	0	2	1	0	0
TGME49_225160	hypothetical protein	0	0	2	1	0	0
TGME49_224580	RNA recognition motif-containing protein	0	0	2	1	0	0
TGME49_244880	DNA-directed RNA polymerase I RPA1	0	0	27	0	0	0
TGME49_201140	hypothetical protein	0	0	22	0	0	0
TGME49_280660	HECT-domain (ubiquitin-transferase) domain-containing protein	0	0	18	0	0	0
TGME49_275480	Myb family DNA-binding domain-containing protein	0	0	18	0	0	0
TGME49_225125	pre-rRNA processing protein	0	0	16	0	0	0
TGME49_210980	alternative splicing type 3 and, putative	0	0	14	0	0	0
TGME49_212820	ubiquitin family protein	0	0	13	0	0	0
TGME49_226660	hypothetical protein	0	0	12	0	0	0
TGME49_205010	U2 small nuclear ribonucleoprotein family protein, putative	0	0	12	0	0	0
TGME49_243920	DNA replication licensing factor MCM5, putative	0	0	11	0	0	0
TGME49_213300	hypothetical protein	0	0	11	0	0	0
TGME49_273560	kinesin heavy chain, putative	0	0	10	0	0	0
TGME49_260320	Noc2p family protein	0	0	10	0	0	0
TGME49_269770	WD domain, G-beta repeat-containing protein	0	0	9	0	0	0
TGME49_243540	WD domain, G-beta repeat-containing protein	0	0	9	0	0	0
TGME49_237520	hypothetical protein	0	0	9	0	0	0
TGME49_237290	hypothetical protein	0	0	9	0	0	0
TGME49_207720	hypothetical protein	0	0	9	0	0	0
TGME49_286160	non-specific serine/threonine protein kinase	0	0	8	0	0	0
TGME49_218600	RNA recognition motif-containing protein	0	0	8	0	0	0
TGME49_218420	WD domain, G-beta repeat-containing protein	0	0	8	0	0	0
TGME49_280560	selenide, water dikinase	0	0	7	0	0	0
TGME49_228150	hypothetical protein	0	0	7	0	0	0
TGME49_225840	hypothetical protein	0	0	7	0	0	0
TGME49_203490	GNL3L/Grn1 GTPase	0	0	7	0	0	0
TGME49_203170	OB-fold nucleic acid binding domain-containing protein	0	0	7	0	0	0
TGME49_238510	hypothetical protein	0	0	6	0	0	0
TGME49_286440	malic enzyme	0	0	5	0	0	0
TGME49_282140	cwf21 protein	0	0	5	0	0	0
TGME49_275990	hypothetical protein	0	0	5	0	0	0
TGME49_267390	DNA-directed RNA polymerase I RPAC1	0	0	5	0	0	0
TGME49_264450	DNA topoisomerase III beta-1, putative	0	0	5	0	0	0
TGME49_260600	Pumilio-family RNA binding repeat-containing protein	0	0	5	0	0	0
TGME49_250060	DNA-directed RNA polymerase I RPA12	0	0	5	0	0	0
TGME49_247195	microneme protein MIC15	0	0	5	0	0	0
TGME49_246500	surp module domain-containing protein	0	0	5	0	0	0
TGME49_240590	DNA-directed RNA polymerase II RPB5	0	0	5	0	0	0
TGME49_238400	endonuclease/exonuclease/phosphatase domain-containing protein	0	0	5	0	0	0
TGME49_235140	hypothetical protein	0	0	5	0	0	0
TGME49_221660	DEAD/DEAH box helicase domain-containing protein	0	0	5	0	0	0
TGME49_277850	trypsin domain-containing protein	0	0	4	0	0	0
TGME49_275470	dense granule protein GRA15	0	0	4	0	0	0
TGME49_272740	DNA-directed RNA polymerase III RPC2	0	0	4	0	0	0
TGME49_250730	60S ribosomal protein L7-B, putative	0	0	4	0	0	0
TGME49_238140	hypothetical protein	0	0	4	0	0	0
TGME49_232020	hypothetical protein	0	0	4	0	0	0
TGME49_229990	T-complex protein 1 subunit alpha, putative	0	0	4	0	0	0
TGME49_228100	hypothetical protein	0	0	4	0	0	0
TGME49_225150	hypothetical protein	0	0	4	0	0	0
TGME49_222910	phosphoglycerate mutase	0	0	4	0	0	0
TGME49_222240	hypothetical protein	0	0	4	0	0	0
TGME49_220240	hypothetical protein	0	0	4	0	0	0
TGME49_217000	hypothetical protein	0	0	4	0	0	0
TGME49_213400	zinc finger (CCCH type) motif-containing protein	0	0	4	0	0	0
TGME49_211400	DEAD/DEAH box helicase domain-containing protein	0	0	4	0	0	0
TGME49_202980	hypothetical protein	0	0	4	0	0	0
TGME49_280800	SWI2/SNF2 SRCAP/Ino80	0	0	3	0	0	0
TGME49_280750	rudimentary enhancer, putative	0	0	3	0	0	0
TGME49_275802	SRP72 RNA-binding domain-containing protein	0	0	3	0	0	0
TGME49_273840	brix domain-containing protein	0	0	3	0	0	0
TGME49_269700	NLI interacting factor family phosphatase	0	0	3	0	0	0
TGME49_266990	beta-COP	0	0	3	0	0	0
TGME49_264770	hypothetical protein	0	0	3	0	0	0
TGME49_262720	eukaryotic initiation factor-1A, putative	0	0	3	0	0	0
TGME49_262070	ribosomal rna assembly protein mis3, putative	0	0	3	0	0	0
TGME49_261520	nucleolar GTP-binding protein 1, putative	0	0	3	0	0	0
TGME49_256840	hypothetical protein	0	0	3	0	0	0
TGME49_253350	hypothetical protein	0	0	3	0	0	0
TGME49_236970	SWI2/SNF2-containing PHD finger protein	0	0	3	0	0	0
TGME49_235020	COPI protein, putative	0	0	3	0	0	0
TGME49_229470	hypothetical protein	0	0	3	0	0	0
TGME49_225200	hypothetical protein	0	0	3	0	0	0
TGME49_221970	hypothetical protein	0	0	3	0	0	0
TGME49_219700	DNA replication licensing factor MCM4, putative	0	0	3	0	0	0
TGME49_218070	hypothetical protein	0	0	3	0	0	0
TGME49_217560	DNA-directed RNA polymerase II RPB10	0	0	3	0	0	0
TGME49_214820	G-patch domain-containing protein	0	0	3	0	0	0
TGME49_214270	translation initiation factor IF-2, putative	0	0	3	0	0	0
TGME49_213410	small nuclear ribonucleoprotein f (snrnp-f), putative	0	0	3	0	0	0
TGME49_208540	DEAD/DEAH box helicase domain-containing protein	0	0	3	0	0	0
TGME49_202890	hypothetical protein	0	0	3	0	0	0
TGME49_202760	hypothetical protein	0	0	3	0	0	0
TGME49_283878	RNA recognition motif-containing protein	0	0	2	0	0	0
TGME49_283510	hypothetical protein	0	0	2	0	0	0
TGME49_279430	cwf18 pre-mRNA splicing factor protein	0	0	2	0	0	0
TGME49_278270	nucleolar protein, structural component of H/ACA snoRNPs, putative	0	0	2	0	0	0
TGME49_270780	DNA-directed RNA polymerase II RPB6	0	0	2	0	0	0
TGME49_268640	BING4CT (NUC141) domain-containing protein	0	0	2	0	0	0
TGME49_268260	hypothetical protein	0	0	2	0	0	0
TGME49_263595	RNA-binding protein	0	0	2	0	0	0
TGME49_263440	hypothetical protein	0	0	2	0	0	0
TGME49_261540	DNA-directed RNA polymerase I RPAC2	0	0	2	0	0	0
TGME49_260510	ubiquitin thioesterase otubain-like family protein	0	0	2	0	0	0
TGME49_260240	ccr4-associated factor family protein	0	0	2	0	0	0
TGME49_259640	nucleoporin autopeptidase	0	0	2	0	0	0
TGME49_259220	DEAD/DEAH box helicase domain-containing protein	0	0	2	0	0	0
TGME49_255690	2-C-methyl-D-erythritol 2,4-cyclodiphosphate synthase domain-containing protein	0	0	2	0	0	0
TGME49_255510	ankyrin repeat-containing protein	0	0	2	0	0	0
TGME49_255320	mRNA turnover 4 (MRT4) family protein	0	0	2	0	0	0
TGME49_253880	GNS1/SUR4 family protein	0	0	2	0	0	0
TGME49_253090	DEAD/DEAH box helicase domain-containing protein	0	0	2	0	0	0
TGME49_249950	Mak16 protein	0	0	2	0	0	0
TGME49_246970	3'-5' exonuclease domain-containing protein	0	0	2	0	0	0
TGME49_246630	DNA-directed RNA polymerase I RPA43	0	0	2	0	0	0
TGME49_245570	origin recognition complex subunit 2 protein	0	0	2	0	0	0
TGME49_242625	ATPase family associated with various cellular activities (AAA) subfamily protein	0	0	2	0	0	0
TGME49_240850	WD domain, G-beta repeat-containing protein	0	0	2	0	0	0
TGME49_237015	hypothetical protein	0	0	2	0	0	0
TGME49_236580	Prp31-15.5k-U4 Snrna Complex family protein	0	0	2	0	0	0
TGME49_236260	protein phosphatase 2C domain-containing protein	0	0	2	0	0	0
TGME49_234390	hypothetical protein	0	0	2	0	0	0
TGME49_232380	WD domain, G-beta repeat-containing protein	0	0	2	0	0	0
TGME49_229210	small nuclear ribonucleoprotein polypeptide A', putative	0	0	2	0	0	0
TGME49_228120	hypothetical protein	0	0	2	0	0	0
TGME49_225890	hypothetical protein	0	0	2	0	0	0
TGME49_224260	PHD-finger domain-containing protein	0	0	2	0	0	0
TGME49_222000	brix domain-containing protein	0	0	2	0	0	0
TGME49_221950	splicesome-associated protein, putative	0	0	2	0	0	0
TGME49_221670	transcriptional elongation factor FACT140	0	0	2	0	0	0
TGME49_221320	acetyl-CoA carboxylase ACC1	0	0	2	0	0	0
TGME49_219738	hypothetical protein	0	0	2	0	0	0
TGME49_219150	zinc finger, zz type domain-containing protein	0	0	2	0	0	0
TGME49_217220	zinc finger, C3HC4 type (RING finger) domain-containing protein	0	0	2	0	0	0
TGME49_216435	hypothetical protein	0	0	2	0	0	0
TGME49_215400	RNA recognition motif-containing protein	0	0	2	0	0	0
TGME49_215100	PP-loop family protein	0	0	2	0	0	0
TGME49_214200	WD domain, G-beta repeat-containing protein	0	0	2	0	0	0
TGME49_214090	signal peptidase	0	0	2	0	0	0
TGME49_213010	hypothetical protein	0	0	2	0	0	0
TGME49_207990	ribosomal RNA large subunit methyltransferase J protein	0	0	2	0	0	0
TGME49_207370	hypothetical protein	0	0	2	0	0	0
TGME49_204130	perforin-like protein PLP1	0	0	2	0	0	0
TGME49_202610	protein phosphatase 2C domain-containing protein	0	0	2	0	0	0
TGME49_201270	hypothetical protein	0	0	2	0	0	0
TGME49_285760	U-snRNP-associated cyclophilin family protein	0	0	1	0	0	0
TGME49_285410	calmodulin-binding carboxy-terminal kinesin-like family protein, putative	0	0	1	0	0	0
TGME49_284540	ATP synthase F1, delta subunit protein	0	0	1	0	0	0
TGME49_283550	hypothetical protein	0	0	1	0	0	0
TGME49_281610	hypothetical protein	0	0	1	0	0	0
TGME49_278960	hypothetical protein	0	0	1	0	0	0
TGME49_278670	ubiquitin-conjugating enzyme subfamily protein	0	0	1	0	0	0
TGME49_278540	hypothetical protein	0	0	1	0	0	0
TGME49_277690	hypothetical protein	0	0	1	0	0	0
TGME49_277080	microneme protein MIC5	0	0	1	0	0	0
TGME49_275750	small nuclear ribonucleoprotein E, putative	0	0	1	0	0	0
TGME49_272630	U6 snRNA-associated Sm family protein LSm8, putative	0	0	1	0	0	0
TGME49_271380	PUB domain-containing protein	0	0	1	0	0	0
TGME49_271370	hypothetical protein	0	0	1	0	0	0
TGME49_271350	bifunctional protein FolC subfamily protein	0	0	1	0	0	0
TGME49_271190	bicoid-interacting protein BIN3	0	0	1	0	0	0
TGME49_271178	hypothetical protein	0	0	1	0	0	0
TGME49_270620	DEAD/DEAH box helicase domain-containing protein	0	0	1	0	0	0
TGME49_270530	ubiquitin fusion degradation protein UFD1CY	0	0	1	0	0	0
TGME49_269900	WD domain, G-beta repeat-containing protein	0	0	1	0	0	0
TGME49_268890	citrate synthase I	0	0	1	0	0	0
TGME49_268330	hypothetical protein	0	0	1	0	0	0
TGME49_267855	hypothetical protein	0	0	1	0	0	0
TGME49_267460	AP2 domain transcription factor AP2IX-1	0	0	1	0	0	0
TGME49_267090	hypothetical protein	0	0	1	0	0	0
TGME49_266400	hypothetical protein	0	0	1	0	0	0
TGME49_265190	Ulp1 protease family, C-terminal catalytic domain-containing protein	0	0	1	0	0	0
TGME49_264990	hypothetical protein	0	0	1	0	0	0
TGME49_264690	cyclin 4, putative	0	0	1	0	0	0
TGME49_263810	hypothetical protein	0	0	1	0	0	0
TGME49_262650	WD domain, G-beta repeat-containing protein	0	0	1	0	0	0
TGME49_262460	hypothetical protein	0	0	1	0	0	0
TGME49_261760	CDP-alcohol phosphatidyltransferase superfamily protein	0	0	1	0	0	0
TGME49_261620	hypothetical protein	0	0	1	0	0	0
TGME49_261490	hypothetical protein	0	0	1	0	0	0
TGME49_261450	hypothetical protein	0	0	1	0	0	0
TGME49_261440	ARM repeats containing protein	0	0	1	0	0	0
TGME49_260870	zinc finger cdgsh type protein	0	0	1	0	0	0
TGME49_260470	heat shock protein DNAJ pfj4, putative	0	0	1	0	0	0
TGME49_259650	hypothetical protein	0	0	1	0	0	0
TGME49_258870	hypothetical protein	0	0	1	0	0	0
TGME49_258860	hypothetical protein	0	0	1	0	0	0
TGME49_258740	eukaryotic initiation factor-2A, putative	0	0	1	0	0	0
TGME49_258480	hypothetical protein	0	0	1	0	0	0
TGME49_258110	N-acetylglucosaminylphosphatidylinositol deacetylase	0	0	1	0	0	0
TGME49_257945	3'5'-cyclic nucleotide phosphodiesterase domain-containing protein	0	0	1	0	0	0
TGME49_257360	hypothetical protein	0	0	1	0	0	0
TGME49_256700	hypothetical protein	0	0	1	0	0	0
TGME49_255440	hypothetical protein	0	0	1	0	0	0
TGME49_255390	HEAT repeat-containing protein	0	0	1	0	0	0
TGME49_254280	DNA-directed RNA polymerase III RPC9	0	0	1	0	0	0
TGME49_254120	autophagy-related protein 8 atg8, putative	0	0	1	0	0	0
TGME49_251630	slc30a2 protein	0	0	1	0	0	0
TGME49_251480	DEAD/DEAH box helicase domain-containing protein	0	0	1	0	0	0
TGME49_251170	KRUF family protein	0	0	1	0	0	0
TGME49_249690	hypothetical protein	0	0	1	0	0	0
TGME49_249590	proteasome subunit alpha type 5-2, putative	0	0	1	0	0	0
TGME49_249440	hypothetical protein	0	0	1	0	0	0
TGME49_248850	methionine aminopeptidase	0	0	1	0	0	0
TGME49_248680	hypothetical protein	0	0	1	0	0	0
TGME49_248290	WD domain, G-beta repeat-containing protein	0	0	1	0	0	0
TGME49_245770	hypothetical protein	0	0	1	0	0	0
TGME49_245720	SWI2/SNF2-containing protein	0	0	1	0	0	0
TGME49_245580	hypothetical protein	0	0	1	0	0	0
TGME49_244640	hypothetical protein	0	0	1	0	0	0
TGME49_244390	coatomer epsilon subunit protein	0	0	1	0	0	0
TGME49_244130	hypothetical protein	0	0	1	0	0	0
TGME49_244100	snoRNA binding domain-containing protein	0	0	1	0	0	0
TGME49_244000	DEAD/DEAH box helicase domain-containing protein	0	0	1	0	0	0
TGME49_243610	C-5 cytosine-specific DNA methylase superfamily protein	0	0	1	0	0	0
TGME49_243240	WD domain, G-beta repeat-containing protein	0	0	1	0	0	0
TGME49_242830	XRN 5'-3' exonuclease N-terminus protein	0	0	1	0	0	0
TGME49_242110	rhoptry kinase family protein ROP38	0	0	1	0	0	0
TGME49_241880	3'5'-cyclic nucleotide phosphodiesterase domain-containing protein	0	0	1	0	0	0
TGME49_241850	hypothetical protein	0	0	1	0	0	0
TGME49_241830	peptidyl-prolyl cis-trans isomerase	0	0	1	0	0	0
TGME49_241820	membrane protein, putative	0	0	1	0	0	0
TGME49_240980	hypothetical protein	0	0	1	0	0	0
TGME49_240830	hydrolase, alpha/beta fold family protein	0	0	1	0	0	0
TGME49_240400	hypothetical protein	0	0	1	0	0	0
TGME49_239070	hypothetical protein	0	0	1	0	0	0
TGME49_238240	bystin protein	0	0	1	0	0	0
TGME49_238180	26s proteasome regulatory complex subunit, putative	0	0	1	0	0	0
TGME49_237570	leucine carboxyl methyltransferase	0	0	1	0	0	0
TGME49_237560	iron-sulfur cluster protein ISCU	0	0	1	0	0	0
TGME49_237460	hypothetical protein	0	0	1	0	0	0
TGME49_237280	TLD protein	0	0	1	0	0	0
TGME49_237110	replication factor C subunit 2, putative	0	0	1	0	0	0
TGME49_237020	exonuclease	0	0	1	0	0	0
TGME49_236560	hypothetical protein	0	0	1	0	0	0
TGME49_236160	hypothetical protein	0	0	1	0	0	0
TGME49_236080	replication factor-a protein 1 (rpa1) subfamily protein	0	0	1	0	0	0
TGME49_235990	hypothetical protein	0	0	1	0	0	0
TGME49_235950	subtilisin SUB8	0	0	1	0	0	0
TGME49_235660	hypothetical protein	0	0	1	0	0	0
TGME49_235170	ATPase, AAA family protein	0	0	1	0	0	0
TGME49_234490	kelch repeat-containing protein	0	0	1	0	0	0
TGME49_234230	hypothetical protein	0	0	1	0	0	0
TGME49_233470	hypothetical protein	0	0	1	0	0	0
TGME49_233410	Sof1 family domain-containing protein	0	0	1	0	0	0
TGME49_233220	hypothetical protein	0	0	1	0	0	0
TGME49_232390	18S rRNA biogenesis protein RCL1 protein	0	0	1	0	0	0
TGME49_231910	ATP synthase F1 gamma subunit	0	0	1	0	0	0
TGME49_230860	hypothetical protein	0	0	1	0	0	0
TGME49_230220	hypothetical protein	0	0	1	0	0	0
TGME49_229940	cyclophilin, putative	0	0	1	0	0	0
TGME49_229490	tetratricopeptide repeat-containing protein	0	0	1	0	0	0
TGME49_228770	hypothetical protein	0	0	1	0	0	0
TGME49_228760	hypothetical protein	0	0	1	0	0	0
TGME49_228130	hypothetical protein	0	0	1	0	0	0
TGME49_227990	hypothetical protein	0	0	1	0	0	0
TGME49_227450	hydrolase, NUDIX family protein	0	0	1	0	0	0
TGME49_226890	hypothetical protein	0	0	1	0	0	0
TGME49_226700	nuclease, putative	0	0	1	0	0	0
TGME49_226690	hypothetical protein	0	0	1	0	0	0
TGME49_226560	zinc finger (CCCH type) motif-containing protein	0	0	1	0	0	0
TGME49_226440	SWI2/SNF2-containing protein RAD16	0	0	1	0	0	0
TGME49_226072	Ser/Thr phosphatase family protein	0	0	1	0	0	0
TGME49_225360	hypothetical protein	0	0	1	0	0	0
TGME49_225120	hypothetical protein	0	0	1	0	0	0
TGME49_224970	nucleolar protein	0	0	1	0	0	0
TGME49_224960	hypothetical protein	0	0	1	0	0	0
TGME49_224590	DNA-directed RNA polymerase III POLR3C	0	0	1	0	0	0
TGME49_224190	cation-transporting atpase family protein	0	0	1	0	0	0
TGME49_223750	hypothetical protein	0	0	1	0	0	0
TGME49_223540	importin-beta N-terminal domain-containing protein	0	0	1	0	0	0
TGME49_223490	hypothetical protein	0	0	1	0	0	0
TGME49_222130	hypothetical protein	0	0	1	0	0	0
TGME49_222070	elongation factor Tu GTP binding domain-containing protein	0	0	1	0	0	0
TGME49_220890	hypothetical protein	0	0	1	0	0	0
TGME49_220090	hypothetical protein	0	0	1	0	0	0
TGME49_219682	pyruvate dehydrogenase kinase, putative	0	0	1	0	0	0
TGME49_219600	hypothetical protein	0	0	1	0	0	0
TGME49_219080	edge expressed protein, putative	0	0	1	0	0	0
TGME49_218300	zinc finger (CCCH type) motif-containing protein	0	0	1	0	0	0
TGME49_217530	hypothetical protein	0	0	1	0	0	0
TGME49_216560	methyltransferase domain-containing protein	0	0	1	0	0	0
TGME49_216120	hypothetical protein	0	0	1	0	0	0
TGME49_215170	serine/threonine-protein phosphatase 2A catalytic subunit beta isoform, putative	0	0	1	0	0	0
TGME49_214960	AP2 domain transcription factor AP2X-8	0	0	1	0	0	0
TGME49_214880	hypothetical protein	0	0	1	0	0	0
TGME49_213770	Superkiller viralicidic activity 2 family 2, putative	0	0	1	0	0	0
TGME49_213030	hypothetical protein	0	0	1	0	0	0
TGME49_211630	hypothetical protein	0	0	1	0	0	0
TGME49_211470	Fcf2 pre-rRNA processing protein	0	0	1	0	0	0
TGME49_211260	rhoptry kinase family protein ROP26 (incomplete catalytic triad)	0	0	1	0	0	0
TGME49_211220	hypothetical protein	0	0	1	0	0	0
TGME49_210700	hypothetical protein	0	0	1	0	0	0
TGME49_209890	hypothetical protein	0	0	1	0	0	0
TGME49_209860	SRP40, C-terminal domain-containing protein	0	0	1	0	0	0
TGME49_209690	small nuclear ribonucleoprotein	0	0	1	0	0	0
TGME49_209450	TLD protein	0	0	1	0	0	0
TGME49_209170	hypothetical protein	0	0	1	0	0	0
TGME49_208970	RNA recognition motif-containing protein	0	0	1	0	0	0
TGME49_208340	hypothetical protein	0	0	1	0	0	0
TGME49_207760	DnaJ C terminal region domain-containing protein	0	0	1	0	0	0
TGME49_207060	ribonucleoside-diphosphate reductase small subunit	0	0	1	0	0	0
TGME49_205650	AP2 domain transcription factor AP2VIIa-3	0	0	1	0	0	0
TGME49_204560	type I fatty acid synthase, putative	0	0	1	0	0	0
TGME49_203220	DEAD/DEAH box helicase domain-containing protein	0	0	1	0	0	0
TGME49_202550	NLI interacting factor family phosphatase	0	0	1	0	0	0
TGME49_202490	AP2 domain transcription factor AP2VIIa-7	0	0	1	0	0	0
TGME49_202460	diacylglycerol kinase accessory domain (presumed) domain-containing protein	0	0	1	0	0	0
TGME49_202230	histone deacetylase HDAC5	0	0	1	0	0	0
TGME49_201710	WD domain, G-beta repeat-containing protein	0	0	1	0	0	0
TGME49_201630	protein phosphatase 2C domain-containing protein	0	0	1	0	0	0
TGME49_201130	rhoptry kinase family protein ROP33	0	0	1	0	0	0
TGME49_200360	hypothetical protein	0	0	1	0	0	0
TGME49_200280	WD domain, G-beta repeat-containing protein	0	0	1	0	0	0
TGME49_200250	microneme protein MIC17A	0	0	1	0	0	0
TGME49_200010	hypothetical protein	0	0	1	0	0	0
