# Supplementary material for: A Novel Nuclear Protein Complex Controlling the Expression of Developmentally Regulated Genes in Toxoplasma Gondii
Source: Adv Sci (Weinh). 2024 Dec 24;12(7):2412000. doi: 10.1002/advs.202412000 (PMC11831446; doi:10.1002/advs.202412000)
Supplement: Supplementary file 4 — Supporting Information [file ADVS-12-2412000-s004.xlsx]

## Sheet: ΔXII-5 vs ME49 (TZ)
gene_id	description	WT_TZ_1_count	WT_TZ_2_count	WT_TZ_3_count	KO125TZ1_count	KO125TZ2_count	KO125TZ3_count	WT_TZ_1_tpm	WT_TZ_2_tpm	WT_TZ_3_tpm	KO125TZ1_tpm	KO125TZ2_tpm	KO125TZ3_tpm	WT_TZ_tpm	KO_TZ_tpm	fc	log2fc	pvalue	padjust	significant	regulate
TGME49_242110	rhoptry kinase family protein ROP38	0	0	0	1404.62	1304.9	1344.07	0	0	0	91.4	89.89	90.2	0	90.4967	8077.48	12.9797	7.67698e-28	2.07151e-26	yes	up
TGME49_237800	dense granule protein GRA11	1	1	0	2542.84	2471.67	2518.49	0.08	0.07	0	196.1	202.02	200.52	0.05	199.547	4151.91	12.0196	1.50149e-31	4.65462e-30	yes	up
TGME49_258520	WD domain%2C G-beta repeat-containing protein	0	0	0	649	786	629	0	0	0	27.07	34.63	27	0	29.5667	4135.89	12.014	1.08934e-23	2.43067e-22	yes	up
TGME49_255480	thioredoxin domain-containing protein	0	1	1	2466	2090	2674	0	0.07	0.07	205.97	185.12	230.72	0.0466667	207.27	3968.13	11.9542	3.41905e-31	1.03233e-29	yes	up
TGME49_269315	hypothetical protein	0	0	0	685	726	567	0	0	0	106.72	120.78	91.87	0	106.457	3963.03	11.9524	1.91129e-23	4.19553e-22	yes	up
TGME49_222385	hypothetical protein	0	0	0	576	652	476	0	0	0	106.86	129.53	92.1	0	109.497	3419.24	11.7395	1.53352e-22	3.2777e-21	yes	up
TGME49_235630	hypothetical protein	0	0	0	435	323	517	0	0	0	102.13	81.6	127.18	0	103.637	2518.59	11.2984	4.80917e-21	9.71644e-20	yes	up
TGME49_202140	enoyl-CoA hydratase/isomerase family protein	3	0	1	2526	2752	2576	0.17	0	0.05	144.68	166.75	152.05	0.0733333	154.493	2166	11.0808	3.61915e-51	2.1456e-49	yes	up
TGME49_239430	EF hand domain-containing protein	0	0	0	340	397	193	0	0	0	23.6	29.18	13.82	0	22.2	1879.04	10.8758	1.06695e-18	1.93002e-17	yes	up
TGME49_219828	HMG (high mobility group) box domain-containing protein	0	0	0	340	240	344	0	0	0	717.9	588.9	838.2	0	715	1829.2	10.837	1.94509e-19	3.69977e-18	yes	up
TGME49_269365	hypothetical protein	0	0	0	310	296	240	0	0	0	9.28	9.35	7.39	0	8.67333	1692.81	10.7252	5.99838e-19	1.09975e-17	yes	up
TGME49_210235	hypothetical protein	1	0	0	541	493	570	0.04	0	0	23.06	22.2	25.01	0.0133333	23.4233	1637.19	10.677	2.99819e-19	5.598e-18	yes	up
TGME49_233065	3'5'-cyclic nucleotide phosphodiesterase domain-containing protein	0	0	1	533	515	455	0	0	0.04	21.12	21.55	18.55	0.0133333	20.4067	1541.93	10.5905	8.23108e-19	1.49894e-17	yes	up
TGME49_287470	hypothetical protein	0	0	1	447.97	478.03	450.98	0	0	0.09	45.6	51.69	47.5	0.03	48.2633	1411.37	10.4629	1.94792e-18	3.4925e-17	yes	up
TGME49_254350	endo-1%2C3(4)-beta-glucanase	0	0	1	461	394	490	0	0	0.08	40.11	36.37	44.06	0.0266667	40.18	1370.85	10.4209	2.38174e-18	4.25153e-17	yes	up
TGME49_233050	hypothetical protein	0	0	0	239	211	214	0	0	0	14.79	13.82	13.66	0	14.09	1323.06	10.3697	6.90773e-18	1.20915e-16	yes	up
TGME49_293850	hypothetical protein	1	0	0	433	446	402	0.08	0	0	35.65	38.94	34.19	0.0266667	36.26	1313.94	10.3597	4.64882e-18	8.2082e-17	yes	up
TGME49_233040	3'5'-cyclic nucleotide phosphodiesterase domain-containing protein	1	1	2	1443	1483	1465	0.02	0.02	0.03	25.69	27.83	26.78	0.0233333	26.7667	1211.16	10.2422	5.28408e-44	2.63297e-42	yes	up
TGME49_287450	hypothetical protein	0	0	0	200	250	146	0	0	0	87.7	120.11	68.33	0	92.0467	1200.96	10.23	8.20629e-17	1.36302e-15	yes	up
TGME49_320715	hypothetical protein	1	0	1	640	616	718	0.06	0	0.05	36.23	36.89	41.88	0.0366667	38.3333	1084.76	10.0832	1.64428e-22	3.50521e-21	yes	up
TGME49_205430	isovaleryl-CoA dehydrogenase	2	0	2	1340	1125	1484	0.18	0	0.17	125.59	111.92	143.81	0.116667	127.107	1081.84	10.0793	1.30572e-42	6.13009e-41	yes	up
TGME49_294600	Toxoplasma gondii family D protein	4	10	2	5441	4773	5313	0.24	0.54	0.11	336.07	311.99	338.32	0.296667	328.793	1068.82	10.0618	1.73697e-153	7.83758e-151	yes	up
TGME49_233290	hypothetical protein	0	0	0	214	141	173	0	0	0	51.49	36.52	43.63	0	43.88	1048.07	10.0335	1.48886e-16	2.43311e-15	yes	up
TGME49_266105	EF hand family protein	0	0	0	147	206	138	0	0	0	21.1	31.54	20.58	0	24.4067	987.516	9.94766	5.25206e-16	8.25092e-15	yes	up
TGME49_243470	hypothetical protein	2	2	4	2706	2120	2203	0.06	0.05	0.11	83.94	69.4	70.25	0.0733333	74.53	967.848	9.91864	1.23364e-76	1.33595e-74	yes	up
TGME49_212030	hypothetical protein	0	0	2	524.98	569.69	617.98	0	0	0.13	37.69	43.33	45.79	0.0433333	42.27	943.605	9.88204	1.49643e-21	3.06919e-20	yes	up
TGME49_301170	SAG-related sequence SRS19D	0	2	0	698.67	389.65	615.53	0	0.17	0	68.8	40.75	62.7	0.0566667	57.4167	933.342	9.86626	6.75406e-21	1.34783e-19	yes	up
TGME49_204560	type I fatty acid synthase%2C putative	1	2	1	1147	1367	727	0.01	0.01	0	6.34	7.95	4.12	0.00666667	6.13667	905.475	9.82253	1.23882e-36	4.72382e-35	yes	up
TGME49_237810	hypothetical protein	0	2.54	0	793.56	816.09	820.52	0	0.7	0	250.81	279.65	273.79	0.233333	268.083	894.678	9.80522	7.90953e-31	2.35316e-29	yes	up
TGME49_282030	hypothetical protein	1	2	1	968	924	1195	0.02	0.04	0.02	23.82	23.98	30.21	0.0266667	26.0033	847.051	9.7263	1.4439e-39	6.13997e-38	yes	up
TGME49_253150	hypothetical protein	3	0	1	1080	928	1057	0.07	0	0.02	25.71	23.29	25.85	0.03	24.95	841.563	9.71693	9.10079e-40	3.93173e-38	yes	up
TGME49_247660	thioredoxin domain-containing protein	1	2	0	714	866	683	0.07	0.13	0	52.43	67.37	51.76	0.0666667	57.1867	836.569	9.70834	1.50982e-29	4.34848e-28	yes	up
TGME49_307840	SF-assemblin/beta giardin protein	0	0	0	140	126	136	0	0	0	37.38	36.31	38.16	0	37.2833	800.161	9.64415	1.98206e-15	3.01466e-14	yes	up
TGME49_300990	Toxoplasma gondii family C protein	0	0	0	152	126	123	0	0	0	27.85	24.71	23.49	0	25.35	799.393	9.64276	2.50551e-15	3.77547e-14	yes	up
TGME49_311335	dual specificity phosphatase%2C catalytic domain-containing protein	0	0	0	107	136	150	0	0	0	4.34	5.83	6.26	0	5.47667	782.457	9.61187	3.69263e-15	5.48291e-14	yes	up
TGME49_287440	hypothetical protein	0	0	0	111.99	162	106	0	0	0	30.74	48.03	30.6	0	36.4567	764.664	9.57868	9.59621e-15	1.38192e-13	yes	up
TGME49_211920	hypothetical protein	0	0	0	107.02	150.31	120.02	0	0	0	25.13	37.97	29.52	0	30.8733	755.603	9.56148	7.13282e-15	1.04008e-13	yes	up
TGME49_224675	hypothetical protein	1	0	0	202	267	258	0.55	0	0	107.44	156.66	147.58	0.183333	137.227	745.235	9.54155	2.76341e-15	4.14869e-14	yes	up
TGME49_207740	hypothetical protein	0	0	0	119	117	129	0	0	0	5.27	5.47	5.87	0	5.53667	726.363	9.50455	5.77087e-15	8.46046e-14	yes	up
TGME49_255490	hypothetical protein	0	0	0	126	126	109	0	0	0	17.32	18.46	15.55	0	17.11	721.545	9.49495	7.98851e-15	1.15862e-13	yes	up
TGME49_202260	hypothetical protein	0	0	0	110	118	125	0	0	0	17.23	19.74	20.36	0	19.11	703.124	9.45763	8.80223e-15	1.26984e-13	yes	up
TGME49_268820	hypothetical protein	7	1	6	2608	2771	2690	0.3	0.04	0.23	112.99	126.83	119.94	0.19	119.92	634.731	9.31	3.4026e-113	7.46918e-111	yes	up
TGME49_314485	hypothetical protein	0	1	0	217	203	193	0	0.19	0	46.13	46.33	42.89	0.0633333	45.1167	627.911	9.29442	1.25582e-14	1.79891e-13	yes	up
TGME49_225140	BT1 family protein	0	1	2	573	543	562	0	0.06	0.12	40.25	40.4	40.73	0.06	40.46	616.813	9.26869	1.31433e-27	3.48855e-26	yes	up
TGME49_202975	hypothetical protein	3	0	2	827	948	886	0.24	0	0.14	67.72	82.3	74.93	0.126667	74.9833	586.916	9.19701	5.2111e-43	2.50441e-41	yes	up
TGME49_214570	hypothetical protein	1	0	2	498	613	317	0.05	0	0.1	27.09	35.26	17.76	0.05	26.7033	531.065	9.05275	3.56024e-24	8.0998e-23	yes	up
TGME49_228420	protein kinase%2C cAMP-dependent%2C catalytic chain	0	0	0	79	125	55	0	0	0	9.59	16.15	6.92	0	10.8867	525.033	9.03626	1.66152e-12	2.04468e-11	yes	up
TGME49_218290	WD domain%2C G-beta repeat-containing protein	1	0	0	180	194	135	0.02	0	0	4.3	4.89	3.31	0.00666667	4.16667	524.517	9.03484	1.39717e-13	1.87258e-12	yes	up
TGME49_237045	hypothetical protein	3	2	4	1477	1527	1232	0.07	0.04	0.09	36.63	39.93	31.39	0.0666667	35.9833	520.965	9.02504	2.08268e-68	1.83864e-66	yes	up
TGME49_218470	protein disulfide-isomerase%2C putative	5	1	2	1153	1210	1252	0.18	0.03	0.07	42.83	47.45	47.84	0.0933333	46.04	497.137	8.9575	1.00515e-63	7.77509e-62	yes	up
TGME49_254360	hypothetical protein	0	0	0	81	65	105	0	0	0	21.05	18.22	28.66	0	22.6433	495.872	8.95383	5.40458e-13	6.90188e-12	yes	up
TGME49_292280	SAG-related sequence SRS36D	1	0	3	618.56	527.23	634.95	0.1	0	0.28	65.79	59.6	69.92	0.126667	65.1033	489.073	8.93391	1.93371e-33	6.51683e-32	yes	up
TGME49_200130	Toxoplasma gondii family C protein	0	1	0	177	128	173	0	0.18	0	35.55	27.57	36.29	0.06	33.1367	486.403	8.92601	1.8347e-13	2.42694e-12	yes	up
TGME49_276860	hypothetical protein	1	1	0	281	310	279	0.07	0.06	0	19.32	22.57	19.79	0.0433333	20.56	480.579	8.90863	1.65856e-17	2.83597e-16	yes	up
TGME49_312440	hypothetical protein	0	0	0	64	96	73	0	0	0	5.06	8.04	5.95	0	6.35	467.533	8.86892	1.46744e-12	1.81133e-11	yes	up
TGME49_203110	citrate synthase%2C putative	0	2	2	561	527	593	0	0.12	0.12	39.31	39.11	42.87	0.08	40.43	462.874	8.85448	6.95919e-33	2.27914e-31	yes	up
TGME49_276850	hypothetical protein	0	1	0	176	130	147	0	1.45	0	289.07	245.76	274.61	0.483333	269.813	462.387	8.85296	3.13226e-13	4.0835e-12	yes	up
TGME49_235187	hypothetical protein	0	2	1	453	385	413	0	0.03	0.01	6.64	5.94	6.21	0.0133333	6.26333	459.681	8.84449	5.12166e-25	1.22347e-23	yes	up
TGME49_211370	tetratricopeptide repeat-containing protein	0	0	0	64	63	105	0	0	0	2.04	2.12	3.44	0	2.53333	457.974	8.83912	1.68401e-12	2.06609e-11	yes	up
TGME49_252330	hypothetical protein	0	0	0	87	69	69	0	0	0	8.77	7.39	7.2	0	7.78667	448.297	8.80831	1.40331e-12	1.73745e-11	yes	up
TGME49_279000	SAG-related sequence SRS59J	0	0	0	63	83	76	0	0	0	41.37	60.6	54.17	0	52.0467	443.644	8.79326	1.75666e-12	2.15198e-11	yes	up
TGME49_201890	MORN repeat-containing protein	0	0	0	95	58	70	0	0	0	19.62	12.85	15.11	0	15.86	442.733	8.79029	2.23571e-12	2.71021e-11	yes	up
TGME49_270277	hypothetical protein	0	0	0	70	88	61	0	0	0	45.03	62.88	42.54	0	50.15	439.824	8.78078	2.62348e-12	3.16141e-11	yes	up
TGME49_284310	hypothetical protein	0	1	0	144	127	152	0	0.21	0	34.65	32.89	38.34	0.07	35.2933	431.47	8.75312	5.11266e-13	6.54968e-12	yes	up
TGME49_241130	hypothetical protein	12	9	17	5112	5388	4077	0.15	0.1	0.19	65.24	72.44	53.4	0.146667	63.6933	424.79	8.73061	1.50455e-183	1.52749e-180	yes	up
TGME49_226245	hypothetical protein	0	1	0	149	155	107	0	0.14	0	23.72	26.36	17.72	0.0466667	22.6	423.485	8.72617	1.19822e-12	1.49263e-11	yes	up
TGME49_238210	EGF family domain-containing protein	1	0	0	123	165	123	0.12	0	0	14.81	21.15	15.35	0.04	17.1033	423.42	8.72594	1.09072e-12	1.3608e-11	yes	up
TGME49_235580	hypothetical protein	0	0	0	85	59	69	0	0	0	4.06	2.98	3.39	0	3.47667	423.186	8.72515	2.74909e-12	3.30787e-11	yes	up
TGME49_293368	TIP49 C-terminus family protein	1	0	0	133	131	148	0.08	0	0	10.48	10.94	12.04	0.0266667	11.1533	420.762	8.71686	6.58575e-13	8.37081e-12	yes	up
TGME49_242750	hypothetical protein	12	20	15	5989.28	6674.32	4872.29	0.09	0.13	0.1	45.88	53.83	38.29	0.106667	46	415.222	8.69774	7.99267e-205	1.29833e-201	yes	up
TGME49_235950	subtilisin SUB8	6	0	3	1227	1091	1045	0.13	0	0.06	28.11	26.35	24.59	0.0633333	26.35	410.879	8.68257	8.02613e-65	6.391e-63	yes	up
TGME49_295995	hypothetical protein	2	0	1	431	431	238	0.31	0	0.14	67.51	72.09	38.77	0.15	59.4567	406.842	8.66833	3.2399e-22	6.81722e-21	yes	up
TGME49_202025	hypothetical protein	4	5	4	1576	1427	1555	0.1	0.11	0.09	41.33	39.47	41.9	0.1	40.9	385.986	8.5924	3.62439e-92	4.90622e-90	yes	up
TGME49_242370	hypothetical protein	0	0	1	114	134	128	0	0	0.05	7	8.7	8.1	0.0166667	7.93333	385.35	8.59003	1.84148e-12	2.25249e-11	yes	up
TGME49_224140	hypothetical protein	7	5	11	2549	2866	2261	0.2	0.13	0.28	74.03	87.82	67.5	0.203333	76.45	369.622	8.52991	1.41213e-128	4.41129e-126	yes	up
TGME49_305890	hypothetical protein	43	28	49	13692	13110	11244	0.47	0.28	0.49	155.07	156.39	130.68	0.413333	147.38	348.733	8.44598	0	0	yes	up
TGME49_305100	hypothetical protein	1	1	0	286	134	219	0.04	0.03	0	10.54	5.22	8.3	0.0233333	8.02	348.708	8.44588	4.17119e-15	6.15971e-14	yes	up
TGME49_240230	hypothetical protein	0	0	0	60	60	51	0	0	0	10.47	11.2	9.27	0	10.3133	341.865	8.41728	2.45886e-11	2.79312e-10	yes	up
TGME49_203800	hypothetical protein	3	1	1	509	595	408	0.06	0.02	0.02	10.79	13.29	8.88	0.0333333	10.9867	335.06	8.38828	1.02707e-33	3.50497e-32	yes	up
TGME49_290645	hypothetical protein	0	0	0	55	62	50	0	0	0	13.02	15.79	12.4	0	13.7367	334.319	8.38508	3.31989e-11	3.74502e-10	yes	up
TGME49_235000	phosphorylase family protein	8	0	1	981	1153	690	0.36	0	0.04	44.55	55.33	32.26	0.133333	44.0467	328.485	8.35968	5.28655e-12	6.24089e-11	yes	up
TGME49_210245	hypothetical protein	10	9	9	2829	2392	2894	0.11	0.09	0.09	32.46	28.9	34.07	0.0966667	31.81	318.131	8.31348	6.93773e-169	4.69569e-166	yes	up
TGME49_328000	hypothetical protein	0	0	0	40.72	68.68	44.71	0	0	0	13.45	24.63	15.61	0	17.8967	312.074	8.28575	1.35529e-10	1.45797e-09	yes	up
TGME49_275798	microneme protein%2C putative	1	0	1	199	253	102	0.08	0	0.07	15.39	20.73	8.14	0.05	14.7533	309.622	8.27437	7.1205e-14	9.70348e-13	yes	up
TGME49_225590	hypothetical protein	0	1	0	102	96	93	0	0.1	0	11.8	11.81	11.14	0.0333333	11.5833	297.97	8.21903	2.06164e-11	2.35508e-10	yes	up
TGME49_234165	hypothetical protein	32	11	39	7343	8894	5689	0.89	0.28	0.99	210.13	268.51	167.32	0.72	215.32	292.873	8.19413	4.07183e-50	2.37924e-48	yes	up
TGME49_211910	kinesin-related protein 3A%2C putative	0	0	0	55	58	30	0	0	0	2.63	2.93	1.48	0	2.34667	288.221	8.17103	4.0368e-10	4.16606e-09	yes	up
TGME49_254020	dynein intermediate chain%2C putative	0	0	2	169	177	152	0	0	0.1	9.8	10.85	9.08	0.0333333	9.91	275.588	8.10637	2.13193e-14	2.99059e-13	yes	up
TGME49_221550	CMGC kinase%2C MAPK family%2C MEK kinase-related (incomplete catalytic triad)	0	0	1	109	78	79	0	0	0.05	6.28	4.75	4.69	0.0166667	5.24	271.977	8.08734	6.43087e-11	7.07744e-10	yes	up
TGME49_266650	hypothetical protein	0	0	1	62	134	63	0	0	0.07	4.83	11.07	5.07	0.0233333	6.99	269.849	8.07601	3.19876e-10	3.34798e-09	yes	up
TGME49_294585	hypothetical protein	0	0	6	479	412	537	0	0	0.22	20.1	18.26	23.18	0.0733333	20.5133	264.863	8.0491	2.73366e-11	3.10094e-10	yes	up
TGME49_240880	hypothetical protein	0	2	2	309	413	221	0	0.07	0.07	12.44	17.57	9.16	0.0466667	13.0567	264.364	8.04638	5.16491e-24	1.16851e-22	yes	up
TGME49_215185	hypothetical protein	0	0	0	38	66	24	0	0	0	6.33	11.74	4.16	0	7.41	260.329	8.02419	2.67803e-09	2.58632e-08	yes	up
TGME49_306230	hypothetical protein	5	1	0	539	401	470	0.14	0.02	0	14.93	11.71	13.38	0.0533333	13.34	257.175	8.00661	1.40173e-37	5.52664e-36	yes	up
TGME49_287430	hypothetical protein	3	4	2.33	638.9	773.93	632.6	0.29	0.35	0.2	63.34	81.49	64.88	0.28	69.9033	251.857	7.97646	2.62113e-52	1.61279e-50	yes	up
TGME49_278420	Toxoplasma gondii family A protein	0	0	0	39	57	28	0	0	0	4.23	6.56	3.14	0	4.64333	250.676	7.96968	1.68416e-09	1.65602e-08	yes	up
TGME49_318540	calcium binding egf domain-containing protein	0	0	1	84	66	94	0	0	0.04	4.21	3.5	4.85	0.0133333	4.18667	248.084	7.95469	1.22949e-10	1.32439e-09	yes	up
TGME49_203135	dynein heavy chain family protein	7	5	8	1569	1476	1446	0.04	0.03	0.05	10.26	10.17	9.7	0.04	10.0433	247.487	7.95121	3.10608e-111	6.3069e-109	yes	up
TGME49_235183	PAN domain-containing protein	6	4	8	1354	1246	1448	0.1	0.06	0.12	22.33	21.66	24.52	0.0933333	22.8367	247.112	7.94902	1.18766e-104	1.92924e-102	yes	up
TGME49_292270	SAG-related sequence SRS36C	0	0	0	43.88	36.46	44.2	0	0	0	5.47	4.83	5.71	0	5.33667	246.242	7.94393	6.10516e-10	6.19826e-09	yes	up
TGME49_202400	calcium binding egf domain-containing protein	2	0	0	125	156	162	0.06	0	0	3.7	4.87	4.93	0.02	4.5	243.24	7.92624	8.93834e-14	1.21197e-12	yes	up
TGME49_304920	hypothetical protein	0	0	0	39	40	42	0	0	0	8.54	9.41	9.62	0	9.19	241.026	7.91304	7.50209e-10	7.56885e-09	yes	up
TGME49_321460	hypothetical protein	0	0	0	49	44	27	0	0	0	24.35	24.06	14.39	0	20.9333	241.01	7.91295	1.75927e-09	1.7257e-08	yes	up
TGME49_242600	6-phosphogluconate dehydrogenase	1	0	0	78	61	93	0.07	0	0	5.51	4.56	6.77	0.0233333	5.61333	235.588	7.88012	2.12919e-10	2.26351e-09	yes	up
TGME49_219218	hypothetical protein	13	7	11	2317	2259	2025	0.24	0.12	0.18	43.85	45.06	39.35	0.18	42.7533	234.606	7.87409	7.3651e-147	2.99097e-144	yes	up
TGME49_319970	subtilisin SUB10	1	0	0	68	79	82	0.05	0	0	3.23	3.97	4.02	0.0166667	3.74	234.313	7.8723	2.07468e-10	2.20846e-09	yes	up
TGME49_320710	hypothetical protein	0	0	0	36	41	39	0	0	0	6.28	7.65	7.09	0	7.00667	231.541	7.85512	1.21243e-09	1.20383e-08	yes	up
TGME49_293450	protein phosphatase 2c containing protein	0	0	0	40	34	41	0	0	0	7.28	6.63	7.78	0	7.23	228.435	7.83564	1.28272e-09	1.26897e-08	yes	up
TGME49_235390	PAN domain-containing protein	12	5	6	1735	1363	1687	0.28	0.1	0.13	41.23	34.16	41.19	0.17	38.86	227.579	7.83022	7.65462e-119	1.88396e-116	yes	up
TGME49_278110	1%2C3-beta-glucan synthase component protein	22	3	15	2741	2747	2897	0.23	0.03	0.14	29.58	31.23	32.08	0.133333	30.9633	223.512	7.80421	3.24157e-31	9.82391e-30	yes	up
TGME49_202110	hypothetical protein	0	0	0	32	41	38	0	0	0	5.01	6.86	6.19	0	6.02	221.742	7.79274	2.0735e-09	2.02172e-08	yes	up
TGME49_301180	SAG-related sequence SRS19F	6	16	14	2440.33	1986.35	2837.47	0.58	1.37	1.21	238.68	206.31	287.07	1.05333	244.02	221.646	7.79212	1.02424e-161	5.54593e-159	yes	up
TGME49_253340	hypothetical protein	0	2	0	143	124	130	0	0.47	0	38.18	35.73	36.48	0.156667	36.7967	219.166	7.77588	2.77804e-13	3.63337e-12	yes	up
TGME49_221830	subtilisin SUB12	10	10	18	2279	2609	2545	0.15	0.14	0.25	35.89	43.29	41.14	0.18	40.1067	215.979	7.75475	1.72663e-168	1.07875e-165	yes	up
TGME49_251940	leucine rich repeat-containing protein	0	0	0	33	38	37	0	0	0	4.15	5.08	4.82	0	4.68333	215.486	7.75145	2.48243e-09	2.406e-08	yes	up
TGME49_235940	hypothetical protein	0	0	0	40	29	38	0	0	0	27.41	22.13	28.32	0	25.9533	212.2	7.72928	2.95592e-09	2.85131e-08	yes	up
TGME49_239520	hypothetical protein	0	0	0	41	23	42	0	0	0	1.97	1.17	2.08	0	1.74	209.021	7.70751	5.11036e-09	4.87736e-08	yes	up
TGME49_289930	phosphoenolpyruvate carboxykinase%2C putative	2	0	2	214	335	201	0.11	0	0.1	11.98	19.83	11.59	0.07	14.4667	208.418	7.70333	3.46294e-22	7.26771e-21	yes	up
TGME49_306580	hypothetical protein	0	0	0	24	41	39	0	0	0	2.02	3.65	3.38	0	3.01667	207.814	7.69915	6.06505e-09	5.75471e-08	yes	up
TGME49_224080	Kazal-type serine protease inhibitor domain-containing protein	14	0	9	1065	1605	1855	0.21	0	0.12	16.07	25.51	28.73	0.11	23.4367	207.104	7.69421	7.15086e-12	8.36878e-11	yes	up
TGME49_271315	hypothetical protein	0	0	0	27	29	48	0	0	0	2.7	3.09	4.97	0	3.58667	205.336	7.68184	6.13991e-09	5.81895e-08	yes	up
TGME49_207790	enkurin%2C putative	0	0	1	75	62	60	0	0	0.47	39.2	35.73	33.7	0.156667	36.21	201.648	7.6557	8.67882e-10	8.70239e-09	yes	up
TGME49_297390	hypothetical protein	0	0	0	32	43	24	0	0	0	1.94	2.76	1.5	0	2.06667	199.594	7.64093	1.07788e-08	1.01091e-07	yes	up
TGME49_228240	hypothetical protein	23	8	15	3569	3172	1689	0.48	0.15	0.28	76.25	71.44	37.06	0.303333	61.5833	199.345	7.63912	8.84974e-40	3.84372e-38	yes	up
TGME49_212775	hypothetical protein	0	0	0	38	27	33	0	0	0	17.99	14.04	16.72	0	16.25	194.574	7.60418	7.14267e-09	6.73784e-08	yes	up
TGME49_266130	peroxiredoxin PRX2	1	17	14	1759	1787	1862	0.16	2.35	1.96	277.01	300.55	305.01	1.49	294.19	192.226	7.58666	4.56199e-27	1.1914e-25	yes	up
TGME49_271320	hypothetical protein	6	2	0	484	378	492	0.34	0.1	0	28.22	23.32	29.57	0.146667	27.0367	184.88	7.53045	8.96847e-43	4.25976e-41	yes	up
TGME49_231060	subtilisin SUB9	1	1	0	118	146	64	0.08	0.07	0	9.22	12.09	5.16	0.05	8.82333	183.268	7.51781	1.72096e-11	1.97703e-10	yes	up
TGME49_204468	hypothetical protein	0	0	0	25	34	30	0	0	0	4.19	6.09	5.23	0	5.17	177.989	7.47565	1.90129e-08	1.73704e-07	yes	up
TGME49_306870	hypothetical protein	0	0	0	33	30	26	0	0	0	12.94	12.84	10.83	0	12.2033	177.808	7.47418	1.77511e-08	1.63093e-07	yes	up
TGME49_216280	adenylate and guanylate cyclase catalytic domain-containing protein	5	4	2	658	576	540	0.2	0.14	0.07	26.32	24.33	22.22	0.136667	24.29	177.719	7.47346	2.08929e-55	1.36848e-53	yes	up
TGME49_238060	EF hand domain-containing protein	9	1	5	819	822	781	1.58	0.15	0.79	144.59	155.27	143.68	0.84	147.847	177.38	7.4707	7.21647e-73	7.14782e-71	yes	up
TGME49_252070	KRUF family protein	9	4	14	1432	1531	1310	0.38	0.15	0.54	62.13	70.18	58.5	0.356667	63.6033	174.734	7.44901	3.97986e-110	7.5173e-108	yes	up
TGME49_315090	hypothetical protein	0	0	0	37	31	19	0	0	0	8.29	7.46	4.45	0	6.73333	174.654	7.44835	3.99242e-08	3.55944e-07	yes	up
TGME49_305150	tetratricopeptide repeat-containing protein	2	2	3	397	389	310	0.04	0.04	0.06	9.02	9.32	7.24	0.0466667	8.52667	173.354	7.43758	8.41038e-36	3.13345e-34	yes	up
TGME49_225950	hypothetical protein	3	1	4	382	445	427	0.16	0.05	0.19	20.44	25.17	23.53	0.133333	23.0467	172.844	7.43332	1.75003e-41	7.85288e-40	yes	up
TGME49_209920	PAN domain-containing protein	4	4	6	781	607	817	0.13	0.11	0.17	25.36	20.8	27.28	0.136667	24.48	172.646	7.43168	3.72135e-69	3.43463e-67	yes	up
TGME49_267410	scavenger receptor protein SR1 precursor	0	0	0	38	32	15	0	0	0	0.96	0.85	0.39	0	0.733333	171.234	7.41983	8.33937e-08	7.25963e-07	yes	up
TGME49_236975	Toxoplasma gondii family D protein	0	0	0	20	43	21	0	0	0	1.19	2.71	1.29	0	1.73	170.237	7.4114	8.74688e-08	7.58187e-07	yes	up
TGME49_224680	hypothetical protein	11	5	6	1076	1217	1049	0.59	0.24	0.29	58.75	70.27	59.01	0.373333	62.6767	167.358	7.3868	3.94237e-94	5.61753e-92	yes	up
TGME49_202210	nucleoside diphosphate kinase	0	0	0	26	35	22	0	0	0	2.59	3.7	2.26	0	2.85	167	7.3837	4.68308e-08	4.16148e-07	yes	up
TGME49_266700	hypothetical protein	0	2	0	104	87	112	0	0.38	0	22.27	20	25.08	0.126667	22.45	166.758	7.38161	6.72541e-12	7.89361e-11	yes	up
TGME49_218215	hypothetical protein	0	0	0	30	25	28	0	0	0	1.78	1.57	1.71	0	1.68667	165.076	7.36699	3.18641e-08	2.86283e-07	yes	up
TGME49_254750	c3orf15 protein	0	2	0	138	74	82	0	0.1	0	8.16	4.63	5	0.0333333	5.93	162.357	7.34303	3.20684e-11	3.62252e-10	yes	up
TGME49_204300	hypothetical protein	3	0	0	142	212	83	0.13	0	0	6.36	10.03	3.83	0.0433333	6.74	161.391	7.33442	1.62776e-14	2.29925e-13	yes	up
TGME49_278180	hypothetical protein	0	0	0	26	18	38	0	0	0	2.44	1.8	3.69	0	2.64333	161.217	7.33286	6.70967e-08	5.87874e-07	yes	up
TGME49_235635	hypothetical protein	5	4	1	525	436	479	0.4	0.28	0.07	42.39	37.33	39.95	0.25	39.89	158.202	7.30562	1.69206e-49	9.61044e-48	yes	up
TGME49_296340	hypothetical protein	2	2	2	272	341.44	234	0.59	0.52	0.53	79.92	108.55	72.44	0.546667	86.97	156.832	7.29307	5.55977e-29	1.56793e-27	yes	up
TGME49_315970	hypothetical protein	1	1	0	77	100	104	0.05	0.05	0	3.99	5.49	5.56	0.0333333	5.01333	154.759	7.27388	1.78528e-11	2.04803e-10	yes	up
TGME49_213840	hypothetical protein	0	0	0	28	34	14	0	0	0	2.62	3.38	1.36	0	2.45333	153.796	7.26488	2.06144e-07	1.71547e-06	yes	up
TGME49_271040	hypothetical protein	2	0	1	134	170	111	0.53	0	0.24	35.45	48.53	30.86	0.256667	38.28	153.151	7.25881	9.71015e-16	1.49367e-14	yes	up
TGME49_275790	EGF family domain-containing protein	0	0	3	173	174	54	0	0	0.15	9.68	10.3	3.11	0.05	7.69667	150.571	7.2343	4.4968e-13	5.79731e-12	yes	up
TGME49_255460	EGF family domain-containing protein	12.31	1.27	6.41	847.81	916.88	774.22	0.23	0.02	0.11	16.33	18.62	15.31	0.12	16.7533	146.502	7.19478	6.58481e-73	6.60269e-71	yes	up
TGME49_221840	hypothetical protein	3	3	2	360	270	441	0.25	0.22	0.15	30.33	24.12	38.38	0.206667	30.9433	146.115	7.19096	2.1465e-37	8.34157e-36	yes	up
TGME49_257000	hypothetical protein	17	8	3	1356	1152	1233	0.62	0.26	0.1	50.5	45.3	47.23	0.326667	47.6767	146.002	7.18985	1.34335e-104	2.13935e-102	yes	up
TGME49_229230	hypothetical protein	0	0	3	103	202	83	0	0	0.35	13.52	28.25	11.3	0.116667	17.69	145.929	7.18912	1.22451e-13	1.6466e-12	yes	up
TGME49_276870	hypothetical protein	0	0	0	26	22	23	0	0	0	9.68	8.92	9.08	0	9.22667	141.379	7.14342	1.40395e-07	1.19402e-06	yes	up
TGME49_268800	hypothetical protein	6	1	4	581	543	283	0.32	0.05	0.19	31.72	31.35	15.92	0.186667	26.33	141.216	7.14176	7.1789e-38	2.84425e-36	yes	up
TGME49_217920	hypothetical protein	1	0	0	42	63	31	0.08	0	0	3.37	5.36	2.57	0.0266667	3.76667	141.173	7.14132	4.77657e-08	4.2353e-07	yes	up
TGME49_218910	hypothetical protein	43	63	72	8357	7343	6979	1.91	2.51	2.89	380.13	352.93	326.78	2.43667	353.28	141.129	7.14088	0	0	yes	up
TGME49_217390	hypothetical protein	0	0	0	29	18	24	0	0	0	1.31	0.86	1.11	0	1.09333	140.746	7.13695	1.75082e-07	1.46449e-06	yes	up
TGME49_222700	hypothetical protein	1	0	1	73	108	71	0.05	0	0.05	3.83	6	3.84	0.0333333	4.55667	139.82	7.12743	9.86222e-11	1.06801e-09	yes	up
TGME49_231450	hypothetical protein	0	0	0	19	34	16	0	0	0	8.46	16.59	7.6	0	10.8833	139.749	7.12669	4.16654e-07	3.36722e-06	yes	up
TGME49_252065	KRUF family protein	9.33	10.21	17.78	1535.93	1708.3	1418.78	0.41	0.4	0.7	68.9	80.97	65.51	0.503333	71.7933	139.671	7.12589	1.18652e-124	3.56923e-122	yes	up
TGME49_287460	hypothetical protein	0	2	2	177	186.56	138	0	1.29	1.33	129.67	152.55	110.27	0.873333	130.83	139.647	7.12564	1.3445e-19	2.57548e-18	yes	up
TGME49_299220	hypothetical protein	0	0	0	24	23	23	0	0	0	3.78	3.87	3.77	0	3.80667	139.535	7.12448	1.55639e-07	1.30995e-06	yes	up
TGME49_297680	calmodulin%2C putative	0	0	0	24	23	21	0	0	0	9.28	9.71	8.63	0	9.20667	135.759	7.0849	2.10478e-07	1.74796e-06	yes	up
TGME49_223262	WD domain%2C G-beta repeat-containing protein	1	2	6	349	378	375	0.05	0.1	0.29	19.31	22.12	21.38	0.146667	20.9367	135.279	7.0798	2.2246e-41	9.87334e-40	yes	up
TGME49_235190	hypothetical protein	1	1	4	270	255	206	0.03	0.03	0.12	8.9	8.87	6.98	0.06	8.25	134.947	7.07625	1.04394e-27	2.79831e-26	yes	up
TGME49_312435	hypothetical protein	4	1	2	271	310	270	0.28	0.06	0.12	19.04	23.06	19.57	0.153333	20.5567	133.995	7.06604	1.91828e-32	6.13395e-31	yes	up
TGME49_309540	hypothetical protein	0	0	0	30	19	17	0	0	0	4.46	3.01	2.63	0	3.36667	131.628	7.04032	4.2271e-07	3.41278e-06	yes	up
TGME49_311370	methylmalonate-semialdehyde dehydrogenase [acylating]%2C putative	1	1	0	75	73	88	0.06	0.05	0	4.44	4.57	5.36	0.0366667	4.79	129.543	7.01729	9.35485e-11	1.01578e-09	yes	up
TGME49_217410	hypothetical protein	7	6	9	949	878	703	0.26	0.2	0.3	35.39	34.57	26.96	0.253333	32.3067	127.194	6.99089	5.86228e-79	6.61298e-77	yes	up
TGME49_230602	hypothetical protein	1	0	0	46	41	36	0.1	0	0	4.82	4.57	3.91	0.0333333	4.43333	126.127	6.97873	5.49496e-08	4.83533e-07	yes	up
TGME49_201100	hypothetical protein	0	0	0	31.38	19	12.59	0	0	0	6.72	4.37	2.82	0	4.63667	126.068	6.97806	9.48809e-07	7.36733e-06	yes	up
TGME49_235200	PAN domain-containing protein	2	4.34	5.67	462.72	340.83	516.88	0.03	0.06	0.08	7.34	5.7	8.42	0.0566667	7.15333	120.622	6.91435	4.98731e-49	2.79358e-47	yes	up
TGME49_236635	hypothetical protein	0	0	0	22	19	19	0	0	0	8.51	8.02	7.81	0	8.11333	119.57	6.90171	6.56571e-07	5.16731e-06	yes	up
TGME49_294820	type I fatty acid synthase%2C putative	72	66	49.43	6922	5907	7607	0.21	0.17	0.13	20.33	18.26	22.91	0.17	20.5	119.313	6.89861	0	0	yes	up
TGME49_257970	hypothetical protein	1	0	3	126	208	89	0.11	0	0.29	13.6	23.87	9.95	0.133333	15.8067	118.544	6.88928	6.01727e-16	9.38048e-15	yes	up
TGME49_226230	hypothetical protein	2	1	1	169	155	103	0.19	0.09	0.09	16.7	16.26	10.53	0.123333	14.4967	118.148	6.88446	1.06464e-17	1.83588e-16	yes	up
TGME49_238915	hypothetical protein	7	2	11	680	613	831	0.21	0.05	0.29	20.59	19.59	25.87	0.183333	22.0167	116.145	6.85979	3.69092e-75	3.8932e-73	yes	up
TGME49_201650	hypothetical protein	0	0	0	20	26	11	0	0	0	0.56	0.77	0.32	0	0.55	115.355	6.84994	2.16376e-06	1.60347e-05	yes	up
TGME49_230555	adenylate and guanylate cyclase catalytic domain-containing protein	2	1	1	142	119	158	0.08	0.04	0.04	5.74	5.08	6.57	0.0533333	5.79667	114.667	6.8413	1.18491e-18	2.1339e-17	yes	up
TGME49_275710	hypothetical protein	1	0	0	37	35	40	0.06	0	0	2.17	2.18	2.42	0.02	2.25667	114.35	6.83732	1.08541e-07	9.29928e-07	yes	up
TGME49_311700	hypothetical protein	5	0	6	367	458	302	0.12	0	0.13	9.02	11.87	7.62	0.0833333	9.50333	113.287	6.82384	1.56911e-38	6.37215e-37	yes	up
TGME49_220650	hypothetical protein	0	0	0	17.05	15.97	24.02	0	0	0	2.22	2.21	3.24	0	2.55667	112.774	6.81729	1.20143e-06	9.24929e-06	yes	up
TGME49_289060	hypothetical protein	3	1	1	178	222	106	0.2	0.06	0.06	11.87	15.68	7.29	0.106667	11.6133	112.407	6.81259	2.33416e-19	4.41913e-18	yes	up
TGME49_220630	hypothetical protein	52.01	18.46	42.08	4501.11	2988.79	4141.04	1.75	0.56	1.28	155.14	108.74	146.78	1.19667	136.887	111.685	6.80329	1.57636e-112	3.36927e-110	yes	up
TGME49_252080	hypothetical protein	0	0	0	23	25	7	0	0	0	13.93	16.78	4.58	0	11.7633	111.668	6.80308	5.85386e-06	4.16331e-05	yes	up
TGME49_251750	MORN repeat-containing protein	0	0	0	22	12	22	0	0	0	5.08	2.98	5.32	0	4.46	110.429	6.78698	1.78097e-06	1.33318e-05	yes	up
TGME49_238970	hypothetical protein	15	11	22	1955	1467	1391	0.17	0.12	0.23	23.37	18.47	17.06	0.173333	19.6333	110.383	6.78638	3.59576e-120	9.42088e-118	yes	up
TGME49_200295	hypothetical protein	0	2	0	73	49	78	0	0.36	0	14.97	10.78	16.71	0.12	14.1533	109.839	6.77925	9.73783e-10	9.75224e-09	yes	up
TGME49_295600	SAG-related sequence SRS10	0	0	0	19	20	15	0	0	0	6.9	7.9	5.77	0	6.85667	108.198	6.75753	1.82411e-06	1.36171e-05	yes	up
TGME49_228310	hypothetical protein	0	0	0	15	19	20	0	0	0	10.99	15.54	15.98	0	14.17	107.607	6.74963	1.778e-06	1.33218e-05	yes	up
TGME49_280420	HEAT repeat-containing protein	6	3	12	692	797	539	0.14	0.06	0.25	16.27	19.76	13.02	0.15	16.35	107.173	6.7438	7.22345e-61	5.23829e-59	yes	up
TGME49_202020	DnAK-TPR	47	11	32	3017	3206	2617	2	0.42	1.23	131.3	147.4	117.21	1.21667	131.97	105.403	6.71977	5.45376e-30	1.58198e-28	yes	up
TGME49_258530	flagellar associated protein	1	0	0	20	47	34	0.06	0	0	1.26	3.13	2.21	0.02	2.2	104.323	6.70491	5.90481e-07	4.67891e-06	yes	up
TGME49_203200	hypothetical protein	15	5	12	1035	969	998	0.31	0.09	0.22	21.92	21.63	21.71	0.206667	21.7533	102.897	6.68505	2.45333e-107	4.42799e-105	yes	up
TGME49_231470	hypothetical protein	1	0	0	49	23	29	0.06	0	0	3.13	1.55	1.91	0.02	2.19667	102.848	6.68437	5.06011e-07	4.0451e-06	yes	up
TGME49_270030	hypothetical protein	3	0	0	87	90	105	1.48	0	0	41.84	47.58	54.09	0.493333	47.8367	102.556	6.68027	1.49037e-13	1.99092e-12	yes	up
TGME49_266340	Toxoplasma gondii family A protein	0	1	0	46.82	27	26.45	0	0.1	0	5.48	3.36	3.21	0.0333333	4.01667	102.257	6.67606	4.76897e-07	3.82365e-06	yes	up
TGME49_247500	acyl-CoA dehydrogenase%2C middle domain-containing protein	5	5	5	428	504	454	0.24	0.21	0.21	20.69	25.76	22.6	0.22	23.0167	102.094	6.67376	1.34707e-55	8.89506e-54	yes	up
TGME49_315100	hypothetical protein	13	20	16	1543	1513	1471	0.28	0.39	0.31	34.22	35.38	33.51	0.326667	34.37	102.074	6.67348	1.63359e-155	7.80474e-153	yes	up
TGME49_264620	hypothetical protein	0	0	0	13	20	17	0	0	0	9.11	15.61	12.96	0	12.56	100.103	6.64534	3.82155e-06	2.76941e-05	yes	up
TGME49_207650	OTU family cysteine protease	0	0	0	19.72	17	13	0	0	0	4.56	4.22	3.15	0	3.97667	100.06	6.64472	3.81647e-06	2.76941e-05	yes	up
TGME49_235875	hypothetical protein	0	0	0	15	17	17	0	0	0	6.04	7.48	7.28	0	6.93333	97.7145	6.6105	3.82234e-06	2.76941e-05	yes	up
TGME49_211050	ATPase%2C AAA family protein	3	1	0	143	102	112	0.12	0.04	0	5.97	4.5	4.81	0.0533333	5.09333	97.6509	6.60956	9.22297e-17	1.52564e-15	yes	up
TGME49_215410	DPCD family protein	0	0	2	54	51	70	0	0	0.46	14.03	14.29	19.1	0.153333	15.8067	96.0822	6.5862	3.0817e-09	2.96911e-08	yes	up
TGME49_240800	MORN repeat-containing protein	0	0	0	8	15	25	0	0	0	1.43	2.87	4.66	0	2.98667	94.7229	6.56564	1.18955e-05	8.11891e-05	yes	up
TGME49_221930	hypothetical protein	1	0	0	28	35	29	0.25	0	0	6.91	9.3	7.5	0.0833333	7.90333	94.5411	6.56287	6.02273e-07	4.7677e-06	yes	up
TGME49_220840	threonine synthase	9	0	0	274	332	226	0.54	0	0	16.71	21.43	14.21	0.18	17.45	94.4812	6.56196	0.000156027	0.000901318	yes	up
TGME49_247305	hypothetical protein	0	0	0	5	31	10	0	0	0	1.35	9.02	2.83	0	4.4	94.4738	6.56184	5.01515e-05	0.000314056	yes	up
TGME49_280570	SAG-related sequence SRS35A	7	1	6	480	270	461	2.61	0.32	1.98	176.42	108.09	179.73	1.63667	154.747	93.7071	6.55009	7.90591e-43	3.77716e-41	yes	up
TGME49_244360	hypothetical protein	1	2	2	138	129	156	0.1	0.18	0.18	13.87	13.77	16.22	0.153333	14.62	93.0628	6.54013	1.40352e-20	2.76683e-19	yes	up
TGME49_269100	hypothetical protein	0	0	0	15	13	19	0	0	0	0.71	0.65	0.93	0	0.763333	93.0356	6.53971	5.95876e-06	4.23422e-05	yes	up
TGME49_273478	dynein heavy chain%2C n-terminal region 2 protein	0	0	0	23	9	15	0	0	0	0.35	0.15	0.24	0	0.246667	92.8456	6.53676	1.05968e-05	7.30004e-05	yes	up
TGME49_228410	Tubulin-tyrosine ligase family protein	33	21	29	2660	2245	2044	0.91	0.52	0.72	75.23	66.99	59.42	0.716667	67.2133	91.8808	6.52169	4.37288e-160	2.21978e-157	yes	up
TGME49_245530	hypothetical protein	50	25	74	4568	4256	3647	0.58	0.26	0.78	54.78	53.76	44.88	0.54	51.14	91.8144	6.52065	5.45428e-108	1.00681e-105	yes	up
TGME49_272415	hypothetical protein	0	0	0	18	22	5	0	0	0	4	5.25	1.16	0	3.47	91.6537	6.51812	3.15978e-05	0.00020368	yes	up
TGME49_270290	hypothetical protein	0	0	1	35	35	18	0	0	1.02	39.22	44.48	22.47	0.34	35.39	91.0149	6.50803	1.42969e-06	1.09032e-05	yes	up
TGME49_243655	GMC oxidoreductase	0	2	1	87	91	67	0	0.08	0.04	3.81	4.21	3.02	0.04	3.68	90.9703	6.50732	1.88069e-12	2.29699e-11	yes	up
TGME49_247560	dynein light chain protein%2C putative	0	0	0	17	19	8	0	0	0	16.92	21.35	8.81	0	15.6933	88.9383	6.47473	1.7261e-05	0.000115007	yes	up
TGME49_293830	methyltransferase domain-containing protein	0	0	0	17	18	9	0	0	0	1.18	1.33	0.65	0	1.05333	88.7005	6.47087	1.44399e-05	9.74097e-05	yes	up
TGME49_306500	hypothetical protein	1	5	4	282	245	270	0.02	0.1	0.08	6.7	6.14	6.59	0.0666667	6.47667	87.9745	6.45901	4.80527e-37	1.8585e-35	yes	up
TGME49_278790	Tctex2-related light chain	0	0	0	18	13	13	0	0	0	13.81	11.15	10.91	0	11.9567	87.6435	6.45358	1.04119e-05	7.18484e-05	yes	up
TGME49_222370	SAG-related sequence SRS13	16	19	13	1452	1146	1213	0.57	0.61	0.42	53.19	44.32	45.7	0.533333	47.7367	87.3792	6.44922	5.22297e-131	1.84439e-128	yes	up
TGME49_210470	hypothetical protein	0	0	0	15	12	17	0	0	0	0.8	0.67	0.93	0	0.8	87.1457	6.44536	1.00398e-05	6.95763e-05	yes	up
TGME49_278080	Toxoplasma gondii family A protein	4	7	8	588	301	616	0.28	0.44	0.51	42.22	22.89	45.64	0.41	36.9167	86.4313	6.43348	3.07115e-49	1.73222e-47	yes	up
TGME49_238960	EF hand domain-containing protein	0	0	0	14	16	13	0	0	0	2.07	2.52	2	0	2.19667	86.0705	6.42745	1.16583e-05	7.98387e-05	yes	up
TGME49_294570	rhodanese family domain-containing protein	7	13	23	1126	1258	904	0.25	0.42	0.75	41.67	49.15	34.41	0.473333	41.7433	85.3769	6.41577	1.74292e-85	2.14485e-83	yes	up
TGME49_259680	hypothetical protein	0	0	0	11	13	19	0	0	0	4.75	6.15	8.76	0	6.55333	85.1186	6.4114	1.42423e-05	9.62365e-05	yes	up
TGME49_269350	hypothetical protein	5	7	21	909	861	756	0.06	0.08	0.24	11.57	11.54	9.87	0.126667	10.9933	84.9423	6.40841	9.05561e-77	9.93915e-75	yes	up
TGME49_272905	hypothetical protein	0	0	0	16	8	19	0	0	0	3.98	2.14	4.96	0	3.69333	84.4306	6.39969	1.94107e-05	0.000128697	yes	up
TGME49_254855	hypothetical protein	1	0	0	26	31	25	0.36	0	0	9.32	12.1	9.5	0.12	10.3067	84.2896	6.39728	1.47753e-06	1.12469e-05	yes	up
TGME49_278340	Toxoplasma gondii family A protein	8	18	8	860.99	793.97	941.96	0.4	0.8	0.36	43.66	42.56	49.19	0.52	45.1367	84.1611	6.39508	5.34465e-105	9.04359e-103	yes	up
TGME49_278350	Toxoplasma gondii family A protein	0	0	0	18	13	11	0	0	0	1.02	0.78	0.64	0	0.813333	83.869	6.39007	1.65681e-05	0.000110754	yes	up
TGME49_231605	hypothetical protein	1	3	0	84	104	115	0.09	0.24	0	7.6	9.99	10.76	0.11	9.45	83.602	6.38546	2.06083e-15	3.12278e-14	yes	up
TGME49_219610	hypothetical protein	1	0	0	30	27	24	0.25	0	0	7.53	7.3	6.32	0.0833333	7.05	83.0434	6.37579	1.59128e-06	1.20338e-05	yes	up
TGME49_210482	hypothetical protein	3	0	5	221	236	141	0.16	0	0.24	12.2	13.78	8.02	0.133333	11.3333	82.832	6.37212	1.42851e-24	3.34361e-23	yes	up
TGME49_278965	hypothetical protein	17	11	29	1314	1496	1450	1.19	0.69	1.84	94.12	113.5	107.17	1.24	104.93	82.3535	6.36376	2.2102e-123	6.1901e-121	yes	up
TGME49_283460	SAG-related sequence SRS21	0	0	1	23	39	16	0	0	0.3	7.68	14.15	5.65	0.1	9.16	81.2474	6.34425	4.44012e-06	3.18857e-05	yes	up
TGME49_285690	notch (dsl) domain-containing protein	4	1	1	141	191	105	0.27	0.06	0.06	9.81	14.07	7.54	0.13	10.4733	80.5597	6.33199	2.63702e-19	4.9809e-18	yes	up
TGME49_222305	hypothetical protein	0	0	1	33	19	27	0	0	0.63	23.12	14.83	20.59	0.21	19.5133	80.3203	6.32769	2.37781e-06	1.75729e-05	yes	up
TGME49_323320	hypothetical protein	5	9	9	576	546	544	4.83	7.26	7.48	527.46	562.75	549.22	6.52333	546.477	80.006	6.32204	1.05142e-73	1.08096e-71	yes	up
TGME49_243500	CAM kinase%2C SNF1/AMK1 family ToxPK1	1	0	0	26	26	26	0.11	0	0	2.84	3.02	2.94	0.0366667	2.93333	79.8334	6.31892	1.99966e-06	1.48593e-05	yes	up
TGME49_318240	Tubulin-tyrosine ligase family protein	16	10	21	1085	1382	916	0.16	0.09	0.19	11.39	15.27	9.86	0.146667	12.1733	79.7624	6.31764	1.16339e-84	1.4103e-82	yes	up
TGME49_217420	hypothetical protein	26	10	12	1122	1121	1165	1.13	0.39	0.47	49.64	52.4	53.05	0.663333	51.6967	77.4213	6.27466	7.42702e-107	1.31135e-104	yes	up
TGME49_246635	hypothetical protein	0	0	0	13	11	14	0	0	0	2.85	2.59	3.21	0	2.88333	75.41	6.23668	3.08872e-05	0.000199575	yes	up
TGME49_208770	hypothetical protein	0	0	0	13	18	6	0	0	0	5.62	8.52	2.77	0	5.63667	75.1424	6.23155	7.42861e-05	0.000452288	yes	up
TGME49_269850	protein c21orf59%2C putative	2	0	3	128	115	97	0.3	0	0.4	19.32	18.53	15.22	0.233333	17.69	74.947	6.2278	1.55649e-17	2.66706e-16	yes	up
TGME49_202090	hypothetical protein	0	0	0	17	15	5	0	0	0	4.71	4.49	1.46	0	3.55333	74.8238	6.22542	8.95787e-05	0.000537737	yes	up
TGME49_313235	hypothetical protein	0	0	0	17	14	6	0	0	0	3.41	3.02	1.26	0	2.56333	74.5843	6.2208	7.16933e-05	0.000437485	yes	up
TGME49_315550	calcium binding egf domain-containing protein	0	0	0	15	6	17	0	0	0	2.09	0.89	2.46	0	1.81333	74.4414	6.21803	6.08668e-05	0.000375084	yes	up
TGME49_214580	tetratricopeptide repeat-containing protein	9	4	0	333	257	292	0.23	0.09	0	8.62	7.02	7.77	0.106667	7.80333	73.9535	6.20855	4.09906e-38	1.64003e-36	yes	up
TGME49_311820	hypothetical protein	0	0	0	16	11	10	0	0	0	10.51	8.03	7.13	0	8.55667	73.7946	6.20544	4.37712e-05	0.000276231	yes	up
TGME49_268930	hypothetical protein	8	1	8	300	353	456	0.49	0.06	0.45	18.93	23.58	29.67	0.333333	24.06	71.0966	6.15171	6.47735e-45	3.35089e-43	yes	up
TGME49_294240	hypothetical protein	4	2	2	180	168	169	0.08	0.04	0.04	3.68	3.62	3.54	0.0533333	3.61333	71.024	6.15024	6.87788e-27	1.77905e-25	yes	up
TGME49_295130	hypothetical protein	0	0	0	16	14	5	0	0	0	45.11	46.36	16.55	0	36.0067	70.7242	6.14413	0.000120997	0.000711097	yes	up
TGME49_320290	hypothetical protein	0	1	0	20	33	15	0	0.06	0	1.32	2.31	1.02	0.02	1.55	70.6977	6.14359	1.02382e-05	7.077e-05	yes	up
TGME49_296020	hypothetical protein	3	2	5	242	230	165	1.39	0.79	2.03	109.34	113.97	79.66	1.40333	100.99	70.5683	6.14095	2.59877e-29	7.40603e-28	yes	up
TGME49_252640	P-type ATPase PMA1	2	3	6	255	234	206	0.05	0.07	0.15	7.03	6.8	5.83	0.09	6.55333	69.9252	6.12774	8.67482e-34	2.98546e-32	yes	up
TGME49_305110	hypothetical protein	1	0	0	30	26	11	0.2	0	0	6.03	5.6	2.31	0.0666667	4.64667	69.383	6.11651	1.44274e-05	9.74059e-05	yes	up
TGME49_220280	mucin family glycoprotein	16	41	19	1564	1434	1709	1.28	2.92	1.37	127.35	123.8	143.72	1.85667	131.623	68.5137	6.09832	1.96728e-140	7.6087e-138	yes	up
TGME49_212045	hypothetical protein	1	1	0	26	51	47	0.05	0.05	0	1.45	3	2.69	0.0333333	2.38	68.4434	6.09684	1.54772e-07	1.304e-06	yes	up
TGME49_252190	KRUF family protein	17.67	35.79	26.22	1655.07	1646.7	1633.22	0.83	1.5	1.11	78.98	83.05	80.24	1.14667	80.7567	68.3063	6.09395	1.14751e-171	8.47277e-169	yes	up
TGME49_278410	Toxoplasma gondii family A protein	0	0	0	3	24	6	0	0	0	0.29	2.46	0.6	0	1.11667	68.137	6.09037	0.000512663	0.00266401	yes	up
TGME49_315165	hypothetical protein	0	0	0	13	9	12	0	0	0	5.24	3.96	5.14	0	4.78	67.4057	6.0748	7.58463e-05	0.000461095	yes	up
TGME49_212075	hypothetical protein	2	0	0	35	52	35	0.15	0	0	2.6	4.09	2.68	0.05	3.12333	67.0152	6.06642	1.65189e-07	1.38745e-06	yes	up
TGME49_215320	hypothetical protein	0	0	0	13	15	5	0	0	0	1.38	1.7	0.55	0	1.21	66.9035	6.06401	0.000165775	0.000949526	yes	up
TGME49_253500	hypothetical protein	0	0	0	16	13	4	0	0	0	1.57	1.35	0.41	0	1.11	66.7265	6.06019	0.000217155	0.00121963	yes	up
TGME49_242760	hypothetical protein	0	0	0	22	9	2	0	0	0	2.41	1.05	0.23	0	1.23	66.3692	6.05244	0.000575568	0.00296059	yes	up
TGME49_235180	hypothetical protein	17	5	6	531	560	604	0.56	0.15	0.18	17.9	19.93	20.94	0.296667	19.59	65.9537	6.04338	3.72255e-66	3.05399e-64	yes	up
TGME49_228510	hypothetical protein	2	0	1	49	64	65	0.07	0	0.03	1.65	2.27	2.25	0.0333333	2.05667	65.0137	6.02267	1.39471e-10	1.49839e-09	yes	up
TGME49_232420	hypothetical protein	9	3	4	313	378	238	0.71	0.21	0.28	25	32	19.63	0.4	25.5433	63.9753	5.99944	1.25942e-36	4.77992e-35	yes	up
TGME49_261650	hypothetical protein	29	17	28	1671	1266	1379	0.79	0.42	0.69	46.76	37.37	39.66	0.633333	41.2633	63.8051	5.9956	2.88234e-129	9.36416e-127	yes	up
TGME49_276880	hypothetical protein	0	0	0	11	17	3	0	0	0	8.25	14.24	2.46	0	8.31667	63.4369	5.98725	0.000418563	0.00220966	yes	up
TGME49_262440	hypothetical protein	6	0	1	140	125	141	0.43	0	0.06	10.23	9.68	10.63	0.163333	10.18	63.0327	5.97803	5.16447e-21	1.04084e-19	yes	up
TGME49_204290	hypothetical protein	3	5	0	146	194	111	0.12	0.18	0	5.87	8.24	4.59	0.1	6.23333	62.9054	5.97511	1.33183e-20	2.63191e-19	yes	up
TGME49_248470	subtilisin SUB6	5	3	6	286	307	201	0.22	0.12	0.23	12.67	14.37	9.17	0.19	12.07	62.8637	5.97416	8.61141e-35	3.08114e-33	yes	up
TGME49_209610	oocyst wall protein OWP2	0	0	0	16	4	12	0	0	0	1.26	0.33	0.98	0	0.856667	62.7489	5.97152	0.000267941	0.00147341	yes	up
TGME49_268860	enolase 1	4	3	3	211	116	252	0.33	0.22	0.22	17.52	10.22	21.62	0.256667	16.4533	62.7431	5.97139	5.97571e-26	1.47075e-24	yes	up
TGME49_210478	hypothetical protein	10	7	10	550	524	458	0.11	0.07	0.1	5.98	6	5.11	0.0933333	5.69667	62.566	5.96731	1.21172e-67	1.04697e-65	yes	up
TGME49_205402	SNF2 family N-terminal domain-containing protein	0	0	0	8	13	10	0	0	0	0.59	1.01	0.76	0	0.786667	62.1945	5.95872	0.000155184	0.000898363	yes	up
TGME49_321470	SAG-related sequence SRS12D	4	0	2	163	111	66	0.38	0	0.17	15.58	11.26	6.52	0.183333	11.12	62.0064	5.95434	3.12826e-15	4.67915e-14	yes	up
TGME49_273985	hypothetical protein	0	0	0	12	9	10	0	0	0	6.06	5.01	5.42	0	5.49667	61.6509	5.94605	0.00014281	0.000832664	yes	up
TGME49_230200	hypothetical protein	6	0	3	172	154	182	0.35	0	0.16	10.36	9.82	11.3	0.17	10.4933	61.5229	5.94305	1.77863e-26	4.54278e-25	yes	up
TGME49_230605	hypothetical protein	0	1	0	28	14	18	0	0.06	0	1.98	1.05	1.31	0.02	1.44667	61.0887	5.93283	2.06876e-05	0.000136828	yes	up
TGME49_278620	hypothetical protein	2	1	0	57	63	44	0.31	0.14	0	8.79	10.37	7.05	0.15	8.73667	60.3218	5.91461	5.74602e-10	5.84827e-09	yes	up
TGME49_219222	hypothetical protein	0	0	0	9	11	10	0	0	0	3.04	4.04	3.57	0	3.55	59.9425	5.90551	0.000175169	0.000997704	yes	up
TGME49_266860	BTB/POZ domain-containing protein	11	28	43	1498	1365	1524	1.2	2.71	4.21	165.37	160.21	174.23	2.70667	166.603	59.4425	5.89342	6.77935e-105	1.12371e-102	yes	up
TGME49_255710	ULK kinase	11	1	11	426	395	411	1.02	0.08	0.92	40.31	39.68	40.22	0.673333	40.07	58.5556	5.87173	5.25406e-53	3.36012e-51	yes	up
TGME49_266660	mediator complex subunit MED9	0	0	0	12	11	6	0	0	0	7.72	7.86	4.18	0	6.58667	58.3333	5.86625	0.000279795	0.00153236	yes	up
TGME49_225413	hypothetical protein	0	0	0	3	14	12	0	0	0	0.47	2.34	1.95	0	1.58667	58.2062	5.8631	0.00055999	0.00288594	yes	up
TGME49_265120	rhoptry neck protein%2C putative	3	2	5	177	198	149	0.08	0.05	0.12	4.81	5.67	4.16	0.0833333	4.88	58.0428	5.85905	5.65265e-27	1.4668e-25	yes	up
TGME49_258570	hypothetical protein	4	1	3	147	165	108	0.28	0.06	0.19	10.5	12.49	7.96	0.176667	10.3167	57.9979	5.85793	2.46031e-21	4.9832e-20	yes	up
TGME49_215955	hypothetical protein	0	0	0	12	9	8	0	0	0	23.21	20.16	17.77	0	20.38	57.8752	5.85487	0.000238077	0.00132171	yes	up
TGME49_316420	leucine rich repeat-containing protein	0	0	0	9	10	10	0	0	0	1.91	2.28	2.22	0	2.13667	57.8284	5.85371	0.000218584	0.00122476	yes	up
TGME49_216140	tetratricopeptide repeat-containing protein	5	16	27	1005	574	931	0.3	0.87	1.48	62.34	37.68	59.54	0.883333	53.1867	57.7874	5.85268	2.76494e-58	1.93594e-56	yes	up
TGME49_225953	hypothetical protein	0	0	0	13	8	8	0	0	0	5.03	3.38	3.29	0	3.9	57.7398	5.85149	0.000257433	0.00142043	yes	up
TGME49_250720	hypothetical protein	16	8	14	701	579	705	0.89	0.4	0.7	39.84	34.81	41.29	0.663333	38.6467	57.1319	5.83622	4.86367e-89	6.47585e-87	yes	up
TGME49_252370	AP2 domain transcription factor AP2III-1	24	17	29	1189	1235	1196	0.37	0.23	0.4	18.58	20.34	19.19	0.333333	19.37	56.9188	5.83083	2.59666e-135	9.58641e-133	yes	up
TGME49_204870	hypothetical protein	2	1	2	73	119	61	0.1	0.05	0.09	3.88	6.68	3.34	0.08	4.63333	56.3983	5.81758	1.54148e-13	2.05582e-12	yes	up
TGME49_207210	hypothetical protein	2	10	6	401	193	327	2.83	11.62	7.2	528.76	290.45	484.5	7.21667	434.57	56.39	5.81737	3.59667e-35	1.31586e-33	yes	up
TGME49_316380	hypothetical protein	1	1	2	74	92	34	0.05	0.04	0.08	3.55	4.66	1.68	0.0566667	3.29667	56.1014	5.80997	1.07728e-10	1.16352e-09	yes	up
TGME49_231610	ATP:guanido phosphotransferase%2C C-terminal catalytic domain-containing protein	0	0	1	6	29	19	0	0	0.08	0.55	2.84	1.81	0.0266667	1.73333	56.0228	5.80794	0.000104179	0.000616719	yes	up
TGME49_248677	nucleic acid binding protein%2C putative	0	0	0	9	10	9	0	0	0	2.18	2.61	2.29	0	2.36	55.9404	5.80582	0.000277485	0.00152074	yes	up
TGME49_246555	hypothetical protein	0	0	0	8	10	10	0	0	0	1.75	2.35	2.29	0	2.13	55.8498	5.80348	0.00028473	0.00155415	yes	up
TGME49_290590	hypothetical protein	1	1	2	69	86	41	0.03	0.03	0.06	2.38	3.13	1.45	0.04	2.32	54.7775	5.77551	3.65512e-11	4.10656e-10	yes	up
TGME49_315730	apical membrane antigen 1 protein	0	0	0	6	13	8	0	0	0	0.31	0.72	0.43	0	0.486667	54.4676	5.76733	0.000460723	0.00241454	yes	up
TGME49_309930	melibiase subfamily protein	19	39	47	1928	1160	2053	0.61	1.12	1.36	63.24	40.16	69.24	1.03	57.5467	53.8783	5.75163	2.73018e-94	4.0262e-92	yes	up
TGME49_305498	hypothetical protein	0	0	0	13	5	9	0	0	0	2.3	0.94	1.66	0	1.63333	53.2806	5.73554	0.000524581	0.00272072	yes	up
TGME49_209755	hypothetical protein	17	55	122	3777	1904	3517	0.41	1.19	2.66	93.18	49.54	89.15	1.42	77.29	52.8996	5.72518	9.6688e-16	1.49013e-14	yes	up
TGME49_316190	superoxide dismutase SOD3	1	0	3	57	84	49	0.18	0	0.47	10.06	15.87	9.01	0.216667	11.6467	52.8932	5.72501	5.09773e-11	5.66399e-10	yes	up
TGME49_228500	3'5'-cyclic nucleotide phosphodiesterase domain-containing protein	1	0	0	21	15	15	0.13	0	0	2.81	2.14	2.08	0.0433333	2.34333	52.154	5.70471	4.90503e-05	0.00030811	yes	up
TGME49_269300	lipase	14	10	8	514	489	496	0.38	0.24	0.2	14.25	14.3	14.13	0.273333	14.2267	51.457	5.6853	1.52234e-73	1.54556e-71	yes	up
TGME49_201895	hypothetical protein	0	0	0	8	7	11	0	0	0	2.1	1.98	3.03	0	2.37	51.3957	5.68358	0.000502578	0.00261831	yes	up
TGME49_272260	Dpy-30 motif protein	1	0	0	16	22	11	0.03	0	0	0.48	0.69	0.34	0.01	0.503333	50.7971	5.66667	7.90968e-05	0.000479299	yes	up
TGME49_277930	hypothetical protein	56	41	53	2316	2296	2276	0.95	0.62	0.81	40.27	42.08	40.64	0.793333	40.9967	50.3957	5.65523	2.48057e-199	3.35787e-196	yes	up
TGME49_293890	intraflagellar transport 80 family protein	0	0	0	8	8	9	0	0	0	0.67	0.71	0.78	0	0.72	49.7338	5.63616	0.000586373	0.00301426	yes	up
TGME49_218510	hypothetical protein	2	0	0	31	32	28	0.2	0	0	3.19	3.5	2.98	0.0666667	3.22333	49.613	5.63265	1.68629e-06	1.26932e-05	yes	up
TGME49_224770	SAG-related sequence SRS40D	2	5	1	156	73	133	0.19	0.43	0.09	15.36	7.63	13.55	0.236667	12.18	49.5428	5.6306	3.4515e-18	6.10742e-17	yes	up
TGME49_258890	hypothetical protein	1	0	0	21	16	11	0.31	0	0	6.5	5.36	3.59	0.103333	5.15	49.3618	5.62532	8.61933e-05	0.000518564	yes	up
TGME49_295920	hypothetical protein	37	28	35	1449	1790	1217	1.48	1	1.26	59.26	77.32	51.21	1.24667	62.5967	49.2524	5.62212	1.30379e-99	1.961e-97	yes	up
TGME49_274040	hypothetical protein	3	3	1	113	85	117	0.05	0.05	0.02	2	1.59	2.13	0.04	1.90667	49.2342	5.62159	9.6148e-19	1.74311e-17	yes	up
TGME49_223120	cyclin-dependent kinase regulatory subunit protein	0	0	0	7	6	12	0	0	0	5.78	5.55	10.87	0	7.4	49.1884	5.62025	0.00074332	0.0037293	yes	up
TGME49_217800	hypothetical protein	1	0	4	93	59	72	0.03	0	0.1	2.5	1.67	1.99	0.0433333	2.05333	49.1726	5.61978	4.07271e-13	5.26728e-12	yes	up
TGME49_259020	bradyzoite antigen BAG1	2	4	4	169	112	167	0.43	0.75	0.76	36.19	25.75	37.39	0.646667	33.11	49.1435	5.61893	6.90795e-25	1.64535e-23	yes	up
TGME49_215385	transporter%2C major facilitator family protein	0	0	1	14	21	12	0	0	0.07	1.16	1.85	1.03	0.0233333	1.34667	48.6458	5.60424	9.61431e-05	0.00057375	yes	up
TGME49_292150	hypothetical protein	0	0	0	12	8	4	0	0	0	1.19	0.84	0.41	0	0.813333	48.2164	5.59145	0.00112827	0.00545139	yes	up
TGME49_294260	NEK kinase	2	0	0	32	31	25	0.15	0	0	2.42	2.48	1.95	0.05	2.28333	47.9958	5.58484	2.46508e-06	1.82012e-05	yes	up
TGME49_240325	Toxoplasma gondii family E protein	1.25	0	0	14.75	23.05	8.32	0.03	0	0	0.31	0.52	0.18	0.01	0.336667	47.9723	5.58413	0.00015833	0.000913319	yes	up
TGME49_272360	EF hand family protein	0	0	1	15	21	10	0	0	0.07	1.26	1.87	0.87	0.0233333	1.33333	47.7269	5.57673	0.000122434	0.000719021	yes	up
TGME49_232580	propionate-CoA ligase	32	8	20	884	856	905	1.25	0.28	0.71	35.41	36.21	37.29	0.746667	36.3033	47.6431	5.57419	7.4779e-64	5.83995e-62	yes	up
TGME49_241165	hypothetical protein	1	0	6	86	104	108	0.15	0	0.8	12.85	16.58	16.77	0.316667	15.4	46.9804	5.55399	1.57779e-16	2.5681e-15	yes	up
TGME49_221665	hypothetical protein	1	5	4	130	144	150	0.04	0.18	0.15	5.48	6.41	6.5	0.123333	6.13	46.9547	5.5532	9.78642e-25	2.32413e-23	yes	up
TGME49_289745	hypothetical protein	1	0	0	13	23	9	1.41	0	0	17.14	34.61	13.33	0.47	21.6933	46.9056	5.55169	0.000167967	0.000960049	yes	up
TGME49_256865	WD repeat domain 35 family protein	1	1	5	112	76	110	0.02	0.02	0.1	2.63	1.88	2.66	0.0466667	2.39	46.699	5.54532	3.14817e-17	5.33809e-16	yes	up
TGME49_209040	hypothetical protein	2	5	5	165	169	171	0.14	0.32	0.32	11.94	12.95	12.76	0.26	12.55	46.533	5.54018	1.76177e-29	5.05622e-28	yes	up
TGME49_297820	sperm associated antigen 6%2C putative	0	0	3	53	19	56	0	0	0.19	3.71	1.41	4.05	0.0633333	3.05667	46.4346	5.53713	1.95817e-07	1.6312e-06	yes	up
TGME49_272265	hypothetical protein	1	0	2	45	46	35	0.19	0	0.34	8.68	9.51	7.05	0.176667	8.41333	46.4042	5.53618	1.39835e-08	1.29208e-07	yes	up
TGME49_258220	hypothetical protein	11	8	9	440	361	381	1.53	0.99	1.12	61.94	54.18	55.7	1.21333	57.2733	46.3565	5.5347	2.4446e-60	1.74167e-58	yes	up
TGME49_270280	hypothetical protein	0	0	0	11	6	6	0	0	0	0.6	0.35	0.34	0	0.43	45.7782	5.51659	0.00118437	0.00569871	yes	up
TGME49_311375	hypothetical protein	0	0	0	6	8	9	0	0	0	2.98	4.37	4.8	0	4.05	45.7764	5.51653	0.00104139	0.00506781	yes	up
TGME49_270040	hypothetical protein	8	1	7	243	209	207	2.44	0.27	1.9	73.62	68.57	66.13	1.53667	69.44	45.056	5.49365	9.49071e-34	3.25247e-32	yes	up
TGME49_311710	hypothetical protein	23	2	21	657	639	636	1.23	0.1	1.01	35.8	36.83	35.71	0.78	36.1133	44.8786	5.48796	2.30273e-11	2.61944e-10	yes	up
TGME49_252350	hypothetical protein	8	18	32	800	821	696	0.37	0.75	1.35	38.3	41.54	34.31	0.823333	38.05	44.5855	5.4785	3.79126e-67	3.1745e-65	yes	up
TGME49_210210	hypothetical protein	0	0	0	5	11	6	0	0	0	0.06	0.15	0.08	0	0.0966667	44.484	5.47522	0.00158205	0.00741453	yes	up
TGME49_297410	hypothetical protein	59	9	41	1545	1379	1652	3.58	0.49	2.24	95.63	90.33	105.42	2.10333	97.1267	44.4476	5.47403	2.41936e-14	3.38211e-13	yes	up
TGME49_258840	hypothetical protein	19	18	20	760	751	781	1.12	0.95	1.07	45.87	47.97	48.59	1.04667	47.4767	44.2575	5.46785	7.53332e-112	1.56886e-109	yes	up
TGME49_202050	hypothetical protein	3	2	2	97	106	77	0.66	0.39	0.39	21.4	25.12	17.77	0.48	21.43	44.2267	5.46685	7.78511e-17	1.29837e-15	yes	up
TGME49_263380	Dullard family phosphatase domain-containing protein	0	2	3	74	76	47	0	0.35	0.54	14.97	16.49	9.93	0.296667	13.7967	44.1308	5.46372	6.87486e-12	8.05737e-11	yes	up
TGME49_220340	hypothetical protein	16	17	32	812	1052	683	0.28	0.26	0.5	14.43	19.7	12.46	0.346667	15.53	43.695	5.4494	1.1934e-65	9.69278e-64	yes	up
TGME49_275360	SAG-related sequence SRS47B	5	4	9	251	195	271	0.5	0.35	0.8	25.31	20.89	28.28	0.55	24.8267	43.6268	5.44714	6.97509e-39	2.89039e-37	yes	up
TGME49_253920	hypothetical protein	8	4	9	272	349	205	0.29	0.13	0.3	10.23	13.86	7.93	0.24	10.6733	43.612	5.44665	4.29158e-34	1.50893e-32	yes	up
TGME49_228430	hypothetical protein	3	15	26	542	628	529	0.22	0.98	1.72	40.41	49.61	40.71	0.973333	43.5767	43.3729	5.43872	1.53551e-45	7.9945e-44	yes	up
TGME49_233950	hypothetical protein	4	4	1	141	84	131	0.2	0.18	0.04	7.06	4.45	6.76	0.14	6.09	43.1361	5.43082	5.89508e-20	1.14e-18	yes	up
TGME49_306880	hypothetical protein	0	0	0	5	11	5	0	0	0	2.07	4.98	2.2	0	3.08333	42.5989	5.41274	0.00212971	0.00959375	yes	up
TGME49_278580	hypothetical protein	50	26	61	1853	1959	1489	1.53	0.71	1.68	57.91	64.61	47.84	1.30667	56.7867	42.4973	5.4093	3.78856e-80	4.3339e-78	yes	up
TGME49_237080	hypothetical protein	2	0	0	28	27	23	0.19	0	0	2.77	2.83	2.35	0.0633333	2.65	42.451	5.40773	6.71588e-06	4.74316e-05	yes	up
TGME49_200300	hypothetical protein	0	1	0	20	5	17	0	0.16	0	3.69	0.99	3.27	0.0533333	2.65	42.2121	5.39959	0.000378785	0.00201141	yes	up
TGME49_304930	hypothetical protein	19	8	11	496	442	533	0.75	0.28	0.39	19.95	18.77	22.06	0.473333	20.26	42.1993	5.39915	1.15199e-68	1.03961e-66	yes	up
TGME49_323310	hypothetical protein	87.67	194.47	271.63	7516.71	6558.12	6737.3	7.93	15.66	22.12	691.15	639.99	640.45	15.2367	657.197	42.0865	5.39528	4.35738e-82	5.05581e-80	yes	up
TGME49_232085	hypothetical protein	0	0	0	8	7	6	0	0	0	3.56	3.42	2.85	0	3.27667	41.9559	5.3908	0.00170565	0.00791619	yes	up
TGME49_297380	hypothetical protein	0	0	0	8	7	6	0	0	0	0.76	0.7	0.59	0	0.683333	41.9559	5.3908	0.00170565	0.00791619	yes	up
TGME49_313220	hypothetical protein	4	3	0	81	85	102	0.09	0.06	0	1.78	1.97	2.3	0.05	2.01667	41.8638	5.38763	2.14504e-16	3.44309e-15	yes	up
TGME49_233960	hypothetical protein	6	6	11	349	308	209	0.06	0.05	0.09	3.33	3.1	2.05	0.0666667	2.82667	41.7982	5.38537	8.09757e-37	3.10229e-35	yes	up
TGME49_201640	hypothetical protein	5	0	0	73	75	45	0.12	0	0	1.83	1.98	1.16	0.04	1.65667	41.7789	5.3847	3.49695e-10	3.63665e-09	yes	up
TGME49_278120	SCP family extracellular subfamily protein	1	3	1	70	51	68	0.05	0.12	0.04	3.31	2.55	3.31	0.07	3.05667	41.5972	5.37841	1.90989e-12	2.32565e-11	yes	up
TGME49_253930	GCC2 and GCC3 domain-containing protein	592	420	636	20828	21813	19848	4.58	2.92	4.45	165.29	182.27	161.58	3.98333	169.713	41.4818	5.37441	9.73086e-162	5.54593e-159	yes	up
TGME49_278460	hypothetical protein	1	3	3	87	96	78	0.43	1.12	1.15	37.05	44.75	35.42	0.9	39.0733	41.4322	5.37268	2.28059e-16	3.65344e-15	yes	up
TGME49_246650	DHHC zinc finger domain-containing protein	0	0	0	9	4	8	0	0	0	0.56	0.26	0.51	0	0.443333	41.3659	5.37037	0.00212431	0.00957474	yes	up
TGME49_295140	1-phosphatidylinositol 4-kinase	1	0	0	11.17	24.3	4	0.92	0	0	9.7	23.7	3.82	0.306667	12.4067	41.1486	5.36277	0.000742467	0.0037293	yes	up
TGME49_230663	hypothetical protein	0	0	0	4	12	4	0	0	0	0.15	0.47	0.15	0	0.256667	40.8592	5.35259	0.00335288	0.0144009	yes	up
TGME49_231880	hypothetical protein	0	1	1	14	32	27	0	0.08	0.08	1.34	3.26	2.68	0.0533333	2.42667	40.7739	5.34957	1.49326e-05	0.000100566	yes	up
TGME49_206440	cpw-wpc domain-containing protein	0	0	0	7	10	3	0	0	0	1.92	2.96	0.87	0	1.91667	40.6711	5.34593	0.00308618	0.0133943	yes	up
TGME49_457590	28S ribosomal RNA	0	0	0	15.4	4.76	0	0	0	0	1.5	0.49	0	0	0.663333	40.2832	5.33211	0.0202636	0.0681212	no	up
TGME49_322130	hypothetical protein	0.22	0	0.5	13.05	16.38	9.55	0.1	0	0.2	5.72	7.87	4.47	0.1	6.02	40.2612	5.33132	0.000281913	0.00154084	yes	up
TGME49_322020	hypothetical protein	0.22	0	0.5	13.05	16.38	9.55	0.1	0	0.2	5.72	7.87	4.47	0.1	6.02	40.2612	5.33132	0.000281913	0.00154084	yes	up
TGME49_249290	hypothetical protein	22	8	12	482	524	544	1.05	0.34	0.52	23.46	26.96	27.27	0.636667	25.8967	40.2198	5.32983	8.84687e-63	6.71535e-61	yes	up
TGME49_243700	hypothetical protein	5	11	3	220	264	202	1.28	2.47	0.68	56.17	72.67	54.14	1.47667	60.9933	40.1901	5.32877	1.55184e-33	5.2517e-32	yes	up
TGME49_213290	hypothetical protein	28	13	13	629	865	482	1.72	0.71	0.72	39.35	57.27	31.09	1.05	42.57	40.129	5.32657	5.06065e-44	2.5372e-42	yes	up
TGME49_284610	hypothetical protein	0	0	0	6	8	6	0	0	0	0.53	0.74	0.54	0	0.603333	40.1128	5.32599	0.00224625	0.0100518	yes	up
TGME49_293560	hypothetical protein	13	0	9	327	341	155	0.18	0	0.11	4.63	5.08	2.25	0.0966667	3.98667	40.0742	5.3246	5.57673e-06	3.97666e-05	yes	up
TGME49_257910	hypothetical protein	2	2	4	105	96	89	0.06	0.06	0.12	3.49	3.37	3.04	0.08	3.3	40.028	5.32294	2.79244e-18	4.96284e-17	yes	up
TGME49_245600	hypothetical protein	16	8	11	442	529	298	1.37	0.61	0.85	38.46	48.83	26.79	0.943333	38.0267	40.0076	5.3222	1.77704e-41	7.93029e-40	yes	up
TGME49_222188	hypothetical protein	2	7	0	108	116	97	0.15	0.45	0	8.01	9.12	7.43	0.2	8.18667	39.7201	5.3118	9.71612e-18	1.67903e-16	yes	up
TGME49_293800	transmembrane protein 65%2C putative	0	0	0	4	7	9	0	0	0	1.19	2.25	2.82	0	2.08667	39.7045	5.31123	0.0026787	0.0118049	yes	up
TGME49_239110	leucine rich repeat-containing protein	0	0	0	4	7	9	0	0	0	0.79	1.48	1.85	0	1.37333	39.7045	5.31123	0.0026787	0.0118049	yes	up
TGME49_224180	hypothetical protein	36	16	34	1050	1043	1032	0.85	0.34	0.73	25.49	26.71	25.74	0.64	25.98	39.6928	5.31081	1.89724e-92	2.61176e-90	yes	up
TGME49_227615	hypothetical protein	2	3	3	121	94	70	1.88	2.36	2.43	107.89	94.24	68.72	2.22333	90.2833	39.498	5.30371	1.20382e-16	1.97523e-15	yes	up
TGME49_272200	AGC kinase	6	0	2	124	75	93	0.25	0	0.08	5.3	3.39	4.09	0.11	4.26	39.3662	5.29889	1.51324e-15	2.3146e-14	yes	up
TGME49_254680	hypothetical protein	0	0	0	4	13	2	0	0	0	3.14	11.43	1.72	0	5.43	39.2237	5.29366	0.00594763	0.0237964	yes	up
TGME49_319390	hypothetical protein	0	0	0	6	4	10	0	0	0	0.2	0.14	0.34	0	0.226667	39.2042	5.29294	0.00290495	0.0126781	yes	up
TGME49_300980	hypothetical protein	0	0	0	8	3	9	0	0	0	3.46	1.42	4.15	0	3.01	39.1565	5.29118	0.00324068	0.0140079	yes	up
TGME49_240240	subtilisin SUB5	15	24	18	698	717	595	0.46	0.66	0.5	22.08	23.93	19.35	0.54	21.7867	39.1251	5.29002	5.65393e-84	6.65526e-82	yes	up
TGME49_319890	hypothetical protein	50	176	95	3858	3496	3748	10.14	31.45	17.23	785.71	763.76	797.42	19.6067	782.297	38.9527	5.28365	1.26292e-70	1.19273e-68	yes	up
TGME49_275600	diacylglycerol acyltransferase	0	0	0	5	11	3	0	0	0	0.33	0.77	0.21	0	0.436667	38.8339	5.27924	0.00425955	0.0178146	yes	up
TGME49_322120	hypothetical protein	2.28	0	0	33.39	28.67	8.96	0.38	0	0	5.69	5.22	1.59	0.126667	4.16667	38.782	5.27732	5.97235e-05	0.000368317	yes	up
TGME49_245752	WD domain%2C G-beta repeat-containing protein	21	10	17	498	651	538	0.4	0.17	0.29	9.61	13.23	10.66	0.286667	11.1667	38.6009	5.27056	5.71862e-62	4.26116e-60	yes	up
TGME49_309300	SAG-related sequence SRS55A	24	19	19	758	694	693	2.45	1.73	1.75	78.62	76.48	74.39	1.97667	76.4967	38.0146	5.24848	6.68175e-100	1.02395e-97	yes	up
TGME49_255200	Radial spoke head protein 9%2C putative	0	0	0	8	6	5	0	0	0	1.29	1.04	0.84	0	1.05667	37.9542	5.24619	0.00308235	0.0133876	yes	up
TGME49_204420	oocyst wall protein OWP1	23	24	7	629	603	633	1.62	1.51	0.44	45.16	45.86	46.9	1.19	45.9733	37.8763	5.24322	2.02551e-67	1.7317e-65	yes	up
TGME49_250920	tetratricopeptide repeat-containing protein	2	3	4	109	81	117	0.33	0.44	0.59	18.04	14.33	20.16	0.453333	17.51	37.4133	5.22548	2.78071e-19	5.233e-18	yes	up
TGME49_272280	PP2C%2C putative	0	0	0	8	3	8	0	0	0	0.36	0.14	0.37	0	0.29	37.2706	5.21997	0.00402679	0.0169284	yes	up
TGME49_221275	hypothetical protein	0	0	0	5	3	11	0	0	0	2.71	1.79	6.41	0	3.63667	36.9915	5.20912	0.00473651	0.0195776	yes	up
TGME49_211320	hypothetical protein	4	0	0	40	62	34	0.38	0	0	3.85	6.33	3.38	0.126667	4.52	36.9615	5.20795	4.97207e-08	4.40383e-07	yes	up
TGME49_314330	ABC transporter%2C ATP-binding domain-containing protein	121	57	169	3528	4553	3542	1.92	0.81	2.43	57.41	78.08	59.18	1.72	64.89	36.7376	5.19919	1.48395e-57	1.02141e-55	yes	up
TGME49_226880	hypothetical protein	0	0	2	15	18	34	0	0	0.87	7.21	9.52	17.51	0.29	11.4133	36.6432	5.19547	4.17834e-05	0.000264509	yes	up
TGME49_243330	hypothetical protein	23	6	23	669	652	414	0.28	0.07	0.26	8.49	8.72	5.39	0.203333	7.53333	36.5047	5.19001	6.51904e-38	2.59547e-36	yes	up
TGME49_217650	hypothetical protein	0	0	1	15	16	4	0	0	0.06	1.1	1.24	0.3	0.02	0.88	36.4967	5.18969	0.000978837	0.00478059	yes	up
TGME49_267312	myosin heavy chain%2C putative	0	0	0	7	8	3	0	0	0	1.35	1.65	0.6	0	1.2	36.4349	5.18725	0.00477157	0.019686	yes	up
TGME49_218930	BTB/POZ domain-containing protein	4	11	10	254	268	302	0.32	0.79	0.73	20.86	23.33	25.61	0.613333	23.2667	36.4342	5.18722	6.65052e-46	3.53043e-44	yes	up
TGME49_262110	hypothetical protein	31	22	41	1032	987	1086	1.67	1.06	2	56.88	57.53	61.67	1.57667	58.6933	36.2502	5.17992	5.79489e-121	1.56887e-118	yes	up
TGME49_204472	cyclic nucleotide-binding domain-containing protein	0	0	0	2	9	7	0	0	0	0.98	4.84	3.67	0	3.16333	36.2088	5.17827	0.00612066	0.0244045	yes	up
TGME49_271285	leucine rich repeat-containing protein	0	0	1	16	13	6	0	0	0.09	1.68	1.45	0.65	0.03	1.26	36.1816	5.17719	0.000707949	0.00357362	yes	up
TGME49_329100	Toxoplasma gondii family C protein	0	0	0	0	16.57	0	0	0	0	0	6.47	0	0	2.15667	36.158	5.17624	0.0825934	0.205876	no	up
TGME49_316320	ABC transporter transmembrane region domain-containing protein	2	3	1	70	64	62	0.08	0.11	0.04	2.9	2.8	2.64	0.0766667	2.78	36.0446	5.17171	2.59067e-13	3.39377e-12	yes	up
TGME49_236020	BT1 family protein	5	0	1	60	92	44	0.28	0	0.05	3.42	5.54	2.58	0.11	3.84667	35.6727	5.15675	2.86547e-10	3.01859e-09	yes	up
TGME49_309530	hypothetical protein	0	0	0	6	4	8	0	0	0	2.35	1.71	3.33	0	2.46333	35.4313	5.14695	0.00446661	0.018585	yes	up
TGME49_269470	hypothetical protein	0	3	0	32	31	32	0	1.27	0	15.39	16.39	16.48	0.423333	16.0867	35.3209	5.14245	5.84663e-07	4.63734e-06	yes	up
TGME49_202060	hypothetical protein	0	0	1	14	6	15	0	0	2.1	32.4	16.19	40.28	0.7	29.6233	35.2775	5.14068	0.000707287	0.0035725	yes	up
TGME49_229915	hypothetical protein	0	0	0	10	1	7	0	0	0	0.94	0.1	0.68	0	0.573333	35.0927	5.1331	0.00964222	0.0361394	yes	up
TGME49_319360	SAG-related sequence SRS17A	8	2	7	180	222	138	0.77	0.17	0.61	17.61	23.06	13.96	0.516667	18.21	35.0139	5.12985	4.74755e-25	1.1442e-23	yes	up
TGME49_259965	Bardet-Biedl syndrome 5%2C putative	0	6	2	82	83	85	0	0.25	0.08	3.84	4.11	4.1	0.11	4.01667	34.8394	5.12265	1.99553e-15	3.02948e-14	yes	up
TGME49_273650	hypothetical protein	17	23	18	626	596	608	7.73	9	7.21	278.61	290.77	288.97	7.98	286.117	34.8031	5.12114	2.77601e-94	4.0262e-92	yes	up
TGME49_206660	hypothetical protein	7	1	2	121	134	63	0.68	0.09	0.18	11.95	14.06	6.44	0.316667	10.8167	34.7794	5.12016	2.06444e-14	2.90596e-13	yes	up
TGME49_222940	hypothetical protein	42	73	72	2097	1813	1931	3.03	4.71	4.69	154.37	141.4	146.71	4.14333	147.493	34.5824	5.11197	1.66209e-173	1.34995e-170	yes	up
TGME49_297495	hypothetical protein	1	1	0	29	16	18	0.31	0.27	0	8.97	5.36	5.88	0.193333	6.73667	34.5129	5.10907	3.49479e-05	0.000224031	yes	up
TGME49_278930	Tubulin-tyrosine ligase family protein	2	6	3	136	110	94	0.16	0.43	0.22	11.14	9.55	7.95	0.27	9.54667	34.3258	5.10122	4.26761e-20	8.31212e-19	yes	up
TGME49_316390	hypothetical protein	0	0	0	6	7	4	0	0	0	0.97	1.2	0.67	0	0.946667	34.2239	5.09693	0.00543312	0.0219541	yes	up
TGME49_286100	hypothetical protein	0	0	0	11	4	2	0	0	0	1.01	0.39	0.19	0	0.53	34.0021	5.08755	0.00911661	0.0344717	yes	up
TGME49_288300	hypothetical protein	0	0	0	6	6	5	0	0	0	5.97	6.74	5.51	0	6.07333	33.9963	5.0873	0.00515814	0.0209779	yes	up
TGME49_282020	hypothetical protein	0	0	0	6	6	5	0	0	0	0.58	0.62	0.5	0	0.566667	33.9963	5.0873	0.00515814	0.0209779	yes	up
TGME49_297480	hypothetical protein	0	1	0	10	13	10	0	0.07	0	0.81	1.11	0.83	0.0233333	0.916667	33.9573	5.08565	0.000700738	0.00354383	yes	up
TGME49_265130	hypothetical protein	0	0	0	8	5	4	0	0	0	1.74	1.17	0.91	0	1.27333	33.9525	5.08544	0.00578572	0.0232402	yes	up
TGME49_249960	inner dynein arm light chain%2C putative	0	0	0	6	5	6	0	0	0	1.19	1.06	1.24	0	1.16333	33.7704	5.07769	0.00523053	0.0212	yes	up
TGME49_291040	lactate dehydrogenase LDH2	3	3	26	401	206	369	0.37	0.33	2.89	50.15	27.43	47.86	1.19667	41.8133	33.7256	5.07577	1.02166e-07	8.79017e-07	yes	up
TGME49_254790	hypothetical protein	42	13	23	844	973	604	0.83	0.23	0.41	17.02	20.69	12.51	0.49	16.74	33.6954	5.07448	9.52405e-40	4.09282e-38	yes	up
TGME49_313840	hypothetical protein	2	0	1	32	25	36	1.57	0	0.68	23.99	20.94	29.47	0.75	24.8	33.5999	5.07039	4.62828e-07	3.71452e-06	yes	up
TGME49_277572	Toxoplasma gondii family D protein	0	0	0	1	6	10	0	0	0	0.06	0.38	0.61	0	0.35	33.5345	5.06757	0.0116507	0.0425562	yes	up
TGME49_278753	hypothetical protein	4	1	0	56	38	61	1.22	0.27	0	16.97	12.47	19.49	0.496667	16.31	33.3782	5.06083	5.50825e-10	5.6133e-09	yes	up
TGME49_291130	hypothetical protein	6	12	19	366	426	311	0.21	0.37	0.59	12.94	15.89	11.3	0.39	13.3767	33.2938	5.05718	1.35743e-44	6.93397e-43	yes	up
TGME49_232955	hypothetical protein	2	2	0	39	50	31	1.73	1.45	0	32.19	46.28	28.07	1.06	35.5133	33.2582	5.05564	2.17758e-08	1.97833e-07	yes	up
TGME49_207160	SAG-related sequence SRS49D	2	25	25.4	626.06	331.68	573.77	0.21	2.36	2.42	67.33	37.91	63.89	1.66333	56.3767	33.2531	5.05542	4.81361e-10	4.92395e-09	yes	up
TGME49_288475	hypothetical protein	40	48	60	1516	1401	1514	0.59	0.64	0.81	23.1	22.49	23.68	0.68	23.09	32.9985	5.04433	1.08369e-176	9.77974e-174	yes	up
TGME49_306070	hypothetical protein	0	2	8	95	115	83	0	0.54	2.22	29.39	38.55	27.09	0.92	31.6767	32.8482	5.03774	4.98228e-15	7.31755e-14	yes	up
TGME49_288970	hypothetical protein	0	0	0	6	8	2	0	0	0	5.8	8.73	2.14	0	5.55667	32.5742	5.02566	0.00937017	0.0352499	yes	up
TGME49_210970	hypothetical protein	0	0	2	29	18	11	0	0	0.49	7.96	5.34	3.18	0.163333	5.49333	32.3093	5.01388	0.000132938	0.000777895	yes	up
TGME49_213860	hypothetical protein	0	0	0	5	7	4	0	0	0	0.8	1.2	0.67	0	0.89	32.2452	5.01101	0.00721856	0.02816	yes	up
TGME49_271210	4-alpha-glucanotransferase	0	0	0	4	7	5	0	0	0	0.22	0.41	0.29	0	0.306667	32.154	5.00693	0.00726286	0.0282921	yes	up
TGME49_210460	hypothetical protein	0	0	0	6	6	4	0	0	0	0.28	0.29	0.19	0	0.253333	32.1089	5.0049	0.0071087	0.0278116	yes	up
TGME49_315350	SNF7 family protein	0	0	0	6	6	4	0	0	0	0.93	1	0.65	0	0.86	32.1089	5.0049	0.0071087	0.0278116	yes	up
TGME49_258512	hypothetical protein	25	26	20	751	697	616	2.49	2.31	1.79	76	74.93	64.5	2.19667	71.81	32.0601	5.00271	4.76591e-87	6.14424e-85	yes	up
TGME49_233180	hypothetical protein	5	0	4	78	132	51	0.25	0	0.18	3.96	7.09	2.67	0.143333	4.57333	32.0304	5.00137	8.82975e-12	1.03039e-10	yes	up
TGME49_277950	lipase	50	37	43	1110	1151	1532	1.38	0.91	1.07	31.27	34.21	44.36	1.12	36.6133	31.7932	4.99065	2.43661e-115	5.49726e-113	yes	up
TGME49_289240	DnaJ domain-containing protein	4	1	4	103	72	86	0.14	0.03	0.13	3.76	2.78	3.23	0.1	3.25667	31.6733	4.98519	1.66131e-16	2.69324e-15	yes	up
TGME49_252450	hypothetical protein	13	4	7	229	282	182	1.72	0.47	0.83	30.61	40.17	25.25	1.00667	32.01	31.6691	4.985	8.56096e-29	2.38942e-27	yes	up
TGME49_307590	hypothetical protein	1	3	3	77	51	73	0.04	0.1	0.1	2.93	2.05	2.85	0.08	2.61	31.5893	4.98136	1.85749e-13	2.45309e-12	yes	up
TGME49_291005	hypothetical protein	0	0	0	10	2	4	0	0	0	19.34	4.48	8.88	0	10.9	31.5613	4.98008	0.0113881	0.0417204	yes	up
TGME49_215540	hypothetical protein	0	0	0	3	4	9	0	0	0	0.79	1.13	2.48	0	1.46667	31.3795	4.97175	0.0094259	0.0354103	yes	up
TGME49_221685	hypothetical protein	3	0	2	45	73	23	0.34	0	0.2	5.16	8.91	2.73	0.18	5.6	31.2441	4.96551	5.49399e-08	4.83533e-07	yes	up
TGME49_243670	hypothetical protein	0	0	0	4	3	9	0	0	0	0.88	0.71	2.08	0	1.22333	31.243	4.96546	0.00951953	0.0357157	yes	up
TGME49_223830	fasciclin domain-containing protein	0	0	2	21	21	14	0	0	0.09	1.12	1.18	0.77	0.03	1.02333	31.2235	4.96456	0.000102938	0.000610262	yes	up
TGME49_292275	SAG-related sequence SRS36E	0	0	0	7.56	1.31	6.85	0	0	0	5.67	1.1	5.6	0	4.12333	31.1401	4.9607	0.0142383	0.0505878	no	up
TGME49_218500	hypothetical protein	85	43	80	2030	2166	1732	1.64	0.74	1.4	40.14	45.14	35.17	1.26	40.15	31.1302	4.96024	3.77265e-76	4.03177e-74	yes	up
TGME49_273510	hypothetical protein	3	1	2	50	80	37	0.13	0.04	0.08	2.27	3.83	1.73	0.0833333	2.61	30.9027	4.94966	3.27045e-10	3.41861e-09	yes	up
TGME49_285445	hypothetical protein	60	29	34	1136	1259	1102	0.73	0.32	0.37	14.1	16.46	14.04	0.473333	14.8667	30.8927	4.94919	1.63306e-68	1.45755e-66	yes	up
TGME49_275660	hypothetical protein	1	0	5	43	66	58	0.08	0	0.37	3.6	5.86	5.02	0.15	4.82667	30.8257	4.94606	3.16115e-10	3.31288e-09	yes	up
TGME49_208020	AP2 domain transcription factor AP2Ib-1	28	11	33	585	939	480	0.36	0.13	0.38	7.69	13.01	6.48	0.29	9.06	30.7622	4.94309	1.58997e-34	5.63918e-33	yes	up
TGME49_266770	cpw-wpc domain-containing protein	6	3	4	121	103	140	0.42	0.19	0.25	8.58	7.74	10.25	0.286667	8.85667	30.5417	4.93271	6.61224e-23	1.42831e-21	yes	up
TGME49_278380	Toxoplasma gondii family A protein	0	0	0	6	7	2	0	0	0	0.6	0.74	0.21	0	0.516667	30.4558	4.92865	0.0118314	0.0431499	yes	up
TGME49_213460	hypothetical protein	217	143	167	5196	4924	4609	4.25	2.51	2.96	104.36	104.25	95.06	3.24	101.223	30.4318	4.92751	8.08377e-124	2.34487e-121	yes	up
TGME49_273472	hypothetical protein	0	0	0	8	6	1	0	0	0	1.53	1.23	0.2	0	0.986667	30.4185	4.92688	0.0161897	0.0563137	no	up
TGME49_272590	hypothetical protein	2	4	7	120	107	131	0.06	0.11	0.2	3.85	3.63	4.33	0.123333	3.93667	30.3526	4.92375	1.11454e-22	2.38848e-21	yes	up
TGME49_230598	hypothetical protein	0	0	0	6	5	4	0	0	0	10.25	9.85	7.79	0	9.29667	29.9944	4.90662	0.00952037	0.0357157	yes	up
TGME49_229405	3'5'-cyclic nucleotide phosphodiesterase domain-containing protein	12	4	9	203	258	217	0.36	0.11	0.25	6.27	8.41	6.89	0.24	7.19	29.7431	4.89448	3.19529e-33	1.06361e-31	yes	up
TGME49_257690	hypothetical protein	10	1	12	182	252	189	0.72	0.06	0.77	13.26	19.46	14.21	0.516667	15.6433	29.6978	4.89229	9.09481e-24	2.03493e-22	yes	up
TGME49_203505	hypothetical protein	0	0	0	2	5	8	0	0	0	0.42	1.12	1.75	0	1.09667	29.6288	4.88893	0.0130045	0.0468394	yes	up
TGME49_207610	rhoptry kinase family protein ROP36 (incomplete catalytic triad)	3	0	4	67	77	43	0.16	0	0.19	3.68	4.47	2.43	0.116667	3.52667	29.5128	4.88327	4.71159e-11	5.24213e-10	yes	up
TGME49_237060	hypothetical protein	0	0	0	2	3	10	0	0	0	2.39	4.07	13.34	0	6.6	29.1657	4.8662	0.0160115	0.055841	no	up
TGME49_249230	hypothetical protein	13	10	20	322	440	368	0.36	0.25	0.5	9.2	13.26	10.8	0.37	11.0867	29.0572	4.86082	6.35735e-48	3.48881e-46	yes	up
TGME49_215960	hypothetical protein	12	4	10	226	266	191	5.29	1.52	3.89	97.66	125.87	88.04	3.56667	103.857	28.8743	4.85172	3.2206e-31	9.7969e-30	yes	up
TGME49_232170	hypothetical protein	2	2	0	36	31	38	0.09	0.08	0	1.61	1.46	1.75	0.0566667	1.60667	28.7312	4.84455	5.79708e-08	5.09015e-07	yes	up
TGME49_268270	hypothetical protein	0	0	1	8	10	10	0	0	0.21	1.92	2.59	2.52	0.07	2.34333	28.6722	4.84158	0.0016801	0.00782892	yes	up
TGME49_235870	hypothetical protein	0	1	2	18	39	19	0	0.18	0.36	3.67	8.52	4.04	0.18	5.41	28.6503	4.84048	1.01382e-05	7.01979e-05	yes	up
TGME49_269310	hypothetical protein	5	4	1	72	108	79	0.16	0.12	0.03	2.4	3.8	2.71	0.103333	2.97	28.5915	4.83752	2.74194e-15	4.12408e-14	yes	up
TGME49_314487	hypothetical protein	0	0	0	5	7	2	0	0	0	9.67	15.68	4.44	0	9.93	28.4763	4.83169	0.0152851	0.0536961	no	up
TGME49_277240	NTPase I	2.01	2.01	2.01	50.07	71.04	30.17	0.54	0.47	0.48	13.33	20.41	8.44	0.496667	14.06	28.1584	4.81549	1.44763e-09	1.4269e-08	yes	up
TGME49_248210	hypothetical protein	0	0	0	4	5	5	0	0	0	0.73	0.97	0.95	0	0.883333	27.9248	4.80347	0.0126775	0.0458649	yes	up
TGME49_266980	hypothetical protein	19	11	26	483	541	392	3.05	1.56	3.74	78.17	93.55	66.02	2.78333	79.2467	27.9215	4.8033	1.71597e-48	9.48103e-47	yes	up
TGME49_321800	EGF family domain-containing protein	1.69	4.73	3.59	76.19	118.12	79.78	0.2	0.49	0.37	8.92	14.71	9.68	0.353333	11.1033	27.853	4.79976	2.86897e-16	4.56003e-15	yes	up
TGME49_291160	dynein light polypeptide 4%2C axonemal%2C putative	0	0	0	7	3	4	0	0	0	25.99	13.2	17.72	0	18.97	27.7445	4.79413	0.0145059	0.0513139	no	up
TGME49_275795	hypothetical protein	0	0	0	9	2	3	0	0	0	6.45	1.6	2.34	0	3.46333	27.6973	4.79167	0.018846	0.0642329	no	up
TGME49_213850	MORN repeat-containing protein	2	1	1	42	35	23	0.24	0.11	0.11	5.04	4.47	2.86	0.153333	4.12333	27.5518	4.78407	1.90739e-07	1.59054e-06	yes	up
TGME49_293790	hypothetical protein	13	17	17	476	342	347	1.83	2.12	2.15	67.66	51.84	51.23	2.03333	56.91	27.3376	4.77281	2.32282e-54	1.50927e-52	yes	up
TGME49_212060	hypothetical protein	0	0	0	2	3	9	0	0	0	0.83	1.36	3.97	0	2.05333	27.2819	4.76987	0.0194909	0.0660706	no	up
TGME49_306860	hypothetical protein	0	0	0	7	1	6	0	0	0	5.25	0.84	4.91	0	3.66667	27.2796	4.76975	0.0218981	0.0724465	no	up
TGME49_228440	hypothetical protein	1	2	0	27	21	26	0.15	0.27	0	4.14	3.44	4.15	0.14	3.91	27.136	4.76214	4.58832e-06	3.29208e-05	yes	up
TGME49_271892	hypothetical protein	3	1	3	61	38	76	0.4	0.12	0.36	8.23	5.46	10.64	0.293333	8.11	27.0582	4.758	2.28715e-11	2.60536e-10	yes	up
TGME49_278840	hypothetical protein	4	11	3	131	183	119	0.17	0.41	0.11	5.63	8.3	5.26	0.23	6.39667	26.972	4.75339	5.39204e-21	1.08134e-19	yes	up
TGME49_237490	centrin family protein	1	1	1	25	28	20	0.18	0.16	0.16	4.61	5.53	3.84	0.166667	4.66	26.9656	4.75305	4.23843e-06	3.05996e-05	yes	up
TGME49_299230	F-box domain-containing protein	0	4	0	42	34	19	0	0.19	0	2.26	1.93	1.05	0.0633333	1.74667	26.9484	4.75213	4.01209e-06	2.90171e-05	yes	up
TGME49_229330	Cof family hydrolase subfamily protein	2	0	3	43	46	33	0.24	0	0.32	5.22	5.94	4.15	0.186667	5.10333	26.8935	4.74919	1.27295e-08	1.1843e-07	yes	up
TGME49_254850	myosin heavy chain%2C putative	15	21	34	587	561	538	1.1	1.37	2.24	43.76	44.32	41.4	1.57	43.16	26.6719	4.73725	6.09103e-71	5.82016e-69	yes	up
TGME49_322100	myosin-light-chain kinase	62.23	93.07	73.72	1894.58	1685.76	1898.89	3.97	5.3	4.24	123.29	116.13	127.43	4.50333	122.283	26.3967	4.72229	8.73296e-198	1.01327e-194	yes	up
TGME49_310580	1%2C3(4)-beta-glucanase	8	4	10	180	161	186	0.34	0.15	0.38	7.83	7.4	8.33	0.29	7.85333	26.2462	4.71404	9.42432e-32	2.95538e-30	yes	up
TGME49_284420	hypothetical protein	10	2	9	186	165	153	2.81	0.49	2.25	52.04	49.88	45.04	1.85	48.9867	26.2202	4.71261	5.20952e-26	1.28999e-24	yes	up
TGME49_257130	zinc finger (CCCH type) motif-containing protein	26	30	18	560	684	502	1.02	1.05	0.64	22.4	28.89	20.66	0.903333	23.9833	26.1432	4.70836	1.71362e-60	1.23168e-58	yes	up
TGME49_248970	leucine rich repeat-containing protein	0	0	0	5	4	4	0	0	0	0.56	0.47	0.46	0	0.496667	25.9015	4.69497	0.0172534	0.0593277	no	up
TGME49_215180	hypothetical protein	7	3	15	178	245	159	0.57	0.22	1.1	14.78	21.58	13.64	0.63	16.6667	25.8397	4.69152	5.70008e-23	1.23456e-21	yes	up
TGME49_264660	SAG-related sequence SRS44	421	830	1122	19375	13431	22403	5.08	8.98	12.25	239.63	174.98	284.35	8.77	232.987	25.7839	4.6884	2.92139e-65	2.34926e-63	yes	up
TGME49_280580	SAG-related sequence SRS35B	8	14	16	286	220	387	2.7	4.11	4.79	95.55	79.82	136.72	3.86667	104.03	25.7419	4.68605	5.67255e-41	2.50394e-39	yes	up
TGME49_274020	kinesin motor domain-containing protein	0	0	0	3	4	6	0	0	0	0.28	0.4	0.58	0	0.42	25.7199	4.68481	0.0187126	0.063832	no	up
TGME49_202065	hypothetical protein	0	0	0	2	4	7	0	0	0	1.69	3.8	6.51	0	4	25.6273	4.67961	0.021723	0.0720727	no	up
TGME49_287250	hypothetical protein	5	0	3	62	88	36	1.13	0	0.6	13.99	21.35	8.51	0.576667	14.6167	25.5334	4.67432	1.64672e-09	1.62117e-08	yes	up
TGME49_278518	N-acetylgalactosaminyl transferase	1	2	0	25	22	22	0.04	0.07	0	0.94	0.88	0.85	0.0366667	0.89	25.4006	4.66679	8.85915e-06	6.18162e-05	yes	up
TGME49_203580	NAD-binding domain 4 domain-containing protein	0	0	0	9	0	4	0	0	0	0.67	0	0.31	0	0.326667	25.3268	4.66259	0.0655715	0.173581	no	up
TGME49_268190	hypothetical protein	10	0	5	119	151	80	1.12	0	0.5	13.49	18.21	9.4	0.54	13.7	25.2966	4.66087	7.25145e-13	9.17388e-12	yes	up
TGME49_266670	hypothetical protein	134	116	174	3315	3535	2847	1.94	1.5	2.27	49.1	55.16	43.28	1.90333	49.18	25.2412	4.65771	1.53447e-115	3.56085e-113	yes	up
TGME49_276840	hypothetical protein	0	0	0	5	1	7	0	0	0	1.73	0.38	2.56	0	1.55667	25.2101	4.65593	0.0280629	0.088173	no	up
TGME49_223900	hypothetical protein	8	15	21	358	320	321	0.25	0.42	0.6	11.56	10.91	10.66	0.423333	11.0433	25.1462	4.65227	7.89313e-51	4.64551e-49	yes	up
TGME49_215195	tetratricopeptide repeat-containing protein	12	8	10	252	255	176	0.41	0.24	0.31	8.76	9.36	6.29	0.32	8.13667	25.1279	4.65122	1.55856e-32	5.00342e-31	yes	up
TGME49_207030	hypothetical protein	0	1	0	9	12	3	0	0.44	0	4.47	6.56	1.6	0.146667	4.21	25.0785	4.64838	0.00532862	0.0215563	yes	up
TGME49_262800	hypothetical protein	0	0	0	1	10	1	0	0	0	0.13	1.37	0.13	0	0.543333	25.0571	4.64715	0.0436609	0.12575	no	up
TGME49_215900	hypothetical protein	12	1	5	108	198	108	0.38	0.03	0.14	3.48	6.73	3.57	0.183333	4.59333	24.9754	4.64243	3.74356e-14	5.20636e-13	yes	up
TGME49_295430	hypothetical protein	23	15	13	413	448	294	2.36	1.37	1.2	42.99	49.55	31.67	1.64333	41.4033	24.9207	4.63927	2.13269e-40	9.3631e-39	yes	up
TGME49_203685	hypothetical protein	0	0	0	1	8	3	0	0	0	0.85	7.6	2.79	0	3.74667	24.5738	4.61905	0.0341635	0.103266	no	up
TGME49_282230	sulfate adenylyltransferase/adenylylsulfate kinase	1	6	1	75	51	50	0.05	0.28	0.05	4.04	2.91	2.78	0.126667	3.24333	24.5158	4.61564	6.44339e-11	7.08162e-10	yes	up
TGME49_297670	hypothetical protein	4	4	4	88	94	83	0.47	0.41	0.42	10.38	11.8	10.15	0.433333	10.7767	24.3812	4.6077	6.85134e-18	1.20187e-16	yes	up
TGME49_225400	hypothetical protein	5	4	5	118	123	66	0.17	0.12	0.15	3.99	4.39	2.29	0.146667	3.55667	24.3556	4.60618	1.42488e-16	2.33324e-15	yes	up
TGME49_202600	hypothetical protein	0	0	0	6	5	1	0	0	0	4.95	4.63	0.91	0	3.49667	24.34	4.60525	0.0319543	0.0982336	no	up
TGME49_273110	SAG-related sequence SRS30D	1	3	3	45	58	50	0.09	0.24	0.24	4.04	5.52	4.64	0.19	4.73333	24.3082	4.60337	6.09231e-11	6.71394e-10	yes	up
TGME49_283770	hypothetical protein	7	5	1	81	111	95	7.84	4.65	0.96	85.44	132.48	111.27	4.48333	109.73	24.2294	4.59869	2.13081e-16	3.42702e-15	yes	up
TGME49_207965	hypothetical protein	1	1	0	20	13	11	0.04	0.04	0	0.92	0.63	0.52	0.0266667	0.69	24.19	4.59634	0.000395149	0.00209218	yes	up
TGME49_316670	Toxoplasma gondii family D protein	51	35	32	814	1068	691	2.64	1.62	1.5	43.07	59.76	37.66	1.92	46.83	23.9831	4.58394	8.99154e-54	5.79597e-52	yes	up
TGME49_207015	hypothetical protein	1	3	5	78	56	61	0.06	0.16	0.27	4.73	3.59	3.81	0.163333	4.04333	23.9747	4.58344	4.94342e-13	6.34288e-12	yes	up
TGME49_218340	hypothetical protein	19	27	30	563	516	561	0.49	0.63	0.71	15.01	14.51	15.37	0.61	14.9633	23.8033	4.57309	1.71657e-86	2.17844e-84	yes	up
TGME49_231175	hypothetical protein	0	0	1	5	11	7	0	0	0.45	2.48	6.01	3.73	0.15	4.07333	23.7992	4.57284	0.00502022	0.0205102	yes	up
TGME49_258550	SAG-related sequence SRS28	17	26	11	370	370	421	2.48	3.35	1.44	54.45	58.09	64.38	2.42333	58.9733	23.6824	4.56574	7.63451e-57	5.16729e-55	yes	up
TGME49_258508	3'5'-cyclic nucleotide phosphodiesterase domain-containing protein	63	78	85	1774	1540	1520	3.49	3.86	4.25	100.23	92.04	88.5	3.86667	93.59	23.6184	4.56184	1.39193e-152	5.95015e-150	yes	up
TGME49_255620	B9-C2 domain-containing protein	0	0	4	23	37	24	0	0	0.73	4.72	8.14	5.14	0.243333	6	23.5607	4.55831	1.01898e-05	7.04955e-05	yes	up
TGME49_305220	C-Myc-binding family protein	0	1	0	11	5	7	0	2.14	0	26.7	14.18	19.77	0.713333	20.2167	23.3892	4.54777	0.00516053	0.0209779	yes	up
TGME49_320190	SAG-related sequence SRS16B	49	124	119	2176	1729	2217	4.61	10.38	10.08	207.95	175.42	219.11	8.35667	200.827	23.3617	4.54607	4.48139e-75	4.6664e-73	yes	up
TGME49_232140	hypothetical protein	12	5	10	184	226	161	1.21	0.45	0.91	18.88	24.64	17.1	0.856667	20.2067	23.2706	4.54044	1.7945e-27	4.73212e-26	yes	up
TGME49_306570	hypothetical protein	9	1	4	74	122	104	0.29	0.03	0.12	2.41	4.19	3.48	0.146667	3.36	23.2429	4.53872	2.12034e-14	2.97948e-13	yes	up
TGME49_238165	hypothetical protein	0	0	0	6	0	6	0	0	0	11.13	0	12.74	0	7.95667	23.1594	4.53353	0.0773157	0.195808	no	up
TGME49_256850	hypothetical protein	5	0	0	26	51	31	0.33	0	0	1.73	3.59	2.13	0.11	2.48333	23.1543	4.53321	5.38832e-06	3.84569e-05	yes	up
TGME49_304480	3-oxo-5-alpha-steroid 4-dehydrogenase	1	0	2	19	24	20	0.12	0	0.22	2.4	3.22	2.62	0.113333	2.74667	23.1474	4.53278	2.34287e-05	0.000153706	yes	up
TGME49_242250	rhoptry kinase family protein ROP19B	14.42	3.02	4.03	157.56	161.78	129.07	0.99	0.19	0.25	11.01	11.98	9.31	0.476667	10.7667	23.1308	4.53174	5.57119e-19	1.02606e-17	yes	up
TGME49_229660	hypothetical protein	3	5	3	80	78	72	1	1.45	0.89	26.43	27.97	25.14	1.11333	26.5133	23.1267	4.53149	7.54039e-16	1.16876e-14	yes	up
TGME49_273750	hypothetical protein	1	1	0	17	13	12	0.12	0.11	0	2.09	1.7	1.53	0.0766667	1.77333	23.0764	4.52834	0.000458631	0.00240633	yes	up
TGME49_243170	Toxoplasma gondii family A protein	0	3	0	27	22	12	0	0.21	0	2.2	1.9	1.01	0.07	1.70333	23.0579	4.52719	0.000119175	0.000701406	yes	up
TGME49_238220	EGF family domain-containing protein	1	3	2	35	40	50	0.13	0.33	0.23	4.45	5.42	6.6	0.23	5.49	23.0014	4.52365	2.55124e-09	2.4668e-08	yes	up
TGME49_233360	hypothetical protein	35	10	50	703	776	506	12.71	3.15	16.08	252.08	302.84	192.3	10.6467	249.073	22.9189	4.51847	1.84209e-26	4.69012e-25	yes	up
TGME49_218350	hypothetical protein	1	0	0	8	10	4	0.28	0	0	2.24	3.02	1.18	0.0933333	2.14667	22.8535	4.51434	0.00628074	0.024908	yes	up
TGME49_322110	hypothetical protein	0	0	0	0	8.01	2.77	0	0	0	0	1.01	0.34	0	0.45	22.6213	4.49961	0.087294	0.214394	no	up
TGME49_242360	tetratricopeptide repeat-containing protein	0	4	1	30	35	36	0	0.16	0.04	1.39	1.71	1.72	0.0666667	1.60667	22.6009	4.49831	2.18326e-07	1.80759e-06	yes	up
TGME49_204000	hypothetical protein	35	10	24	460	521	444	6.37	1.61	3.91	84.27	102.19	84.81	3.96333	90.4233	22.3847	4.48444	5.02678e-35	1.83083e-33	yes	up
TGME49_286110	hypothetical protein	0	0	0	2	6	3	0	0	0	0.19	0.59	0.29	0	0.356667	22.3091	4.47956	0.0353812	0.106117	no	up
TGME49_272450	hypothetical protein	0	0	0	4	5	2	0	0	0	3.22	4.51	1.76	0	3.16333	22.2629	4.47657	0.033947	0.102802	no	up
TGME49_278910	O-acetylserine (thiol) lyase 2%2C putative	5	3	5	96	106	59	0.29	0.16	0.26	5.69	6.65	3.6	0.236667	5.31333	22.2526	4.4759	7.81825e-15	1.13799e-13	yes	up
TGME49_286485	hypothetical protein	0	0	0	1	6	4	0	0	0	3.31	23.47	15.7	0	14.16	22.2212	4.47386	0.0417334	0.121273	no	up
TGME49_286570	hypothetical protein	0	0	0	3	5	3	0	0	0	5.13	9.85	5.84	0	6.94	22.1705	4.47057	0.0324743	0.0995308	no	up
TGME49_263135	hypothetical protein	0	0	0	6	3	2	0	0	0	7.16	4.07	2.67	0	4.63333	21.9911	4.45884	0.0364976	0.108783	no	up
TGME49_246640	hypothetical protein	0	0	0	3	4	4	0	0	0	0.8	1.15	1.12	0	1.02333	21.944	4.45575	0.0322037	0.0987758	no	up
TGME49_226610	hypothetical protein	11	6	15	195	230	211	0.49	0.24	0.6	8.81	10.99	9.82	0.443333	9.87333	21.874	4.45114	3.6692e-33	1.21638e-31	yes	up
TGME49_251860	hypothetical protein	0	0	2	19	14	6	0	0	0.81	8.58	6.94	2.9	0.27	6.14	21.8689	4.45081	0.00172074	0.00797709	yes	up
TGME49_280430	hypothetical protein	0	0	0	2	4	5	0	0	0	0.4	0.86	1.04	0	0.766667	21.8533	4.44978	0.0353349	0.106028	no	up
TGME49_233940	leucine rich repeat-containing protein	0	0	0	2	4	5	0	0	0	0.17	0.36	0.43	0	0.32	21.8533	4.44978	0.0353349	0.106028	no	up
TGME49_309030	hypothetical protein	8	7	20	257	228	206	0.23	0.18	0.52	7.5	7.02	6.18	0.31	6.9	21.8309	4.4483	3.98016e-31	1.19287e-29	yes	up
TGME49_311050	hypothetical protein	0	0	0	4	3	4	0	0	0	4.35	3.69	4.83	0	4.29	21.809	4.44685	0.0326436	0.099861	no	up
TGME49_263245	cpw-wpc domain-containing protein	0	0	0	3	3	5	0	0	0	0.53	0.57	0.92	0	0.673333	21.7182	4.44083	0.0339667	0.102802	no	up
TGME49_248590	hypothetical protein	65	49	58	1208	1112	1087	2.55	1.72	2.05	48.38	47.04	44.79	2.10667	46.7367	21.7133	4.44051	5.45168e-111	1.07996e-108	yes	up
TGME49_267045	Ras family protein	0	0	0	5	2	4	0	0	0	1.44	0.62	1.21	0	1.09	21.673	4.43783	0.0359812	0.107679	no	up
TGME49_269380	hypothetical protein	9	21	26	364	352	377	0.28	0.59	0.74	11.69	11.93	12.45	0.536667	12.0233	21.6432	4.43584	2.32657e-52	1.44247e-50	yes	up
TGME49_313250	hypothetical protein	0	0	0	2	3	6	0	0	0	3.71	6.43	12.74	0	7.62667	21.626	4.43469	0.0378269	0.112046	no	up
TGME49_273080	hypothetical protein	23	8	12	308	292	255	3.33	1.03	1.56	45.1	45.61	38.8	1.97333	43.17	21.6144	4.43392	9.32215e-33	3.01652e-31	yes	up
TGME49_258225	hypothetical protein	1	0	0	5	8	8	1.23	0	0	5.78	10.5	10.32	0.41	8.86667	21.5151	4.42728	0.00691656	0.0271908	yes	up
TGME49_301200	hypothetical protein	1	0	0	12	5	4	0.12	0	0	1.41	0.63	0.49	0.04	0.843333	21.4949	4.42592	0.00884767	0.0335851	yes	up
TGME49_248820	hypothetical protein	2	1	2	27	35	35	0.24	0.11	0.21	3.25	4.49	4.37	0.186667	4.03667	21.3119	4.41359	1.22872e-07	1.04925e-06	yes	up
TGME49_315802	hypothetical protein	16	26	30	500	443	442	0.96	1.4	1.63	30.69	28.77	27.97	1.33	29.1433	21.2874	4.41193	7.24807e-67	6.00702e-65	yes	up
TGME49_240295	hypothetical protein	2	3	2	51	40	43	0.29	0.39	0.26	7.54	6.31	6.61	0.313333	6.82	21.0953	4.39885	4.70281e-10	4.81668e-09	yes	up
TGME49_316550	hypothetical protein	0	1	0	7	11	2	0	1.05	0	8.35	14.93	2.67	0.35	8.65	20.9931	4.39184	0.012365	0.0448142	yes	up
TGME49_238980	hypothetical protein	6	10	11	177	167	168	0.12	0.18	0.2	3.68	3.66	3.59	0.166667	3.64333	20.9641	4.38985	7.76675e-32	2.45453e-30	yes	up
TGME49_313848	hypothetical protein	11	6	6	163	153	122	0.78	0.38	0.38	11.73	11.67	9.06	0.513333	10.82	20.8969	4.38521	6.73666e-24	1.51566e-22	yes	up
TGME49_234400	hypothetical protein	4	11	9	160	135	158	1.04	2.51	2.09	41.58	37.84	43.12	1.88	40.8467	20.8699	4.38335	7.34052e-28	1.98732e-26	yes	up
TGME49_249660	hypothetical protein	40	68	55	1104	925	1035	2.01	3.06	2.5	56.77	50.29	54.82	2.52333	53.96	20.7708	4.37648	4.63682e-118	1.10765e-115	yes	up
TGME49_256792	hypothetical protein	8	21	6	245	145	270	1.41	3.27	0.95	43.52	27.56	49.98	1.87667	40.3533	20.7416	4.37446	2.11487e-24	4.866e-23	yes	up
TGME49_215343	hypothetical protein	5	6	12	112	168	149	0.18	0.19	0.39	4.15	6.57	5.68	0.253333	5.46667	20.691	4.37093	2.05248e-22	4.36393e-21	yes	up
TGME49_297660	hypothetical protein	17	4	27	306	313	287	6.87	1.4	9.64	121.57	135.79	121.27	5.97	126.21	20.6367	4.36714	4.06216e-24	9.21588e-23	yes	up
TGME49_286660	kinesin%2C putative	19	14	12	299	304	238	0.89	0.58	0.51	14.27	15.33	11.69	0.66	13.7633	20.5652	4.36213	4.40288e-39	1.83386e-37	yes	up
TGME49_318130	Toxoplasma gondii family E protein	3	2	7	87.24	52.33	87.1	0.08	0.05	0.18	2.48	1.57	2.55	0.103333	2.2	20.5625	4.36194	1.2645e-13	1.69757e-12	yes	up
TGME49_301140	SAG-related sequence SRS19A	7	2	3	79	79	68	0.65	0.16	0.25	7.4	7.86	6.59	0.353333	7.28333	20.56	4.36177	3.79092e-14	5.25424e-13	yes	up
TGME49_309330	SAG-related sequence SRS55F	1	0	0	8	6	6	0.1	0	0	0.8	0.64	0.62	0.0333333	0.686667	20.4546	4.35436	0.00823651	0.0315552	yes	up
TGME49_248425	hypothetical protein	2	2	2	45	35	31	0.69	0.6	0.61	15.38	13	11.22	0.633333	13.2	20.3998	4.35049	1.83552e-08	1.67884e-07	yes	up
TGME49_290970	8-amino-7-oxononanoate synthase	66	71	182	2153	1432	2336	3.9	3.75	9.7	129.69	91.27	145.04	5.78333	122	20.3928	4.34999	4.39072e-39	1.83386e-37	yes	up
TGME49_269110	ornithine aminotransferase%2C mitochondrial precursor%2C putative	0	0	0	4	5	1	0	0	0	0.34	0.44	0.09	0	0.29	20.3801	4.34909	0.0524066	0.145669	no	up
TGME49_295945	hypothetical protein	0	0	1	11	4	5	0	0	0.57	6.93	2.8	3.41	0.19	4.38	20.3642	4.34796	0.0104186	0.0386893	yes	up
TGME49_320580	hypothetical protein	0	0	0	1	6	3	0	0	0	0.13	0.85	0.41	0	0.463333	20.3344	4.34585	0.0544429	0.150199	no	up
TGME49_321710	hypothetical protein	1.13	0	0	7.47	5.07	8	0.14	0	0	0.91	0.66	1.01	0.0466667	0.86	20.2968	4.34318	0.00854015	0.0326261	yes	up
TGME49_278290	Toxoplasma gondii family A protein	0	0	0	3	5	2	0	0	0	0.32	0.57	0.22	0	0.37	20.2838	4.34226	0.0458792	0.130382	no	up
TGME49_202280	WD domain%2C G-beta repeat-containing protein	77	55	49	1104	1110	1141	1.28	0.82	0.74	18.84	19.96	19.99	0.946667	19.5967	20.2219	4.33784	1.36635e-88	1.78992e-86	yes	up
TGME49_313055	hypothetical protein	0	0	0	2	5	3	0	0	0	7.88	23.39	14.15	0	15.14	20.1926	4.33575	0.0463114	0.131472	no	up
TGME49_228220	MYND finger domain-containing protein	2	0	1	11	29	15	0.18	0	0.08	0.99	2.76	1.39	0.0866667	1.71333	20.1718	4.33427	0.000188515	0.00106847	yes	up
TGME49_312240	hypothetical protein	45	27	44	676	843	595	0.74	0.4	0.66	11.46	15.06	10.36	0.6	12.2933	20.0537	4.3258	2.03922e-51	1.22685e-49	yes	up
TGME49_240200	hypothetical protein	4	1	1	48	41	21	0.41	0.09	0.09	5.01	4.55	2.27	0.196667	3.94333	20.0438	4.32508	4.00433e-07	3.24583e-06	yes	up
TGME49_230205	hypothetical protein	2	0	0	15	15	7	4.86	0	0	33.14	38.58	17.9	1.62	29.8733	20.0286	4.32399	0.00202326	0.00917152	yes	up
TGME49_320270	hypothetical protein	9	14	19	274	228	259	0.42	0.58	0.79	12.93	11.37	12.58	0.596667	12.2933	19.9907	4.32126	1.22836e-42	5.80044e-41	yes	up
TGME49_300080	hypothetical protein	0	0	0	4	3	3	0	0	0	1.99	1.64	1.6	0	1.74333	19.9208	4.3162	0.0443481	0.127314	no	up
TGME49_284670	flagellar associated protein	0	0	0	3	3	4	0	0	0	0.23	0.25	0.32	0	0.266667	19.8303	4.30963	0.0447762	0.128144	no	up
TGME49_259290	SAG-related sequence SRS26C	0	0	0	3	3	4	0	0	0	0.22	0.24	0.31	0	0.256667	19.8303	4.30963	0.0447762	0.128144	no	up
TGME49_278320	Toxoplasma gondii family A protein	0	0	0	1.01	3.03	6.04	0	0	0	0.11	0.35	0.68	0	0.38	19.6453	4.29611	0.0583507	0.158238	no	up
TGME49_226925	hypothetical protein	0	0	0	3	2	5	0	0	0	1.34	0.98	2.38	0	1.56667	19.6037	4.29305	0.0492737	0.138334	no	up
TGME49_233370	hypothetical protein	31	9	22	398	371	353	7.33	1.87	4.65	94.2	94.5	87.56	4.61667	92.0867	19.5972	4.29257	8.1741e-33	2.66627e-31	yes	up
TGME49_244515	hypothetical protein	0	0	0	2	2	6	0	0	0	0.25	0.26	0.77	0	0.426667	19.5107	4.2862	0.0538927	0.148883	no	up
TGME49_208850	SAG-related sequence SRS11	21	8	8	272	182	211	6.34	2.11	2.15	81.56	59.08	66.7	3.53333	69.1133	19.3785	4.27639	4.84382e-25	1.16395e-23	yes	up
TGME49_202340	proline dehydrogenase	4	1	1	17	36	55	0.29	0.07	0.07	1.26	2.84	4.22	0.143333	2.77333	19.3035	4.27079	1.322e-06	1.01295e-05	yes	up
TGME49_262715	hypothetical protein	1	3	0	25	25	19	0.59	1.51	0	14.3	15.81	11.72	0.7	13.9433	19.2303	4.26531	1.56236e-05	0.000104698	yes	up
TGME49_235860	subtilisin SUB11	12	15	12	215	172	299	0.31	0.34	0.28	5.6	4.72	8	0.31	6.10667	19.1948	4.26264	4.50284e-34	1.57638e-32	yes	up
TGME49_292390	KRUF family protein	18.96	4.77	23.53	288.4	295.53	255.68	0.68	0.15	0.76	10.55	11.42	9.62	0.53	10.53	19.1194	4.25697	5.89778e-26	1.45598e-24	yes	up
TGME49_315520	calcium binding egf domain-containing protein	4	4	0	50	33	58	0.45	0.4	0	5.71	4.01	6.87	0.283333	5.53	19.1159	4.2567	5.60568e-09	5.33131e-08	yes	up
TGME49_205420	aspartate-semialdehyde dehydrogenase	1	0	0	7	3	9	0.09	0	0	0.67	0.3	0.89	0.03	0.62	19.0973	4.2553	0.0128011	0.0461885	yes	up
TGME49_221420	Chromosome-associated kinesin KLP1%2C putative	5	0	0	42	26	22	0.17	0	0	1.47	0.96	0.79	0.0566667	1.07333	19.0318	4.25034	3.64873e-05	0.000232613	yes	up
TGME49_265542	protein phosphatase 2C domain-containing protein	2.81	0	0	23.04	9.95	20.66	0.16	0	0	1.33	0.61	1.23	0.0533333	1.05667	18.9286	4.2425	0.000420606	0.00221685	yes	up
TGME49_278757	hypothetical protein	0	1	0	5	9	4	0	1.29	0	7.33	15.12	6.63	0.43	9.69333	18.7186	4.2264	0.0139098	0.0495941	yes	up
TGME49_216965	leucine rich repeat-containing protein	1	0	0	8	7	3	0.12	0	0	1	0.93	0.39	0.04	0.773333	18.6286	4.21945	0.0144833	0.0512565	no	up
TGME49_224170	SAG-related sequence SRS60A	24	36	42	592	426	710	3.13	4.16	4.92	78.06	59.84	97.14	4.07	78.3467	18.5744	4.21525	1.5475e-59	1.09294e-57	yes	up
TGME49_211360	hypothetical protein	47	15	50	587	705	621	1.74	0.5	1.67	22.23	28.19	24.19	1.30333	24.87	18.5742	4.21523	1.87556e-31	5.79213e-30	yes	up
TGME49_289020	hypothetical protein	0	0	0	2	6	1	0	0	0	0.15	0.46	0.07	0	0.226667	18.5408	4.21263	0.0722348	0.186825	no	up
TGME49_216640	GHMP kinase%2C putative	168	201	222	3423	3075	3441	10	10.69	11.93	207.9	197.63	215.44	10.8733	206.99	18.5229	4.21124	6.82742e-248	1.38631e-244	yes	up
TGME49_233320	hypothetical protein	8	8	16	176	213	141	0.24	0.22	0.44	5.47	6.98	4.5	0.3	5.65	18.4324	4.20417	2.1069e-24	4.86143e-23	yes	up
TGME49_313050	oxidoreductase%2C short chain dehydrogenase/reductase family protein	14	4	18	201	202	203	1.46	0.37	1.69	21.3	22.75	22.27	1.17333	22.1067	18.3905	4.20089	8.86352e-26	2.17491e-24	yes	up
TGME49_229270	hypothetical protein	1	0	1	12	7	15	0.24	0	0.22	2.94	1.84	3.85	0.153333	2.87667	18.3138	4.19486	0.00192601	0.00880305	yes	up
TGME49_248330	zinc finger%2C C3HC4 type (RING finger) domain-containing protein	15	6	23	223	273	236	2.05	0.73	2.82	30.8	40.19	33.84	1.86667	34.9433	18.2845	4.19255	4.79433e-27	1.24806e-25	yes	up
TGME49_266720	hypothetical protein	0	0	2	7	12	14	0	0	0.49	1.9	3.52	4	0.163333	3.14	18.2797	4.19217	0.00314634	0.0136218	yes	up
TGME49_253790	zinc finger (CCCH type) motif-containing protein	35	57	61	949	537	1038	0.75	1.1	1.19	20.9	12.47	23.48	1.01333	18.95	18.0814	4.17643	5.66625e-53	3.59542e-51	yes	up
TGME49_237585	hypothetical protein	17	0	10	151	234	67	0.42	0	0.22	3.8	6.2	1.73	0.213333	3.91	17.9932	4.16938	0.00175153	0.00810736	yes	up
TGME49_206550	hypothetical protein	48	9	15	444	346	417	0.28	0.05	0.08	2.62	2.15	2.52	0.136667	2.43	17.6547	4.14198	1.50237e-17	2.57975e-16	yes	up
TGME49_243190	Toxoplasma gondii family A protein	42	27	39	605	590	543	4.62	2.64	3.86	67.56	70.05	62.8	3.70667	66.8033	17.6418	4.14092	3.1021e-64	2.44614e-62	yes	up
TGME49_294595	hypothetical protein	0	1	1	16	12	3	0	0.2	0.2	3.67	2.96	0.72	0.133333	2.45	17.5852	4.13629	0.00484689	0.0199425	yes	up
TGME49_205398	DNA repair and recombination protein RAD54%2C putative	0	0	0	4	1	4	0	0	0	0.81	0.22	0.85	0	0.626667	17.5783	4.13572	0.0740147	0.189636	no	up
TGME49_310990	hypothetical protein	0	1	0	2	8	7	0	0.19	0	0.43	1.87	1.59	0.0633333	1.29667	17.4987	4.12918	0.0206862	0.0691984	no	up
TGME49_219742	hypothetical protein	0	1	3	33	19	10	0	0.07	0.22	2.73	1.66	0.85	0.0966667	1.74667	17.4108	4.12191	0.000159454	0.000917848	yes	up
TGME49_254740	endoribonuclease L-PSP protein	1	0	1	12	9	11	0.68	0	0.59	7.88	6.57	7.84	0.423333	7.43	17.4025	4.12122	0.00220286	0.00990131	yes	up
TGME49_207130	SAG-related sequence SRS49A	13.14	9.16	25.8	278.84	173.23	306.05	1.38	0.85	2.43	29.66	19.58	33.7	1.55333	27.6467	17.1973	4.10411	3.09702e-26	7.83613e-25	yes	up
TGME49_215340	AP2 domain transcription factor AP2X-10	16	15	17	211	262	264	0.59	0.49	0.56	7.92	10.38	10.19	0.546667	9.49667	16.9042	4.07931	2.67492e-39	1.12568e-37	yes	up
TGME49_223520	EF hand domain-containing protein	9	8	4	103	101	119	0.41	0.33	0.17	4.82	5	5.73	0.303333	5.18333	16.8341	4.07331	3.52204e-20	6.87644e-19	yes	up
TGME49_226450	hypothetical protein	0	0	4	18	25	17	0	0	0.25	1.25	1.84	1.22	0.0833333	1.43667	16.8256	4.07258	0.000239476	0.00132857	yes	up
TGME49_315740	SAG-related sequence SRS54	30	146	70	1289	1003	1377	2.91	12.6	6.11	126.92	104.88	140.26	7.20667	124.02	16.8123	4.07145	8.70429e-28	2.34094e-26	yes	up
TGME49_310275	hypothetical protein	0	0	0	2	6	0	0	0	0	0.17	0.55	0	0	0.24	16.6829	4.0603	0.158168	0.330412	no	up
TGME49_235315	PAN domain-containing protein	8	3.66	5.33	97.28	83.17	79.12	0.1	0.04	0.06	1.27	1.14	1.06	0.0666667	1.15667	16.6709	4.05926	2.61724e-16	4.16808e-15	yes	up
TGME49_249280	hypothetical protein	2	0	1	16	16	14	0.32	0	0.15	2.62	2.8	2.38	0.156667	2.6	16.6656	4.0588	0.000331051	0.00177813	yes	up
TGME49_262160	hypothetical protein	3	1	0	14	20	28	0.68	0.2	0	3.16	4.85	6.62	0.293333	4.87667	16.6582	4.05816	8.31685e-05	0.000502974	yes	up
TGME49_244590	katanin-like family protein	2	2	3	30	35	41	0.13	0.11	0.17	1.93	2.38	2.71	0.136667	2.34	16.6502	4.05747	3.63875e-08	3.26202e-07	yes	up
TGME49_225955	hypothetical protein	0	1	0	7	7	2	0	0.13	0	1.01	1.08	0.3	0.0433333	0.796667	16.6442	4.05695	0.0242925	0.0787955	no	up
TGME49_278090	Toxoplasma gondii family A protein	1	5	5	63.42	43	59	0.07	0.33	0.34	4.84	3.48	4.65	0.246667	4.32333	16.5972	4.05287	5.45141e-11	6.04868e-10	yes	up
TGME49_216875	cpw-wpc domain-containing protein	0	0	0	2	5	1	0	0	0	0.13	0.34	0.07	0	0.18	16.4214	4.03751	0.0931666	0.224807	no	up
TGME49_205425	hypothetical protein	0	0	0	2	5	1	0	0	0	2.64	7.52	1.48	0	3.88	16.4214	4.03751	0.0931666	0.224807	no	up
TGME49_231110	hypothetical protein	0	0	1	3	6	7	0	0	0.26	0.86	1.87	2.12	0.0866667	1.61667	16.3449	4.03077	0.0219677	0.0725864	no	up
TGME49_257810	hypothetical protein	0	0	0	3	4	1	0	0	0	0.66	0.95	0.23	0	0.613333	16.2829	4.02528	0.0906127	0.220478	no	up
TGME49_266710	NEK kinase	0	0	0	3	4	1	0	0	0	0.3	0.42	0.1	0	0.273333	16.2829	4.02528	0.0906127	0.220478	no	up
TGME49_236595	ankyrin repeat-containing protein	0	0	0	3	4	1	0	0	0	0.41	0.58	0.14	0	0.376667	16.2829	4.02528	0.0906127	0.220478	no	up
TGME49_267435	hypothetical protein	1	0	0	4	5	7	0.89	0	0	3.39	4.75	6.51	0.296667	4.88333	16.2777	4.02483	0.0206297	0.0690803	no	up
TGME49_262890	hypothetical protein	0	0	0	5	3	0	0	0	0	0.32	0.2	0	0	0.173333	16.2521	4.02255	0.15982	0.332751	no	up
TGME49_250000	hypothetical protein	2	6	5	77	77	32	1	2.58	2.2	37.63	41.39	16.76	1.92667	31.9267	16.1521	4.01365	1.15624e-09	1.14945e-08	yes	up
TGME49_244620	NEK kinase	0	0	0	4	3	1	0	0	0	0.61	0.49	0.16	0	0.42	16.1464	4.01314	0.09203	0.222935	no	up
TGME49_233150	hypothetical protein	0	0	0	4	3	1	0	0	0	0.53	0.43	0.14	0	0.366667	16.1464	4.01314	0.09203	0.222935	no	up
TGME49_264075	hypothetical protein	0	0	2	14	8	7	0	0	2.48	19.11	12.48	10.76	0.826667	14.1167	16.112	4.01007	0.00614351	0.0244476	yes	up
TGME49_301000	methyltransferase	15	11	14	191	157	244	1.01	0.66	0.85	13.1	11.4	17.27	0.84	13.9233	16.1102	4.0099	2.91545e-31	8.93557e-30	yes	up
TGME49_315560	ATP-binding cassette G family transporter ABCG77	42	63	92	1062	905	888	1.12	1.5	2.21	28.94	26.02	24.87	1.61	26.61	16.0896	4.00806	4.27082e-63	3.27241e-61	yes	up
TGME49_210740	hypothetical protein	2	0	0	13	10	7	0.4	0	0	2.63	2.17	1.48	0.133333	2.09333	16.0881	4.00793	0.00541886	0.0219074	yes	up
TGME49_249520	hypothetical protein	0	0	0	3	3	2	0	0	0	0.91	0.98	0.64	0	0.843333	16.0536	4.00483	0.0836302	0.207784	no	up
TGME49_218900	hypothetical protein	0	0	0	3	3	2	0	0	0	0.11	0.11	0.07	0	0.0966667	16.0536	4.00483	0.0836302	0.207784	no	up
TGME49_242900	Toxoplasma gondii family A protein	0	0	0	4	2	2	0	0	0	0.17	0.09	0.09	0	0.116667	15.9189	3.99266	0.0877521	0.215064	no	up
TGME49_203500	alanine dehydrogenase/pyridine nucleotide transhydrogenase domain-containing protein	0	0	0	1	3	4	0	0	0	0.08	0.25	0.33	0	0.22	15.8725	3.98846	0.0949489	0.228023	no	up
TGME49_314055	splicing factor%2C putative	1	3	0	22	18	17	0.05	0.13	0	1.11	0.96	0.88	0.06	0.983333	15.8297	3.98456	9.62577e-05	0.000574013	yes	up
TGME49_252255	hypothetical protein	8	8	6	105	91	122	1.01	0.9	0.68	13.48	12.44	16.25	0.863333	14.0567	15.818	3.98349	1.87023e-20	3.67797e-19	yes	up
TGME49_258810	SAG-related sequence SRS27B	2	6	4	47	68	55	0.28	0.75	0.51	6.75	10.41	8.2	0.513333	8.45333	15.8171	3.98341	4.01907e-11	4.49008e-10	yes	up
TGME49_216335	hypothetical protein	292	242	227	3365	3897	3693	1.13	0.84	0.79	13.34	16.26	15.01	0.92	14.87	15.7468	3.97698	3.94922e-105	6.82458e-103	yes	up
TGME49_460840	28S ribosomal RNA	0	0.73	0	7.7	6.96	0	0	0.04	0	0.46	0.44	0	0.0133333	0.3	15.7428	3.97662	0.0650798	0.172569	no	up
TGME49_223430	hypothetical protein	24	3	8	176	143	202	1.1	0.12	0.33	8.24	7.07	9.73	0.516667	8.34667	15.6869	3.97149	3.48878e-13	4.5265e-12	yes	up
TGME49_211380	hypothetical protein	0	0	0	3	1	4	0	0	0	0.26	0.09	0.36	0	0.236667	15.6007	3.96354	0.0980069	0.233647	no	up
TGME49_320280	hypothetical protein	0	0	0	2	1	5	0	0	0	0.16	0.08	0.4	0	0.213333	15.5082	3.95496	0.103242	0.243193	no	up
TGME49_293258	hypothetical protein	116	58	131	1428	1558	1337	2.23	1	2.28	28.18	32.4	27.09	1.83667	29.2233	15.4741	3.95179	2.03522e-43	9.95787e-42	yes	up
TGME49_226490	hypothetical protein	3	1	0	18	20	19	0.78	0.23	0	4.68	5.61	5.19	0.336667	5.16	15.4367	3.94829	0.000109942	0.000648943	yes	up
TGME49_248673	hypothetical protein	0	1	3	19	21	15	0	2.75	8.53	59.56	77.61	55.55	3.76	64.24	15.4158	3.94634	0.00014014	0.000817682	yes	up
TGME49_315480	acyl-CoA dehydrogenase%2C middle domain-containing protein	21	10	22	296	268	179	0.65	0.28	0.61	9.35	8.93	5.81	0.513333	8.03	15.4006	3.94492	1.80688e-24	4.18105e-23	yes	up
TGME49_269600	biotin-requiring enzyme domain-containing protein	25	11	21	291	255	257	0.97	0.38	0.74	11.59	10.73	10.53	0.696667	10.95	15.3583	3.94094	7.3589e-34	2.56519e-32	yes	up
TGME49_243560	hypothetical protein	0	0	0	3	0	5	0	0	0	0.72	0	1.26	0	0.66	15.3484	3.94002	0.174296	0.355062	no	up
TGME49_227430	transmembrane amino acid transporter protein	58	31	48	680	541	701	2.89	1.38	2.16	34.66	29.15	36.8	2.14333	33.5367	15.1995	3.92595	1.69943e-52	1.06175e-50	yes	up
TGME49_236670	hypothetical protein	26	10	19	295	261	210	0.9	0.31	0.59	10.43	9.74	7.63	0.6	9.26667	15.1733	3.92346	4.48779e-26	1.11467e-24	yes	up
TGME49_223030	tetratricopeptide repeat-containing protein	8	0	7	78	68	64	0.46	0	0.37	4.62	4.26	3.91	0.276667	4.26333	15.1399	3.92028	6.10491e-10	6.19826e-09	yes	up
TGME49_242240	rhoptry kinase family protein ROP19A	32.01	19.12	12.86	331.06	346.41	207.28	1.93	1.03	0.7	20.32	22.5	13.12	1.22	18.6467	15.1079	3.91723	6.93103e-23	1.48925e-21	yes	up
TGME49_209515	hypothetical protein	1	0	0	7	2	6	0.31	0	0	2.12	0.66	1.92	0.103333	1.56667	15.1029	3.91676	0.0309322	0.0958167	no	up
TGME49_272540	protein kinase (incomplete catalytic triad)	30	16	30	365	419	258	0.52	0.25	0.47	6.45	7.8	4.68	0.413333	6.31	15.0993	3.91641	6.67102e-29	1.86835e-27	yes	up
TGME49_286460	hypothetical protein	9	2	7	105	79	65	6.72	1.26	4.54	75.2	63.1	50.72	4.17333	63.0067	15.0642	3.91305	1.25604e-12	1.56226e-11	yes	up
TGME49_236290	hypothetical protein	1	0	2	15	12	14	0.14	0	0.24	2.05	1.75	1.99	0.126667	1.93	14.9426	3.90136	0.000732877	0.00369028	yes	up
TGME49_294805	hypothetical protein	7	7	1	79	71	53	6.96	5.8	0.85	74.34	75.27	55.06	4.53667	68.2233	14.8923	3.89649	5.91465e-11	6.54479e-10	yes	up
TGME49_265320	hypothetical protein	112	63	150	1495	1756	1128	7.2	3.61	8.69	97.94	121.79	76.21	6.5	98.6467	14.8465	3.89205	7.99806e-35	2.87435e-33	yes	up
TGME49_285410	calmodulin-binding carboxy-terminal kinesin-like family protein%2C putative	8	10	2	106	76	88	0.33	0.37	0.08	4.53	3.43	3.87	0.26	3.94333	14.8012	3.88765	1.48901e-14	2.11429e-13	yes	up
TGME49_270273	hypothetical protein	25	19	14	262	313	199	3.97	2.67	1.99	41.94	53.52	33.14	2.87667	42.8667	14.7088	3.8786	3.81918e-27	1.00063e-25	yes	up
TGME49_281555	hypothetical protein	0	0	0	1	6	0	0	0	0	0.13	0.8	0	0	0.31	14.7058	3.87831	0.203762	0.396016	no	up
TGME49_270820	hypothetical protein	0	0	0	1	6	0	0	0	0	0.21	1.33	0	0	0.513333	14.7058	3.87831	0.203762	0.396016	no	up
TGME49_212240	beta-1 tubulin%2C putative	18	11	15	178	212	195	1.45	0.79	1.09	14.57	18.41	16.49	1.11	16.49	14.5886	3.86677	5.94552e-30	1.71849e-28	yes	up
TGME49_203735	hypothetical protein	0	0	0	2	5	0	0	0	0	5.36	15.7	0	0	7.02	14.5593	3.86387	0.195294	0.384621	no	up
TGME49_242310	hypothetical protein	0	0	0	2	5	0	0	0	0	0.7	1.9	0	0	0.866667	14.5593	3.86387	0.195294	0.384621	no	up
TGME49_207403	hypothetical protein	0	0	0	1	5	1	0	0	0	1.85	10.72	2.12	0	4.89667	14.4445	3.85244	0.13131	0.288789	no	up
TGME49_288960	hypothetical protein	25	10	19	249	235	231	0.21	0.07	0.14	2.12	2.11	2.02	0.14	2.08333	14.4145	3.84945	2.12296e-29	6.07137e-28	yes	up
TGME49_305580	ankyrin repeat-containing protein	5	3	6	59	59	66	0.72	0.39	0.78	8.64	9.22	10.04	0.63	9.3	14.4077	3.84877	1.34921e-12	1.67557e-11	yes	up
TGME49_243900	hypothetical protein	1	0	0	3	6	5	0.68	0	0	1.97	4.38	3.56	0.226667	3.30333	14.4028	3.84828	0.0325756	0.099766	no	up
TGME49_277800	hypothetical protein	0	1	0	7	3	4	0	0.63	0	5.01	2.4	3.12	0.21	3.51	14.2466	3.83254	0.0347593	0.104839	no	up
TGME49_267875	NBP2b protein%2C putative	16	13	10	193	155	159	0.73	0.53	0.41	9.03	7.67	7.66	0.556667	8.12	14.2439	3.83227	1.73478e-27	4.58953e-26	yes	up
TGME49_290210	hypothetical protein	0	0	0	3	3	1	0	0	0	1.4	1.53	0.5	0	1.14333	14.1667	3.82443	0.121471	0.273838	no	up
TGME49_206560	EF hand domain-containing protein	0	0	0	3	3	1	0	0	0	0.97	1.05	0.34	0	0.786667	14.1667	3.82443	0.121471	0.273838	no	up
TGME49_320770	Toxoplasma gondii family B protein	0	0	0	3	3	1	0	0	0	0.98	1.06	0.35	0	0.796667	14.1667	3.82443	0.121471	0.273838	no	up
TGME49_312690	hypothetical protein	0	0	0	0	4	3	0	0	0	0	1.64	1.2	0	0.946667	14.1305	3.82074	0.199614	0.39	no	up
TGME49_289216	hypothetical protein	23	3	4	118	181	99	2.02	0.23	0.32	10.55	17.17	9.15	0.856667	12.29	14.1211	3.81978	9.85369e-09	9.27366e-08	yes	up
TGME49_277810	hypothetical protein	3	2	7	64	34	57	0.49	0.29	1.02	10.53	5.98	9.77	0.6	8.76	14.1033	3.81796	2.51395e-09	2.43365e-08	yes	up
TGME49_244030	inner membrane complex protein IMC3	0	2	2	14	11	26	0	0.08	0.09	0.68	0.56	1.29	0.0566667	0.843333	14.0438	3.81186	0.000342782	0.00183404	yes	up
TGME49_258200	hypothetical protein	138	181	207	2357	2272	2021	4.03	4.74	5.47	70.49	71.69	62.13	4.74667	68.1033	14.0226	3.80968	2.69606e-110	5.21366e-108	yes	up
TGME49_209300	WD domain%2C G-beta repeat-containing protein	17	20	26	250	328	214	0.9	0.95	1.25	13.55	18.8	11.95	1.03333	14.7667	14.0065	3.80802	3.11745e-30	9.14077e-29	yes	up
TGME49_287960	hypothetical protein	56	77	108	1009	1035	992	3.38	4.16	5.89	62.19	67.51	63.03	4.47667	64.2433	13.9757	3.80484	9.71555e-72	9.50719e-70	yes	up
TGME49_209590	hypothetical protein	0	0	0	3	2	2	0	0	0	0.53	0.38	0.37	0	0.426667	13.94	3.80116	0.117401	0.266872	no	up
TGME49_213430	hypothetical protein	0	0	0	3	2	2	0	0	0	0.38	0.27	0.26	0	0.303333	13.94	3.80116	0.117401	0.266872	no	up
TGME49_211280	hypothetical protein	183	152	289	2883	2909	2049	5.94	4.42	8.48	95.75	101.97	69.97	6.28	89.23	13.9124	3.7983	4.8916e-47	2.66642e-45	yes	up
TGME49_219660	hypothetical protein	14.95	5	8	118	161	76	0.09	0.03	0.04	0.72	1.03	0.47	0.0533333	0.74	13.898	3.7968	8.49501e-13	1.06806e-11	yes	up
TGME49_297725	hypothetical protein	0	0	0	5	1	1	0	0	0	63.54	15.35	16.13	0	31.6733	13.8951	3.7965	0.139888	0.302897	no	up
TGME49_204330	hypothetical protein	7	1	4	37	76	39	1.18	0.15	0.61	6.3	13.84	6.92	0.646667	9.02	13.8746	3.79437	1.40543e-07	1.19402e-06	yes	up
TGME49_242300	dihydrodipicolinate synthase	0	0	2	6	9	10	0	0	0.21	0.71	1.13	1.22	0.07	1.02	13.8742	3.79434	0.0111571	0.0410037	yes	up
TGME49_286782	MAM domain-containing protein	3	1	0	18	20	13	0.07	0.02	0	0.42	0.49	0.31	0.03	0.406667	13.8696	3.79386	0.000362434	0.00193155	yes	up
TGME49_312450	hypothetical protein	0	0	0	2	2	3	0	0	0	0.36	0.38	0.56	0	0.433333	13.8498	3.79179	0.118744	0.269246	no	up
TGME49_459630	18S ribosomal RNA	0	0	0	6.68	0	0	0	0	0	0.73	0	0	0	0.243333	13.8421	3.79099	0.320536	0.535898	no	up
TGME49_459350	28S ribosomal RNA	0	0	0	6.93	0	0	0	0	0	0.66	0	0	0	0.22	13.8421	3.79099	0.320536	0.535898	no	up
TGME49_311755	plasma membrane protein 62D16	25	14	27	235	287	312	3.53	1.75	3.42	33.57	43.72	46.29	2.9	41.1933	13.8142	3.78808	1.36506e-33	4.63891e-32	yes	up
TGME49_202285	EGF family domain-containing protein	0	0	0	1	2	4	0	0	0	0.11	0.23	0.45	0	0.263333	13.7582	3.78222	0.130608	0.28779	no	up
TGME49_214545	hypothetical protein	0	0	0	1	2	4	0	0	0	0.1	0.21	0.41	0	0.24	13.7582	3.78222	0.130608	0.28779	no	up
TGME49_222260	hypothetical protein	0	0	0	1	2	4	0	0	0	2.55	5.96	11.89	0	6.8	13.7582	3.78222	0.130608	0.28779	no	up
TGME49_224932	hypothetical protein	12	13	13	138	163	173	5.13	4.8	4.91	57.94	74.87	77.4	4.94667	70.07	13.7339	3.77967	1.30296e-27	3.46971e-26	yes	up
TGME49_274030	hypothetical protein	0	0	0	3	1	3	0	0	0	3.16	1.19	3.51	0	2.62	13.7141	3.77758	0.128402	0.284941	no	up
TGME49_292375	KRUF family protein	186.04	125.57	196.01	2226.32	2034.69	2120.17	6.24	3.78	5.95	76.46	73.76	74.88	5.32333	75.0333	13.7043	3.77656	4.0761e-77	4.53508e-75	yes	up
TGME49_323500	hypothetical protein	0	0	0	0	2	5	0	0	0	0	0.14	0.34	0	0.16	13.6558	3.77144	0.213378	0.408933	no	up
TGME49_216150	peptidase family M3 protein	0	0	0	1	1	5	0	0	0	0.07	0.07	0.36	0	0.166667	13.5284	3.75792	0.145987	1	no	up
TGME49_273020	hypothetical protein	3	1	5	49	35	25	0.91	0.26	1.34	14.69	11.36	7.9	0.836667	11.3167	13.3356	3.73721	5.79706e-07	4.60251e-06	yes	up
TGME49_263100	hypothetical protein	317	245	247	3167	3713	2941	9.85	6.82	6.94	100.71	124.6	96.15	7.87	107.153	13.302	3.73357	2.6187e-71	2.53203e-69	yes	up
TGME49_210600	KRUF family protein	10	41.66	23.46	322.28	269.79	297.15	0.28	1.05	0.59	9.25	8.17	8.77	0.64	8.73	13.2866	3.7319	1.30796e-25	3.19977e-24	yes	up
TGME49_306035	hypothetical protein	0	0	1	7	3	3	0	0	0.71	5.5	2.64	2.58	0.236667	3.57333	13.2757	3.73072	0.0445729	0.127787	no	up
TGME49_229730	hypothetical protein	1	1	0	6	10	8	0.94	0.79	0	5.35	10.03	7.85	0.576667	7.74333	13.228	3.72552	0.00927205	0.0350105	yes	up
TGME49_216053	hypothetical protein	1	0	1	11	7	6	0.15	0	0.13	1.65	1.12	0.94	0.0933333	1.23667	13.0858	3.70993	0.00981451	0.0366667	yes	up
TGME49_203000	hypothetical protein	5	3	0	33	46	16	0.19	0.1	0	1.3	1.91	0.65	0.0966667	1.28667	13.0811	3.70941	3.59749e-05	0.000229716	yes	up
TGME49_253330	Rhoptry kinase family protein%2C truncated (incomplete catalytic triad)	88	204	201	2136	1380	2280	8.89	18.34	18.28	219.21	150.46	242.14	15.17	203.937	13.0401	3.70488	7.06118e-44	3.497e-42	yes	up
TGME49_286060	tricarboxylate carrier protein	0	0	2	10	8	5	0	0	0.2	1.15	0.98	0.6	0.0666667	0.91	12.8663	3.68552	0.016441	0.057017	no	up
TGME49_295020	Sterol-sensing domain of SREBP cleavage-activation domain-containing protein	222	139	196	2493	2505	1531	4.38	2.46	3.5	50.42	53.4	31.8	3.44667	45.2067	12.8551	3.68426	2.49134e-39	1.05389e-37	yes	up
TGME49_257010	sporozoite developmental protein	13	4	10	118	139	57	0.4	0.11	0.28	3.7	4.6	1.84	0.263333	3.38	12.7885	3.67677	6.92106e-11	7.59633e-10	yes	up
TGME49_217930	hypothetical protein	60	20	64	655	603	424	6.11	1.81	5.86	67.7	66.22	45.35	4.59333	59.7567	12.7224	3.6693	5.88207e-21	1.1767e-19	yes	up
TGME49_295440	hypothetical protein	52	14	27	366	378	354	4.79	1.15	2.24	34.3	37.61	34.31	2.72667	35.4067	12.6536	3.66148	1.39996e-19	2.6754e-18	yes	up
TGME49_289280	hypothetical protein	4	9	8	80	91	66	0.13	0.26	0.23	2.64	3.18	2.24	0.206667	2.68667	12.6009	3.65546	7.3304e-14	9.9561e-13	yes	up
TGME49_233270	MORN repeat-containing protein	1	0	0	5	6	1	0.09	0	0	0.44	0.57	0.09	0.03	0.366667	12.5575	3.65048	0.062436	0.166811	no	up
TGME49_239670	hypothetical protein	0	1	1	6	3	14	0	0.03	0.03	0.2	0.11	0.49	0.02	0.266667	12.544	3.64892	0.0167101	0.0578514	no	up
TGME49_218210	Chromosome-associated kinesin KLP1%2C putative	10	6	7	88	92	83	0.31	0.17	0.2	2.8	3.09	2.71	0.226667	2.86667	12.5403	3.6485	6.2632e-16	9.74515e-15	yes	up
TGME49_283765	B9 domain-containing protein	0	1	3	17	21	6	0	0.09	0.28	1.78	2.34	0.65	0.123333	1.59	12.54	3.64846	0.00192467	0.00880305	yes	up
TGME49_290585	hypothetical protein	2	1	3	20	27	21	0.17	0.08	0.23	1.76	2.51	1.91	0.16	2.06	12.5142	3.6455	1.962e-05	0.000129978	yes	up
TGME49_224790	SAG-related sequence SRS40A	0	0	0	2	4	0	0	0	0	0.19	0.41	0	0	0.2	12.4366	3.63652	0.243896	1	no	up
TGME49_315127	hypothetical protein	11	9	4	80	116	74	0.37	0.27	0.12	2.79	4.27	2.65	0.253333	3.23667	12.4145	3.63396	7.18727e-13	9.10687e-12	yes	up
TGME49_306235	hypothetical protein	1	0	0	4	5	3	0.06	0	0	0.23	0.31	0.18	0.02	0.24	12.3927	3.63142	0.0505871	0.141435	no	up
TGME49_233330	radial spokehead family protein	0	0	1	1	6	5	0	0	0.07	0.08	0.49	0.4	0.0233333	0.323333	12.373	3.62913	0.0645233	0.171541	no	up
TGME49_247025	hypothetical protein	65	47	58	584	759	562	11.61	7.41	9.28	105.01	146.07	105.33	9.43333	118.803	12.332	3.62433	2.27295e-44	1.15381e-42	yes	up
TGME49_301240	hypothetical protein	59	13	50	457	547	385	2.8	0.55	2.14	22.13	28	19.2	1.83	23.11	12.3163	3.6225	2.48568e-16	3.97415e-15	yes	up
TGME49_221415	hypothetical protein	0	0	0	3	3	0	0	0	0	10.51	12.44	0	0	7.65	12.294	3.61988	0.244924	1	no	up
TGME49_201775	hypothetical protein	0	0	0	3	3	0	0	0	0	8.04	9.42	0	0	5.82	12.294	3.61988	0.244924	1	no	up
TGME49_256020	EFHC1%2C putative	0	1	0	6	3	3	0	0.04	0	0.27	0.14	0.14	0.0133333	0.183333	12.2596	3.61584	0.0543835	0.150086	no	up
TGME49_254180	radial spoke protein 3 protein	0	0	0	0	4	2	0	0	0	0	0.37	0.18	0	0.183333	12.2468	3.61433	0.248679	1	no	up
TGME49_249150	PAN domain-containing protein	14.77	17.71	20.13	199.46	217.28	166.64	0.23	0.25	0.29	3.22	3.69	2.76	0.256667	3.22333	12.1989	3.60868	1.89751e-28	5.17167e-27	yes	up
TGME49_225290	GDA1/CD39 (nucleoside phosphatase) family protein	6	9	33	181	154	192	0.31	0.42	1.54	9.58	8.62	10.47	0.756667	9.55667	12.1847	3.607	2.15537e-13	2.83726e-12	yes	up
TGME49_216200	hypothetical protein	4	2	1	31	17	31	0.8	0.35	0.18	6.23	3.66	6.5	0.443333	5.46333	12.1499	3.60288	1.17439e-05	8.0357e-05	yes	up
TGME49_253390	hypothetical protein	0	0	0	1	3	2	0	0	0	1.58	5.45	3.59	0	3.54	12.0964	3.5965	0.165765	1	no	up
TGME49_301150	SAG-related sequence SRS19B	7.68	15.57	5.35	109.07	100.27	107.75	0.72	1.3	0.45	10.42	10.17	10.65	0.823333	10.4133	12.0923	3.59602	9.79549e-17	1.6105e-15	yes	up
TGME49_254625	hypothetical protein	17	3	5	86	125	69	1.44	0.23	0.38	7.42	11.43	6.15	0.683333	8.33333	12.0692	3.59326	7.03068e-09	6.64764e-08	yes	up
TGME49_251420	hypothetical protein	0	0	0	3	2	1	0	0	0	1.1	0.8	0.39	0	0.763333	12.0519	3.59119	0.166735	1	no	up
TGME49_239855	Ras-associated protein Rap1 isoform 1 family protein	92	31	86	809	901	604	3.93	1.18	3.32	35.31	41.55	27.13	2.81	34.6633	12.0445	3.5903	1.35399e-21	2.79824e-20	yes	up
TGME49_203090	hypothetical protein	5	2	7	36	70	46	0.31	0.11	0.39	2.29	4.71	3.01	0.27	3.33667	12.0122	3.58643	2.70212e-08	2.43851e-07	yes	up
TGME49_211385	hypothetical protein	0	0	0	0	3	3	0	0	0	0	0.73	0.71	0	0.48	12.0098	3.58614	0.25229	1	no	up
TGME49_272560	SAG-related sequence SRS31B	0	0	0	2	2	2	0	0	0	1.69	1.9	1.86	0	1.81667	11.9611	3.58028	0.160714	1	no	up
TGME49_207360	hypothetical protein	0	0	0	1	2	3	0	0	0	0.83	1.85	2.72	0	1.8	11.8708	3.56935	0.170672	1	no	up
TGME49_297290	hypothetical protein	0	0	0	1	2	3	0	0	0	0.18	0.38	0.56	0	0.373333	11.8708	3.56935	0.170672	1	no	up
TGME49_255500	hypothetical protein	21	19	39	332	280	236	1.06	0.86	1.77	17.07	15.22	12.5	1.23	14.93	11.8677	3.56896	1.08094e-27	2.88797e-26	yes	up
TGME49_285860	SAG-related sequence SRS20C	28	65	29	420	416	465	3.38	6.98	3.15	51.43	54.22	59.03	4.50333	54.8933	11.8583	3.56782	1.83507e-35	6.77474e-34	yes	up
TGME49_257610	hypothetical protein	49	26	34	416	449	316	1	0.48	0.63	8.74	9.94	6.82	0.703333	8.5	11.8445	3.56615	1.24232e-28	3.42039e-27	yes	up
TGME49_264805	hypothetical protein	0	0	0	3	1	2	0	0	0	0.16	0.06	0.11	0	0.11	11.8265	3.56395	0.171681	1	no	up
TGME49_230020	kinesin motor domain-containing protein	0	0	0	3	1	2	0	0	0	0.14	0.05	0.1	0	0.0966667	11.8265	3.56395	0.171681	1	no	up
TGME49_266600	Kazal-type serine protease inhibitor domain-containing protein	1	0	2	6	16	10	0.99	0	1.71	5.65	16.96	10.39	0.9	11	11.8226	3.56348	0.00506412	0.0206687	yes	up
TGME49_257945	3'5'-cyclic nucleotide phosphodiesterase domain-containing protein	227	270	321	2721	3055	2951	2.86	3.06	3.67	35.22	41.66	39.2	3.19667	38.6933	11.8	3.56071	8.55249e-120	2.17073e-117	yes	up
TGME49_308820	hypothetical protein	5	5	12	65	80	90	1.25	1.09	2.66	16.17	21.44	23.49	1.66667	20.3667	11.7783	3.55805	4.66204e-13	5.99131e-12	yes	up
TGME49_315798	hypothetical protein	18	15	14	170	186	145	0.91	0.68	0.64	8.76	10.13	7.69	0.743333	8.86	11.7498	3.55456	1.22842e-24	2.89195e-23	yes	up
TGME49_312460	zinc finger%2C MYND-type containing 12 family protein	0	0	0	2	1	3	0	0	0	0.63	0.34	1	0	0.656667	11.7361	3.55288	0.173714	1	no	up
TGME49_260530	Sel1 repeat-containing protein	8	13	18	122	137	155	0.72	1.04	1.46	11.15	13.28	14.64	1.07333	13.0233	11.7356	3.55282	4.70501e-22	9.79849e-21	yes	up
TGME49_204050	subtilisin SUB1	8821	4331	6077	65017	87594	54851	376.67	165.51	234.42	2837.91	4039.28	2464.13	258.867	3113.77	11.7345	3.55269	1.49782e-31	4.65462e-30	yes	up
TGME49_217170	hypothetical protein	4	1	5	36	27	45	1.35	0.29	1.5	12.03	9.8	15.9	1.04667	12.5767	11.6961	3.54795	4.35336e-07	3.50426e-06	yes	up
TGME49_284615	hypothetical protein	1	0	0	1	8	2	0.5	0	0	0.49	4.3	1.05	0.166667	1.94667	11.6361	3.54053	0.0842353	0.208712	no	up
TGME49_247970	hypothetical protein	80	40	79	731	778	610	1.99	0.89	1.78	18.63	20.92	15.98	1.55333	18.51	11.633	3.54016	4.48068e-33	1.47935e-31	yes	up
TGME49_316290	hypothetical protein	0	0	0	3	0	3	0	0	0	0.48	0	0.5	0	0.326667	11.5848	3.53416	0.263943	1	no	up
TGME49_298960	Toxoplasma gondii family C protein	1	7	9	62	58	56	0.15	0.95	1.23	9.56	9.55	8.98	0.776667	9.36333	11.5839	3.53405	7.51107e-10	7.56885e-09	yes	up
TGME49_254890	hypothetical protein	5	5	5	59	46	53	0.7	0.62	0.62	8.3	6.9	7.75	0.646667	7.65	11.5627	3.53141	8.08139e-11	8.83406e-10	yes	up
TGME49_289277	hypothetical protein	0	0	1	2	7	2	0	0	0.26	0.58	2.18	0.61	0.0866667	1.12333	11.5615	3.53125	0.0742505	0.190121	no	up
TGME49_284550	EF hand domain-containing protein	1	0	0	2	7	2	0.23	0	0	0.45	1.7	0.47	0.0766667	0.873333	11.5612	3.53121	0.0736921	0.189228	no	up
TGME49_238270	hypothetical protein	4	1	4	28	26	42	2.32	0.49	2.03	15.72	16.13	25.41	1.61333	19.0867	11.5373	3.52824	1.52185e-06	1.15411e-05	yes	up
TGME49_273740	acetyl-CoA acyltransferase B%2C putative	6	2	3	36	46	34	0.53	0.16	0.24	3.23	4.38	3.15	0.31	3.58667	11.5299	3.5273	1.67783e-07	1.40633e-06	yes	up
TGME49_252260	hypothetical protein	5	17	15	119	128	135	0.33	0.99	0.88	7.92	9.02	9.27	0.733333	8.73667	11.5034	3.52399	4.43465e-19	8.18597e-18	yes	up
TGME49_285400	hypothetical protein	46	15	24	295	285	331	2.94	0.85	1.38	19.2	19.63	22.21	1.72333	20.3467	11.4864	3.52185	1.15539e-20	2.2888e-19	yes	up
TGME49_256788	intraflagellar transport 52 (Protein NGD5) family protein	17	1	10	117	118	63	1.14	0.06	0.61	8.01	8.55	4.45	0.603333	7.00333	11.4524	3.51758	1.0178e-07	8.76626e-07	yes	up
TGME49_204325	hypothetical protein	2	0	0	4	14	3	3.29	0	0	6.09	24.45	5.17	1.09667	11.9033	11.4225	3.51381	0.0360031	0.107704	no	up
TGME49_253460	hypothetical protein	1	0	0	1	6	4	0.29	0	0	0.29	1.89	1.23	0.0966667	1.13667	11.4022	3.51124	0.0782003	0.197433	no	up
TGME49_253550	WD repeat-containing protein 92%2C putative	0	0	0	1	0	5	0	0	0	0.11	0	0.56	0	0.223333	11.3933	3.51011	0.282274	1	no	up
TGME49_204440	cyclic nucleotide-binding domain-containing protein	118	85	126	1121	1241	1051	2.16	1.39	2.08	21.01	24.51	20.23	1.87667	21.9167	11.3886	3.50952	1.1007e-57	7.64093e-56	yes	up
TGME49_306334	hypothetical protein	2	0	0	5	12	4	0.61	0	0	1.51	3.94	1.28	0.203333	2.24333	11.3562	3.50541	0.0299356	0.0932272	no	up
TGME49_272620	hypothetical protein	1	0	0	4	4	3	0.06	0	0	0.25	0.26	0.19	0.02	0.233333	11.3095	3.49946	0.0642072	0.170837	no	up
TGME49_278070	Toxoplasma gondii family A protein	0	0	0	0	0	5.7	0	0	0	0	0	1.5	0	0.5	11.2811	3.49583	0.376576	1	no	up
TGME49_243740	WD domain%2C G-beta repeat-containing protein	15	22	25	223	193	215	0.76	0.99	1.14	11.47	10.49	11.39	0.963333	11.1167	11.2314	3.48946	8.10826e-34	2.80235e-32	yes	up
TGME49_293780	hypothetical protein	112	208	214	1936	1539	1916	15.14	24.94	25.99	264.85	224.41	272.11	22.0233	253.79	11.2016	3.48564	2.28117e-67	1.92997e-65	yes	up
TGME49_285470	patched family protein	53	62	27	548	437	454	0.82	0.86	0.38	8.69	7.3	7.39	0.686667	7.79333	11.1181	3.47483	1.99245e-33	6.68704e-32	yes	up
TGME49_300070	hypothetical protein	4	12	8	73	88	78	0.25	0.67	0.45	4.66	5.94	5.13	0.456667	5.24333	11.1138	3.47428	1.61604e-13	2.14556e-12	yes	up
TGME49_203250	hypothetical protein	7	10	11	94	114	69	0.24	0.3	0.34	3.26	4.18	2.46	0.293333	3.3	11.0442	3.46522	5.18641e-14	7.10355e-13	yes	up
TGME49_310173	hypothetical protein	1	0	0	3	2	6	0.67	0	0	1.93	1.43	4.18	0.223333	2.51333	11.0415	3.46487	0.0737891	0.189326	no	up
TGME49_320200	SAG-related sequence SRS16A	50	36	48	477	408	463	4.73	3.03	4.09	45.88	41.67	46.06	3.95	44.5367	10.9946	3.45872	8.81521e-53	5.55017e-51	yes	up
TGME49_235600	SAG-related sequence SRS45	1	0	1	5	9	6	0.26	0	0.23	1.31	2.55	1.65	0.163333	1.83667	10.9799	3.45679	0.0202003	0.0679648	no	up
TGME49_309550	hypothetical protein	2	2	1	21	19	9	0.21	0.18	0.09	2.19	2.11	0.97	0.16	1.75667	10.8743	3.44285	0.000504638	0.00262735	yes	up
TGME49_260190	microneme protein MIC13	20	57	51	508	268	475	1.53	3.88	3.51	39.49	22.08	38.12	2.97333	33.23	10.8358	3.43773	1.50725e-23	3.35393e-22	yes	up
TGME49_256080	glycosyltransferase%2C group 2 family protein	3	1	2	24	23	12	0.31	0.09	0.19	2.51	2.55	1.3	0.196667	2.12	10.8105	3.43436	0.000167405	0.00095751	yes	up
TGME49_223480	sushi domain (scr repeat) domain-containing protein	586	646	464	5460	4839	6279	3.57	3.54	2.56	34.18	31.89	40.31	3.22333	35.46	10.6792	3.41673	2.36769e-102	3.69814e-100	yes	up
TGME49_289170	adenylate and guanylate cyclase catalytic domain-containing protein	158	201	129	1666	1248	1842	5.24	5.97	3.87	56.55	44.72	64.3	5.02667	55.19	10.6586	3.41395	9.89918e-69	9.03384e-67	yes	up
TGME49_227610	hypothetical protein	2358	2552	2428	24294	26415	19811	18.85	18.32	17.57	199.3	228.17	166.73	18.2467	198.067	10.6348	3.41071	7.73499e-94	1.08317e-91	yes	up
TGME49_271015	hypothetical protein	0	3.32	4.34	25.32	20	20.79	0	0.61	0.8	5.27	4.46	4.52	0.47	4.75	10.5536	3.39966	8.60772e-05	0.00051825	yes	up
TGME49_224275	hypothetical protein	2	0	8	37	26	33	0.99	0	3.47	17.79	13.74	17	1.48667	16.1767	10.5274	3.39608	5.60657e-05	0.000347873	yes	up
TGME49_239550	dynein light chain 2B%2C cytoplasmic%2C putative	0	0	0	1	4	0	0	0	0	0.85	3.8	0	0	1.55	10.4582	3.38656	0.312329	1	no	up
TGME49_252890	hypothetical protein	3	0	2	10	22	16	1.43	0	0.84	4.66	11.25	7.98	0.756667	7.96333	10.4436	3.38455	0.00119976	0.00575311	yes	up
TGME49_247850	hypothetical protein	2	0	3	14	15	19	0.11	0	0.15	0.8	0.91	1.12	0.0866667	0.943333	10.4333	3.38313	0.000713932	0.00359935	yes	up
TGME49_212275	hypothetical protein	10	6	12	86	110	68	1.93	1.02	2.07	16.7	22.89	13.78	1.67333	17.79	10.4309	3.38279	1.37327e-12	1.70286e-11	yes	up
TGME49_295960	hypothetical protein	58.35	65.44	85.32	824.05	535.07	604.8	6.11	6.1	8.04	87.65	60.49	66.6	6.75	71.58	10.3893	3.37703	2.69841e-46	1.44187e-44	yes	up
TGME49_278360	Toxoplasma gondii family A protein	0	0	2	8	10	0	0	0	0.1	0.45	0.59	0	0.0333333	0.346667	10.3858	3.37654	0.0980098	0.233647	no	up
TGME49_320730	homoserine O-acetyltransferase%2C putative	3	0	0	17	4	9	0.25	0	0	1.47	0.37	0.8	0.0833333	0.88	10.3645	3.37357	0.019926	0.0672088	no	up
TGME49_312635	hypothetical protein	0	0	0	2	3	0	0	0	0	3.71	6.43	0	0	3.38	10.3148	3.36664	0.308345	1	no	up
TGME49_242350	tetratricopeptide repeat-containing protein	0	2	0	8	7	3	0	0.22	0	0.99	0.92	0.39	0.0733333	0.766667	10.3057	3.36537	0.0417121	0.121255	no	up
TGME49_264070	F5/8 type C domain-containing protein	41	26	35	319	356	282	0.85	0.48	0.65	6.74	7.93	6.12	0.66	6.93	10.2949	3.36385	2.54614e-31	7.83325e-30	yes	up
TGME49_273075	hypothetical protein	10	10	4	79	83	62	8.9	7.46	3.07	66.88	78.85	57.64	6.47667	67.79	10.2898	3.36314	1.07743e-11	1.25191e-10	yes	up
TGME49_260430	hypothetical protein	43	29	25	299	337	276	2.34	1.41	1.23	16.64	19.83	15.82	1.66	17.43	10.2873	3.3628	9.42976e-29	2.61394e-27	yes	up
TGME49_269417	hypothetical protein	33	47	35	357	383	324	33.75	40.06	30.75	345.36	417.89	346.52	34.8533	369.923	10.2579	3.35866	3.66583e-42	1.67269e-40	yes	up
TGME49_247260	hypothetical protein	6	7	12	67	66	100	2.77	2.78	4.88	30.27	32.71	48.28	3.47667	37.0867	10.2182	3.35307	8.51635e-13	1.06908e-11	yes	up
TGME49_253110	kinesin motor domain-containing protein	0	0	0	1	3	1	0	0	0	0.07	0.24	0.08	0	0.13	10.2083	3.35167	0.228204	1	no	up
TGME49_295950	KRUF family protein	139	103	189	1633	1138	1246	7.52	4.98	9.23	90.17	66.46	70.89	7.24333	75.84	10.1925	3.34944	5.34465e-42	2.4251e-40	yes	up
TGME49_216160	hypothetical protein	6	1	1	21	39	15	0.52	0.08	0.08	1.85	3.64	1.37	0.226667	2.28667	10.1879	3.34878	0.000320669	0.00172711	yes	up
TGME49_260830	hypothetical protein	21	39	37	315	299	271	0.53	0.88	0.84	8.1	8.11	7.16	0.75	7.79	10.1433	3.34246	6.51652e-36	2.45033e-34	yes	up
TGME49_258370	rhoptry kinase family protein ROP28	0	3	3	12	29	12	0	0.13	0.13	0.58	1.49	0.6	0.0866667	0.89	10.1403	3.34203	0.00107352	0.00520544	yes	up
TGME49_301160	SAG-related sequence SRS19C	96.32	143.43	82.65	1018.93	850.73	1091.25	9.12	12.09	7.04	98.02	86.89	108.57	9.41667	97.8267	10.1188	3.33897	4.3711e-62	3.28723e-60	yes	up
TGME49_292335	hypothetical protein	3	2	3	26	20	28	1.25	0.72	1.1	10.62	8.92	12.17	1.02333	10.57	10.0905	3.33492	1.10362e-05	7.58983e-05	yes	up
TGME49_228620	hypothetical protein	2	0	0	11	5	3	0.31	0	0	1.7	0.83	0.48	0.103333	1.00333	10.0562	3.33001	0.0449049	0.128345	no	up
TGME49_272430	MAC/Perforin domain-containing protein	45	13	31	295	230	306	1.69	0.44	1.05	11.3	9.31	12.06	1.06	10.89	9.98997	3.32048	3.21668e-17	5.44288e-16	yes	up
TGME49_265205	WD domain%2C G-beta repeat-containing protein	15	9	12	120	102	107	0.32	0.17	0.23	2.6	2.33	2.38	0.24	2.43667	9.98748	3.32012	9.47768e-18	1.64132e-16	yes	up
TGME49_227590	hypothetical protein	0	0	0	1	2	2	0	0	0	9.09	21.94	22.76	0	17.93	9.98231	3.31937	0.227321	1	no	up
TGME49_313650	hypothetical protein	0	0	0	1	2	2	0	0	0	7.21	17.35	17.85	0	14.1367	9.98231	3.31937	0.227321	1	no	up
TGME49_224905	hypothetical protein	0	0	0	3	1	1	0	0	0	1.54	0.57	0.55	0	0.886667	9.93817	3.31298	0.236564	1	no	up
TGME49_283882	hypothetical protein	6	5	8	39	59	72	1.01	0.74	1.2	6.61	10.68	12.7	0.983333	9.99667	9.81193	3.29454	1.38399e-09	1.36749e-08	yes	up
TGME49_244940	hypothetical protein	0	0	0	4	0	1	0	0	0	28.83	0	8.92	0	12.5833	9.79568	3.29215	0.334973	1	no	up
TGME49_205658	F5/8 type C domain-containing protein	11	13	14	91	131	113	0.26	0.28	0.3	2.2	3.34	2.81	0.28	2.78333	9.76219	3.2872	4.45456e-17	7.50621e-16	yes	up
TGME49_264100	hypothetical protein	0	0	0	1	1	3	0	0	0	0.38	0.41	1.2	0	0.663333	9.75737	3.28649	0.242365	1	no	up
TGME49_230660	hypothetical protein	0	0	0	1	1	3	0	0	0	0.08	0.09	0.26	0	0.143333	9.75737	3.28649	0.242365	1	no	up
TGME49_202930	hypothetical protein	8	8	6	55	71	69	1.14	1.01	0.77	7.93	10.92	10.34	0.973333	9.73	9.75605	3.2863	9.51498e-12	1.10876e-10	yes	up
TGME49_254320	hypothetical protein	5	0	2	30	17	17	0.33	0	0.12	2.03	1.22	1.19	0.15	1.48	9.75026	3.28544	0.000542973	0.00280715	yes	up
TGME49_294850	actin-like protein ALP7	6	1	6	40	40	36	0.49	0.07	0.45	3.35	3.55	3.12	0.336667	3.34	9.72253	3.28133	7.46482e-07	5.85225e-06	yes	up
TGME49_235590	hypothetical protein	0	0	0	3	0	2	0	0	0	1.82	0	1.31	0	1.04333	9.70201	3.27828	0.329821	1	no	up
TGME49_225098	hypothetical protein	0	0	2	8	8	1	0	0	5.12	22.55	26.49	3.31	1.70667	17.45	9.69132	3.27669	0.0677576	0.177754	no	up
TGME49_327200	rhoptry neck protein%2C putative	0	0	2.93	0	18.88	6.31	0	0	0.61	0	4.76	1.55	0.203333	2.10333	9.67698	3.27456	0.0912586	0.221718	no	up
TGME49_270950	hypothetical protein	11	7	10	76	54	120	1.2	0.68	0.98	8.39	6.34	13.72	0.953333	9.48333	9.62348	3.26656	1.89177e-11	2.16713e-10	yes	up
TGME49_201750	Tctex-1 family protein	0	0	0	2	0	3	0	0	0	1.78	0	2.95	0	1.57667	9.60783	3.26421	0.333292	1	no	up
TGME49_219570	hypothetical protein	9	11	7	65	85	83	3.23	3.42	2.22	23.03	32.76	31.15	2.95667	28.98	9.51864	3.25075	3.14518e-13	4.09377e-12	yes	up
TGME49_254590	hypothetical protein	0	0	0	1	0	4	0	0	0	0.85	0	3.72	0	1.52333	9.51226	3.24979	0.345325	1	no	up
TGME49_251900	hypothetical protein	0	1	3	16	9	9	0	0.93	2.88	16.88	10.74	10.54	1.27	12.72	9.49121	3.24659	0.0056326	0.022715	yes	up
TGME49_203900	hypothetical protein	0	0	2	8	5	4	0	0	0.06	0.27	0.18	0.14	0.02	0.196667	9.4811	3.24505	0.0493238	0.138379	no	up
TGME49_269582	hypothetical protein	6	10	9	73	80	60	1.52	2.22	2.03	18.48	21.82	15.94	1.92333	18.7467	9.48077	3.245	3.78352e-12	4.51244e-11	yes	up
TGME49_258880	axonemal dynein light chain p33%2C putative	32	19	22	206	196	233	4.43	2.33	2.74	28.86	29.27	33.9	3.16667	30.6767	9.46071	3.24195	1.3512e-26	3.46197e-25	yes	up
TGME49_315845	kinesin motor domain-containing protein	10	2	3	45	25	65	0.57	0.1	0.15	2.62	1.54	3.9	0.273333	2.68667	9.45749	3.24146	6.83741e-06	4.82061e-05	yes	up
TGME49_460500	18S ribosomal RNA	0	0	0	0	0	4.63	0	0	0	0	0	0.76	0	0.253333	9.40627	3.23362	0.414506	1	no	up
TGME49_267490	preprocathepsin c precursor%2C putative	0	0	2	5	5	7	0	0	0.1	0.29	0.3	0.41	0.0333333	0.333333	9.4044	3.23334	0.0475794	0.134274	no	up
TGME49_220145	hypothetical protein	1	0	1	6	8	3	0.26	0	0.23	1.55	2.22	0.81	0.163333	1.52667	9.38092	3.22973	0.0385935	0.11386	no	up
TGME49_273120	SAG-related sequence SRS30C	79	72	20	508	427	545	8.07	6.54	1.84	52.69	47.06	58.5	5.48333	52.75	9.35563	3.22583	5.70303e-16	8.92485e-15	yes	up
TGME49_213480	hypothetical protein	49	30	51	434	321	360	1.4	0.77	1.32	12.73	9.94	10.86	1.16333	11.1767	9.3478	3.22463	9.05338e-32	2.85006e-30	yes	up
TGME49_277070	SWI2/SNF2-containing protein	799	981	965	7712	9649	5560	20.11	22.14	21.97	198.84	262.39	147.3	21.4067	202.843	9.32931	3.22177	2.04936e-46	1.10231e-44	yes	up
TGME49_225958	hypothetical protein	1	0	0	3	4	2	0.64	0	0	1.85	2.74	1.34	0.213333	1.97667	9.32135	3.22054	0.107764	0.251874	no	up
TGME49_315962	hypothetical protein	23	21	26	221	163	211	0.91	0.74	0.93	8.9	6.93	8.74	0.86	8.19	9.30297	3.21769	1.31184e-28	3.59958e-27	yes	up
TGME49_266065	hypothetical protein	14	2	6	58	67	66	3.34	0.42	1.28	13.84	17.21	16.51	1.68	15.8533	9.29733	3.21682	1.14063e-07	9.76208e-07	yes	up
TGME49_243180	Toxoplasma gondii family A protein	0	1	0	7	2	0	0	0.07	0	0.56	0.17	0	0.0233333	0.243333	9.28425	3.21479	0.187468	0.372642	no	up
TGME49_267470	cold-shock DNA-binding domain-containing protein	1	2	2	11	20	10	0.31	0.53	0.54	3.33	6.56	3.19	0.46	4.36	9.22061	3.20486	0.00158841	0.00744006	yes	up
TGME49_223725	hypothetical protein	134	137	173	1251	1249	1209	0.93	0.85	1.09	8.91	9.37	8.83	0.956667	9.03667	9.20777	3.20285	5.53838e-86	6.92042e-84	yes	up
TGME49_244335	hypothetical protein	6	0	0	22	17	14	0.37	0	0	1.4	1.15	0.92	0.123333	1.15667	9.19683	3.20114	0.00715154	0.0279388	yes	up
TGME49_217710	DnaJ domain-containing protein	1	0	0	0	4	5	0.11	0	0	0	0.46	0.57	0.0366667	0.343333	9.18823	3.19979	0.178939	0.361104	no	up
TGME49_263250	Pb-fam-5 protein	0	0	1	2	3	4	0	0	0.39	0.86	1.42	1.84	0.13	1.37333	9.16628	3.19634	0.111627	0.258447	no	up
TGME49_200110	hypothetical protein	0	1	0	2	3	4	0	0.75	0	1.69	2.85	3.72	0.25	2.75333	9.16627	3.19633	0.111909	0.258732	no	up
TGME49_255215	hypothetical protein	33	33	30	243	257	302	8.44	7.4	6.84	62.04	70.74	80.95	7.56	71.2433	9.16217	3.19569	1.96121e-37	7.69514e-36	yes	up
TGME49_321685	hypothetical protein	0	0	2	3	10	3	0	0	0.36	0.61	2.17	0.63	0.12	1.13667	9.15383	3.19438	0.0673956	0.177148	no	up
TGME49_216290	hypothetical protein	79	36	47	406	464	501	1.06	0.44	0.57	5.61	6.75	7.1	0.69	6.48667	9.12303	3.18951	6.6315e-24	1.49614e-22	yes	up
TGME49_315715	hypothetical protein	1	1	2	9	12	12	1.12	0.93	1.92	9.49	14.32	14.05	1.32333	12.62	9.10873	3.18725	0.00338477	0.0145072	yes	up
TGME49_267990	hypothetical protein	4	1	0	21	11	10	7.12	1.45	0	34.49	20.8	18.68	2.85667	24.6567	8.95609	3.16287	0.00487689	0.0200355	yes	up
TGME49_257572	hypothetical protein	21	26	35	268	203	192	2.56	2.81	3.83	33.09	26.68	24.58	3.06667	28.1167	8.93861	3.16005	2.15831e-25	5.24845e-24	yes	up
TGME49_305280	hypothetical protein	6	1	0	20	7	34	0.4	0.06	0	1.38	0.51	2.41	0.153333	1.43333	8.9282	3.15837	0.00481889	0.0198474	yes	up
TGME49_213635	hypothetical protein	26	20	14	147	213	125	0.25	0.17	0.12	1.47	2.24	1.28	0.18	1.66333	8.91743	3.15663	4.39566e-15	6.47941e-14	yes	up
TGME49_244715	hypothetical protein	3	0	0	5	14	6	0.64	0	0	1.07	3.22	1.34	0.213333	1.87667	8.9048	3.15458	0.0340456	0.102948	no	up
TGME49_307780	hypothetical protein	10	7	7	52	80	62	0.5	0.31	0.32	2.66	4.33	3.27	0.376667	3.42	8.89726	3.15336	2.93862e-10	3.09164e-09	yes	up
TGME49_251430	hypothetical protein	16	7	26	114	154	127	1.05	0.41	1.53	7.61	10.88	8.74	0.996667	9.07667	8.86772	3.14856	1.66609e-12	2.0472e-11	yes	up
TGME49_251962	SAG-related sequence SRS59K	1.04	1.06	0	5.21	6.97	4.05	0.06	0.06	0	0.31	0.45	0.25	0.04	0.336667	8.84915	3.14554	0.0432379	0.124708	no	up
TGME49_313852	hypothetical protein	68	83	61	592	595	509	1.29	1.41	1.04	11.47	12.15	10.13	1.24667	11.25	8.84313	3.14456	1.16027e-49	6.73121e-48	yes	up
TGME49_220560	hypothetical protein	7	2	7	35	41	54	0.61	0.15	0.55	3.08	3.83	4.91	0.436667	3.94	8.80811	3.13883	3.06819e-07	2.51716e-06	yes	up
TGME49_306338	dynein gamma chain%2C flagellar outer arm%2C putative	486	257	421	3207	2925	3259	3.1	1.47	2.43	21.02	20.18	21.91	2.33333	21.0367	8.71588	3.12365	2.57796e-36	9.73869e-35	yes	up
TGME49_225028	myosin heavy chain%2C putative	7	7	13	75	57	82	0.19	0.17	0.31	2.05	1.64	2.3	0.223333	1.99667	8.68682	3.11883	1.13228e-11	1.31189e-10	yes	up
TGME49_274170	protein kinase (incomplete catalytic triad)	3	1	0	13	13	6	0.34	0.1	0	1.5	1.59	0.72	0.146667	1.27	8.68117	3.11789	0.0102674	0.0382357	yes	up
TGME49_255210	ATPase%2C AAA family protein	55	82	80	544	587	564	2.1	2.8	2.76	21.23	24.2	22.65	2.55333	22.6933	8.65747	3.11395	4.4548e-57	3.0405e-55	yes	up
TGME49_221265	hypothetical protein	0	1	7	26	15	21	0	0.04	0.31	1.32	0.81	1.1	0.116667	1.07667	8.62834	3.10908	0.0018173	0.00837689	yes	up
TGME49_235920	dynein%2C axonemal%2C heavy chain 2 family protein	140	84	103	964	693	953.65	0.9	0.49	0.6	6.39	4.83	6.48	0.663333	5.9	8.61047	3.10609	1.56014e-35	5.78607e-34	yes	up
TGME49_253120	mandelonitrile lyase%2C putative	10	12	28	153	111	125	0.41	0.44	1.03	6.35	4.86	5.33	0.626667	5.51333	8.59719	3.10387	4.61769e-14	6.346e-13	yes	up
TGME49_280725	hypothetical protein	8	7	3	46	55	39	0.46	0.36	0.16	2.7	3.42	2.36	0.326667	2.82667	8.56669	3.09874	9.03089e-08	7.81971e-07	yes	up
TGME49_270260	hypothetical protein	103	30	71	561	634	420	8.86	2.3	5.5	49.11	58.87	37.99	5.55333	48.6567	8.55001	3.09593	2.83184e-14	3.95192e-13	yes	up
TGME49_242740	hypothetical protein	2	0	1	11	5	8	0.48	0	0.21	2.62	1.28	2	0.23	1.96667	8.53701	3.09373	0.0196623	0.0665404	no	up
TGME49_214575	hypothetical protein	1	1	1	9	9	5	3.14	2.48	2.56	25.37	29.8	16.55	2.72667	23.9067	8.51052	3.08925	0.0150543	0.0529799	no	up
TGME49_316370	hypothetical protein	19	21	26	183	180	137	0.74	0.73	0.92	7.3	7.58	5.62	0.796667	6.83333	8.39381	3.06933	5.24566e-21	1.05458e-19	yes	up
TGME49_319992	hypothetical protein	1	1	2	10	13	7	0.22	0.2	0.4	2.24	3.13	1.64	0.273333	2.33667	8.36494	3.06435	0.00660067	0.0261006	yes	up
TGME49_297450	hypothetical protein	12	8	5	59	63	70	0.71	0.42	0.27	3.55	4.02	4.35	0.466667	3.97333	8.36297	3.06402	3.3908e-10	3.53078e-09	yes	up
TGME49_280470	AP2 domain transcription factor AP2VIIa-1	46	45	33	325	347	268	1.34	1.17	0.87	9.68	10.9	8.21	1.12667	9.59667	8.35797	3.06315	3.75106e-29	1.06154e-27	yes	up
TGME49_308096	rhoptry kinase family protein (incomplete catalytic triad)	15.12	9.96	14.77	97.32	93.01	116.24	0.97	0.57	0.86	6.38	6.45	7.85	0.8	6.89333	8.35253	3.06221	5.73272e-16	8.95407e-15	yes	up
TGME49_320240	SAG-related sequence SRS15B	0	0	0	1	3	0	0	0	0	0.1	0.31	0	0	0.136667	8.33585	3.05933	0.394358	1	no	up
TGME49_326400	hypothetical protein	0	0	0	1.43	3.26	0	0	0	0	0.16	0.39	0	0	0.183333	8.33585	3.05933	0.394358	1	no	up
TGME49_216400	meiotic recombination protein DMC1 family protein	0	0	0	1	3	0	0	0	0	0.11	0.36	0	0	0.156667	8.33585	3.05933	0.394358	1	no	up
TGME49_283450	Toxoplasma gondii family B protein	3	3	1	13	21	19	0.5	0.45	0.15	2.2	3.8	3.35	0.366667	3.11667	8.32918	3.05817	0.000475537	0.00248221	yes	up
TGME49_206570	kinesin%2C putative	0	2	2	11	14	4	0	0.08	0.08	0.51	0.69	0.19	0.0533333	0.463333	8.31306	3.05538	0.0143178	0.0507811	no	up
TGME49_240285	hypothetical protein	4	2	5	33	20	31	0.44	0.19	0.49	3.66	2.36	3.56	0.373333	3.19333	8.30282	3.0536	1.50789e-05	0.000101299	yes	up
TGME49_223700	F5/8 type C domain-containing protein	2	8	1	25	23	34	0.04	0.14	0.02	0.49	0.48	0.69	0.0666667	0.553333	8.28377	3.05029	9.90808e-05	0.000590414	yes	up
TGME49_243160	Toxoplasma gondii family A protein	0	0	0	0	3	1	0	0	0	0	0.27	0.09	0	0.12	8.24152	3.04291	0.39852	1	no	up
TGME49_207407	hypothetical protein	0	0	0	0	3	1	0	0	0	0	0.83	0.27	0	0.366667	8.24152	3.04291	0.39852	1	no	up
TGME49_263633	hypothetical protein	0	0	0	0	3	1	0	0	0	0	32.92	11.38	0	14.7667	8.24152	3.04291	0.39852	1	no	up
TGME49_261770	hypothetical protein	3	3	5	36	23	23	1.56	1.33	2.28	18.19	12.79	12.47	1.72333	14.4833	8.21132	3.03761	1.64942e-05	0.000110351	yes	up
TGME49_459040	28S ribosomal RNA	0	0	0	2.42	2.12	0	0	0	0	0.66	0.62	0	0	0.426667	8.19406	3.03458	0.395032	1	no	up
TGME49_202445	hypothetical protein	0	0	0	2	2	0	0	0	0	0.73	0.79	0	0	0.506667	8.19406	3.03458	0.395032	1	no	up
TGME49_306342	hypothetical protein	0	0	0	1	2	1	0	0	0	0.49	1.08	0.52	0	0.696667	8.09314	3.0167	0.310604	1	no	up
TGME49_249365	hypothetical protein	3	0	1	12	11	7	0.71	0	0.21	2.84	2.8	1.74	0.306667	2.46	8.06478	3.01164	0.0127928	0.0461793	yes	up
TGME49_202910	zinc carboxypeptidase superfamily protein	2	2	2	13	15	16	0.26	0.23	0.23	1.68	2.07	2.15	0.24	1.96667	8.06412	3.01152	0.000906021	0.00446252	yes	up
TGME49_281970	adenylate kinase superfamily protein	3	0	0	4	10	9	0.31	0	0	0.41	1.1	0.97	0.103333	0.826667	8.06386	3.01147	0.0440348	0.126602	no	up
TGME49_243110	hypothetical protein	0	0	0	3	1	0	0	0	0	0.26	0.09	0	0	0.116667	8.05351	3.00962	0.407063	1	no	up
TGME49_264178	flagellar associated protein	0	0	0	3	1	0	0	0	0	0.11	0.04	0	0	0.05	8.05351	3.00962	0.407063	1	no	up
TGME49_235010	hypothetical protein	2	2	2	29	8	7	0.34	0.3	0.31	5.03	1.48	1.26	0.316667	2.59	8.04845	3.00871	0.00409554	0.0171729	yes	up
TGME49_219650	transporter%2C small conductance mechanosensitive ion channel (MscS) family protein	622	296	760	4290	4540	3471	6.55	2.8	7.24	46.34	51.65	38.47	5.53	45.4867	8.00911	3.00164	1.22661e-21	2.54146e-20	yes	up
TGME49_214295	hypothetical protein	1	0	0	5	0	3	1.19	0	0	5.6	0	3.74	0.396667	3.11333	7.98529	2.99735	0.222381	0.420726	no	up
TGME49_231900	acyl-CoA dehydrogenase domain-containing protein	33	28	45	257	241	272	2.62	1.98	3.22	20.75	20.63	22.68	2.60667	21.3533	7.97199	2.99494	5.22314e-31	1.55965e-29	yes	up
TGME49_259180	CBS family protein	0	0	0	2	1	1	0	0	0	0.14	0.07	0.07	0	0.0933333	7.9594	2.99266	0.316625	1	no	up
TGME49_239120	hypothetical protein	82	28	70	464	499	353	14.46	4.36	11.06	82.42	94.84	65.34	9.96	80.8667	7.93584	2.98838	4.7238e-15	6.9505e-14	yes	up
TGME49_460300	28S ribosomal RNA	0	0	0	3.58	0	0	0	0	0	0.72	0	0	0	0.24	7.91158	2.98397	0.452653	1	no	up
TGME49_242400	calcium-dependent protein kinase CDPK2B	0	0	0	1	1	2	0	0	0	0.06	0.06	0.12	0	0.08	7.86969	2.97631	0.320727	1	no	up
TGME49_280435	hypothetical protein	0	0	0	1	1	2	0	0	0	0.06	0.07	0.13	0	0.0866667	7.86969	2.97631	0.320727	1	no	up
TGME49_264240	hypothetical protein	0	0	0	1	1	2	0	0	0	2.02	2.34	4.65	0	3.00333	7.86969	2.97631	0.320727	1	no	up
TGME49_318120	hypothetical protein	7	11	8	81.76	42.67	60.9	0.52	0.73	0.54	6.21	3.43	4.77	0.596667	4.80333	7.86204	2.9749	1.96061e-09	1.91857e-08	yes	up
TGME49_204010	hypothetical protein	55	37	42	333	335	295	12.59	7.44	8.59	76.34	82.59	70.82	9.54	76.5833	7.86172	2.97485	6.11596e-29	1.71882e-27	yes	up
TGME49_216710	transporter%2C major facilitator family protein	153	50	74	684	687	670	7.04	2.06	3.08	32.17	34.14	32.44	4.06	32.9167	7.86007	2.97454	3.28062e-15	4.89801e-14	yes	up
TGME49_238490	SAG-related sequence SRS22E	0	0	0	3	0	1	0	0	0	0.99	0	0.35	0	0.446667	7.81847	2.96689	0.418064	1	no	up
TGME49_275355	SAG-related sequence SRS47A	2	0	0	9	2	4	0.64	0	0	2.84	0.69	1.33	0.213333	1.62	7.79258	2.9621	0.0945009	0.227082	no	up
TGME49_261040	hypothetical protein	2	0	0	5	3	7	0.45	0	0	1.12	0.72	1.64	0.15	1.16	7.78166	2.96008	0.0828633	0.206347	no	up
TGME49_205140	hypothetical protein	3	0	1	12	10	7	0.11	0	0.03	0.45	0.4	0.27	0.0466667	0.373333	7.77933	2.95965	0.0150551	0.0529799	no	up
TGME49_254310	hypothetical protein	0	0	0	0	1	3	0	0	0	0	0.14	0.42	0	0.186667	7.7712	2.95814	0.420285	1	no	up
TGME49_267670	hypothetical protein	69	50	90	527	561	383	2.65	1.72	3.12	20.68	23.25	15.46	2.49667	19.7967	7.77012	2.95794	2.92217e-24	6.6856e-23	yes	up
TGME49_283855	hypothetical protein	1	4	0	6	11	18	0.54	1.84	0	3.14	6.34	10.11	0.793333	6.53	7.76643	2.95725	0.0124064	0.0449443	yes	up
TGME49_248900	hypothetical protein	41	44	41	343	243	303	1.31	1.25	1.18	11.18	8.36	10.15	1.24667	9.89667	7.73262	2.95096	2.1787e-34	7.69364e-33	yes	up
TGME49_286465	hypothetical protein	0	0	0	2	0	2	0	0	0	1.88	0	2.08	0	1.32	7.72502	2.94954	0.417116	1	no	up
TGME49_312245	hypothetical protein	3	6	4	27	30	33	0.55	0.98	0.66	5.01	5.96	6.39	0.73	5.78667	7.66332	2.93797	4.92521e-06	3.52756e-05	yes	up
TGME49_263350	hypothetical protein	4	0	2	19	11	13	0.52	0	0.23	2.51	1.55	1.78	0.25	1.94667	7.64602	2.93471	0.00455658	0.0189302	yes	up
TGME49_305570	intraflagellar transport protein IFT81	0	0	0	1	0	3	0	0	0	0.1	0	0.3	0	0.133333	7.6305	2.93178	0.427131	1	no	up
TGME49_300300	hypothetical protein	17	13	9	117	93	61	4.78	3.19	2.25	32.73	28.11	17.96	3.40667	26.2667	7.62769	2.93125	3.85685e-10	3.98541e-09	yes	up
TGME49_231390	hypothetical protein	2	1	0	12	7	2	0.25	0.11	0	1.55	0.96	0.27	0.12	0.926667	7.62722	2.93116	0.0451984	0.12896	no	up
TGME49_240365	hypothetical protein	0	1	1	2	10	1	0	0.3	0.3	0.68	3.67	0.36	0.2	1.57	7.61941	2.92968	0.10539	0.247465	no	up
TGME49_277060	hypothetical protein	4	1	2	12	30	6	0.08	0.02	0.03	0.24	0.62	0.12	0.0433333	0.326667	7.60834	2.92758	0.00527898	0.0213845	yes	up
TGME49_240390	calcium-dependent protein kinase	8	9	11	72	61	60	0.11	0.11	0.13	0.98	0.88	0.84	0.116667	0.9	7.60114	2.92622	5.99003e-11	6.61019e-10	yes	up
TGME49_203340	metallo-beta-lactamase domain-containing protein	0	4	0	11	12	3	0	0.14	0	0.45	0.52	0.13	0.0466667	0.366667	7.58681	2.92349	0.0482249	0.135859	no	up
TGME49_239365	hypothetical protein	7	1	6	39	30	29	0.29	0.04	0.22	1.63	1.32	1.25	0.183333	1.4	7.5763	2.92149	3.11961e-05	0.000201336	yes	up
TGME49_281470	hypothetical protein	4	1	8	46	22	22	0.3	0.07	0.54	3.52	1.78	1.74	0.303333	2.34667	7.56855	2.92002	0.000196496	0.00111061	yes	up
TGME49_233153	hypothetical protein	83	52	63	452	452	467	4.65	2.6	3.18	25.84	27.33	27.51	3.47667	26.8933	7.53644	2.91388	1.11536e-32	3.59481e-31	yes	up
TGME49_327800	dynein-1-alpha heavy chain%2C flagellar inner arm I1 complex%2C putative	0	0	0	0	0	4.35	0	0	0	0	0	2.03	0	0.676667	7.53126	2.91289	0.463865	1	no	up
TGME49_235460	hypothetical protein	17	11	15	117	92	85	5.24	2.96	4.11	35.82	30.51	27.45	4.10333	31.26	7.4848	2.90396	2.50444e-13	3.28612e-12	yes	up
TGME49_267642	hypothetical protein	6	7	6	41	41	47	0.58	0.61	0.53	4.05	4.3	4.8	0.573333	4.38333	7.46481	2.90011	4.28645e-08	3.81739e-07	yes	up
TGME49_211470	Fcf2 pre-rRNA processing protein	99	75	126	650	883	479	7.85	5.3	9.01	52.49	75.59	39.95	7.38667	56.01	7.44359	2.896	9.88708e-21	1.96339e-19	yes	up
TGME49_281560	hypothetical protein	3	0	0	6	10	5	0.44	0	0	0.88	1.57	0.76	0.146667	1.07	7.42822	2.89302	0.0562162	0.153837	no	up
TGME49_243635	hypothetical protein	323	169	298	1793	1983	1612	2.6	1.22	2.17	14.81	17.25	13.66	1.99667	15.24	7.42555	2.8925	1.93753e-26	4.91769e-25	yes	up
TGME49_226110	Copper-exporting ATPase	7	5	5	32	39	44	0.33	0.21	0.21	1.53	1.98	2.17	0.25	1.89333	7.39387	2.88633	5.34728e-07	4.27047e-06	yes	up
TGME49_286740	microneme-like protein	73	86	122	633	645	597	3.13	3.3	4.72	27.71	29.83	26.9	3.71667	28.1467	7.38811	2.88521	6.82932e-42	3.08154e-40	yes	up
TGME49_315830	hypothetical protein	27	9	20	121	91	175	1.1	0.33	0.73	5.02	3.99	7.47	0.72	5.49333	7.37179	2.88201	1.63861e-10	1.75305e-09	yes	up
TGME49_212740	aromatic amino acid hydrolase AAH2	4.2	0	8.61	28.45	33.52	25.42	0.25	0	0.47	1.76	2.19	1.62	0.24	1.85667	7.35998	2.8797	0.000608407	0.00311962	yes	up
TGME49_276980	hypothetical protein	14	10	19	75	139	69	1.2	0.76	1.46	6.53	12.83	6.2	1.14	8.52	7.33444	2.87469	3.85997e-09	3.69266e-08	yes	up
TGME49_242590	hypothetical protein	5	2	2	23	17	21	0.38	0.14	0.14	1.79	1.4	1.69	0.22	1.62667	7.32377	2.87259	0.00030567	0.0016518	yes	up
TGME49_259205	hypothetical protein	4	2	6	28	16	37	0.41	0.18	0.56	2.94	1.78	4.02	0.383333	2.91333	7.29375	2.86666	9.19358e-05	0.000550666	yes	up
TGME49_266740	RNA recognition motif-containing protein	122	162	147	984	914	949	5.9	7.01	6.42	48.63	47.74	48.29	6.44333	48.22	7.29291	2.86649	5.51894e-84	6.59189e-82	yes	up
TGME49_266910	cell-cycle-associated protein kinase GSK%2C putative	303	265	222	1813	1715	1739	36.3	28.2	23.91	220.14	221.63	218.9	29.47	220.223	7.28252	2.86444	1.45889e-56	9.71239e-55	yes	up
TGME49_217915	hypothetical protein	29	20	37	183	210	175	2.62	1.61	3.01	16.83	20.49	16.64	2.41333	17.9867	7.27055	2.86206	3.99399e-19	7.40621e-18	yes	up
TGME49_278860	hypothetical protein	2	0	0	8	2	4	0.19	0	0	0.75	0.2	0.39	0.0633333	0.446667	7.26828	2.86161	0.10899	0.254227	no	up
TGME49_285665	hypothetical protein	2	0	0	2	4	8	1.49	0	0	1.43	3.19	6.24	0.496667	3.62	7.24419	2.85682	0.109579	0.255233	no	up
TGME49_225460	hypothetical protein	0	1	1	5	3	5	0	0.28	0.29	1.6	1.04	1.69	0.19	1.44333	7.2286	2.85372	0.0794223	0.199699	no	up
TGME49_290740	hypothetical protein	0	1	0	2	3	2	0	0.4	0	0.92	1.51	0.98	0.133333	1.13667	7.22193	2.85238	0.181831	0.36474	no	up
TGME49_234375	hypothetical protein	1	1	0	5	5	3	1.41	1.16	0	6.59	7.52	4.44	0.856667	6.18333	7.16631	2.84123	0.0805651	0.202147	no	up
TGME49_231090	hypothetical protein	3	0	1	14	6	7	0.19	0	0.06	0.91	0.41	0.47	0.0833333	0.596667	7.16325	2.84061	0.0248892	0.0803458	no	up
TGME49_205265	transporter%2C cation channel family protein	587	360	742	3959	3752	3339	7.75	4.27	8.87	53.6	53.52	46.4	6.96333	51.1733	7.15483	2.83892	3.47162e-28	9.43026e-27	yes	up
TGME49_248240	leucine rich repeat-containing protein	109	41	121	631	640	506	2.59	0.87	2.6	15.37	16.44	12.66	2.02	14.8233	7.13545	2.835	7.96662e-15	1.15751e-13	yes	up
TGME49_283500	tetratricopeptide repeat-containing protein	1	1	2	9	6	11	0.05	0.05	0.1	0.48	0.34	0.61	0.0666667	0.476667	7.09929	2.82768	0.0141018	0.0501904	no	up
TGME49_213069	hypothetical protein	4	7	11	56	47	37	5.66	8.13	13.2	73.84	70.73	54.82	8.99667	66.4633	7.08788	2.82535	3.36949e-07	2.75877e-06	yes	up
TGME49_230900	hypothetical protein	15	22	7	94	107	80	6.23	7.9	2.57	38.38	47.75	34.77	5.56667	40.3	7.08596	2.82496	3.0849e-10	3.23715e-09	yes	up
TGME49_208730	microneme protein%2C putative	2611	1421	2798	15445	16563	12176	82.11	40.04	79.54	497.1	562.57	402.91	67.23	487.527	7.06962	2.82163	1.50429e-24	3.51088e-23	yes	up
TGME49_292250	SAG-related sequence SRS36A	1	0	0	1	2	4	0.21	0	0	0.21	0.46	0.9	0.07	0.523333	7.06789	2.82128	0.19787	0.387933	no	up
TGME49_238160	hypothetical protein	11	22	11	97	94	89	1.14	2.02	1.02	10.17	10.47	9.66	1.39333	10.1	7.06709	2.82112	9.2391e-13	1.15624e-11	yes	up
TGME49_293250	hypothetical protein	4	3	0	18	10	18	0.08	0.06	0	0.39	0.23	0.4	0.0466667	0.34	7.05962	2.81959	0.00426661	0.017835	yes	up
TGME49_309025	hypothetical protein	0	0	1	3	1	3	0	0	0.9	2.99	1.12	3.31	0.3	2.47333	7.04674	2.81696	0.196568	0.386288	no	up
TGME49_203875	hypothetical protein	7	2	3	27	26	25	8.09	1.91	2.96	29.34	32.01	30.22	4.32	30.5233	7.02683	2.81287	0.00010107	0.000600258	yes	up
TGME49_240930	MoaC family protein	16	2	10	69	52	62	1.58	0.18	0.89	6.91	5.53	6.42	0.883333	6.28667	6.97406	2.802	4.30987e-06	3.10601e-05	yes	up
TGME49_315705	hypothetical protein	0	0	2	2	9	1	0	0	1.14	1.26	6.3	0.68	0.38	2.74667	6.97201	2.80158	0.155306	0.326027	no	up
TGME49_249840	dynein heavy chain 2%2C putative	654	458	635	3722	3407	4071	4.59	2.89	4.04	26.82	25.85	30.09	3.84	27.5867	6.96244	2.79959	1.61832e-49	9.25634e-48	yes	up
TGME49_272730	hypothetical protein	437	311	352	2515	2309	2190	13.29	8.47	9.68	78.27	75.83	70.06	10.48	74.72	6.9451	2.796	4.47964e-44	2.25985e-42	yes	up
TGME49_266610	Kazal-type serine protease inhibitor domain-containing protein	7	8	2	46	36	25	0.44	0.45	0.11	2.98	2.47	1.67	0.333333	2.37333	6.93939	2.79481	2.50858e-05	0.00016418	yes	up
TGME49_213360	leucine rich repeat-containing protein	1	0	0	3	0	4	0.12	0	0	0.37	0	0.51	0.04	0.293333	6.92426	2.79166	0.269197	0.476795	no	up
TGME49_253680	hypothetical protein	44	55	56	310	360	296	19.7	21.21	22.1	135.93	172.95	138.53	21.0033	149.137	6.90974	2.78863	1.02743e-31	3.20952e-30	yes	up
TGME49_257568	hypothetical protein	42	50	44	292	300	257	3.35	3.56	3.16	23.71	25.83	21.55	3.35667	23.6967	6.90185	2.78698	3.56773e-31	1.07323e-29	yes	up
TGME49_249040	hypothetical protein	27.23	9.29	12.87	104.54	143.72	60.36	2.29	0.7	0.98	8.94	13.04	5.34	1.32333	9.10667	6.87458	2.78127	4.11434e-07	3.33167e-06	yes	up
TGME49_313890	hypothetical protein	6	0	3	25	28	4	2.13	0	0.94	8.75	10.66	1.48	1.02333	6.96333	6.86949	2.7802	0.0141079	0.0501904	no	up
TGME49_287240	hypothetical protein	18	12	19	110	127	67	8.06	4.63	7.5	48.23	61.01	31.36	6.73	46.8667	6.86521	2.7793	3.6565e-10	3.78802e-09	yes	up
TGME49_240470	hypothetical protein	21	9	22	126	95	107	1.91	0.73	1.8	11.62	9.3	10.2	1.48	10.3733	6.85553	2.77727	1.06081e-11	1.23437e-10	yes	up
TGME49_207350	hypothetical protein	13	11	11	79	67	73	36.69	24.66	25.47	201.33	199.81	217.08	28.94	206.073	6.85525	2.77721	1.22367e-11	1.41576e-10	yes	up
TGME49_240340	Toxoplasma gondii family E protein	3.35	0	1.78	10.09	19.03	1.75	0.07	0	0.03	0.21	0.42	0.04	0.0333333	0.223333	6.8443	2.7749	0.0358945	0.107459	no	up
TGME49_313725	hypothetical protein	1	6	0	11	19	12	0.02	0.1	0	0.2	0.37	0.23	0.04	0.266667	6.84272	2.77457	0.0116529	0.0425562	yes	up
TGME49_286932	ATPase family associated with various cellular activities (AAA) domain-containing protein	568	388	619	3066	3688	3071	3.93	2.41	3.87	21.75	27.55	22.35	3.40333	23.8833	6.8356	2.77307	9.90265e-35	3.5276e-33	yes	up
TGME49_222935	hypothetical protein	7	0	3	33	21	10	0.85	0	0.33	4.07	2.76	1.28	0.393333	2.70333	6.82967	2.77182	0.00583129	0.0233885	yes	up
TGME49_240370	Toxoplasma gondii family E protein	35.75	5	25	178.25	154.32	85.83	0.76	0.1	0.48	3.88	3.54	1.92	0.446667	3.11333	6.81272	2.76823	2.86813e-06	2.10053e-05	yes	up
TGME49_212410	dense granule protein GRA11	133	115	117	739.16	739.33	786.51	5.76	4.45	4.58	32.7	34.56	35.82	4.93	34.36	6.79293	2.76403	9.22417e-57	6.19163e-55	yes	up
TGME49_291340	hypothetical protein	10	6	20	84	68	70	0.22	0.12	0.39	1.87	1.59	1.6	0.243333	1.68667	6.77595	2.76042	1.10509e-08	1.03286e-07	yes	up
TGME49_227100	hypothetical protein	1	1	1	4	11	3	1.32	1.09	1.12	4.93	15.44	4.14	1.17667	8.17	6.76676	2.75847	0.0484834	0.136405	no	up
TGME49_318675	3'5'-cyclic nucleotide phosphodiesterase domain-containing protein	16	13	13	67	131	55	0.44	0.32	0.33	1.9	3.91	1.6	0.363333	2.47	6.71545	2.74748	6.75544e-08	5.91247e-07	yes	up
TGME49_310160	argonaute AGO	12	18	14	70	89	108	0.4	0.54	0.42	2.39	3.21	3.8	0.453333	3.13333	6.6894	2.74188	2.83621e-12	3.40764e-11	yes	up
TGME49_272890	RNA recognition motif-containing protein	54	24	62	271	306	281	4.46	1.77	4.61	22.77	27.26	24.39	3.61333	24.8067	6.68198	2.74028	2.31987e-15	3.50223e-14	yes	up
TGME49_239570	hypothetical protein	26	51	51	228	242	299	1.6	2.81	2.84	14.36	16.13	19.41	2.41667	16.6333	6.65763	2.73501	8.44065e-24	1.89378e-22	yes	up
TGME49_245540	hypothetical protein	0	7	6	39	21	16	0	2.62	2.3	16.61	9.79	7.27	1.64	11.2233	6.64641	2.73258	0.00175245	0.00810736	yes	up
TGME49_207140	SAG-related sequence SRS49B	9.86	48.84	17.2	187.16	114.77	141.95	1.03	4.55	1.62	19.91	12.97	15.63	2.4	16.17	6.57968	2.71802	2.0641e-08	1.88155e-07	yes	up
TGME49_216285	hypothetical protein	98	25	100	496	527	326	6.31	1.44	5.81	32.57	36.63	22.08	4.52	30.4267	6.57282	2.71651	2.12552e-09	2.06748e-08	yes	up
TGME49_237595	hypothetical protein	3	5	1	15	22	16	1.96	2.77	0.57	9.45	15.39	10.92	1.76667	11.92	6.54993	2.71148	0.00135987	0.00645145	yes	up
TGME49_276200	hypothetical protein	102	55	95	468	517	533	0.71	0.34	0.6	3.34	3.88	3.9	0.55	3.70667	6.547	2.71083	2.16054e-23	4.7299e-22	yes	up
TGME49_231860	hypothetical protein	4	0	1	12	8	11	0.62	0	0.14	1.87	1.33	1.78	0.253333	1.66	6.53325	2.7078	0.021315	0.070916	no	up
TGME49_212160	hypothetical protein	75	60	88	522	444	351	16.01	11.27	16.79	111.77	102.08	78.59	14.69	97.48	6.4993	2.70028	1.0854e-24	2.57016e-23	yes	up
TGME49_306240	hypothetical protein	23	3	10	56	96	66	1.53	0.18	0.6	3.8	6.89	4.62	0.77	5.10333	6.48205	2.69645	2.99631e-05	0.00019406	yes	up
TGME49_268225	hypothetical protein	22	11	11	100	70	94	0.84	0.38	0.38	3.9	2.89	3.77	0.533333	3.52	6.46876	2.69349	6.60288e-10	6.68686e-09	yes	up
TGME49_207010	SAG-related sequence SRS48K	3	2	1	10	18	7	0.31	0.19	0.09	1.06	2.02	0.77	0.196667	1.28333	6.46541	2.69274	0.00938117	0.0352749	yes	up
TGME49_213620	ABC1 family protein	502	381	407	2513	2690	2427	7.83	5.33	5.74	40.18	45.32	39.84	6.3	41.78	6.46012	2.69156	9.64114e-45	4.95603e-43	yes	up
TGME49_293420	transporter%2C major facilitator family protein	150	410	445	1935	1799	2028	8.89	21.72	23.81	117.04	115.14	126.45	18.14	119.543	6.4391	2.68686	4.49061e-20	8.72553e-19	yes	up
TGME49_207470	hypothetical protein	97	67	74	454	465	478	4.82	2.98	3.32	23.06	24.97	25.01	3.70667	24.3467	6.39773	2.67756	2.95226e-31	9.01437e-30	yes	up
TGME49_261018	kelch repeat-containing protein	24	18	12	87	113	116	3.31	2.2	1.49	12.13	16.8	16.79	2.33333	15.24	6.38418	2.6745	1.12686e-11	1.30748e-10	yes	up
TGME49_259835	hypothetical protein	0	0	0	0	3	0	0	0	0	0	6.16	0	0	2.05333	6.35639	2.66821	0.503611	1	no	up
TGME49_215328	hypothetical protein	0	0	0	0	3	0	0	0	0	0	0.16	0	0	0.0533333	6.35639	2.66821	0.503611	1	no	up
TGME49_202330	hypothetical protein	0	0	0	0	3	0	0	0	0	0	0.89	0	0	0.296667	6.35639	2.66821	0.503611	1	no	up
TGME49_210815	hypothetical protein	0	0	0	0	3	0	0	0	0	0	1.4	0	0	0.466667	6.35639	2.66821	0.503611	1	no	up
TGME49_267030	ribonuclease type III Dicer	359	266.03	346	2131	1576	1967	2.34	1.56	2.04	14.27	11.11	13.51	1.98	12.9633	6.34817	2.66634	2.68412e-43	1.30541e-41	yes	up
TGME49_267630	hypothetical protein	17	13	7	70	75	70	8.11	5.33	2.94	32.62	38.37	34.89	5.46	35.2933	6.34765	2.66622	3.63209e-09	3.47875e-08	yes	up
TGME49_212420	hypothetical protein	36	30.46	18	163.44	161.91	163.48	11.47	8.46	5.09	51.66	55.48	54.55	8.34	53.8967	6.34467	2.66555	5.45977e-16	8.56066e-15	yes	up
TGME49_278710	hypothetical protein	56	30	72	290	355	266	2.27	1.09	2.64	12.01	15.53	11.34	2	12.96	6.33393	2.6631	6.23831e-15	9.12929e-14	yes	up
TGME49_219125	hypothetical protein	1	0	0	1	4	1	2.11	0	0	1.93	8.96	2.22	0.703333	4.37	6.31754	2.65936	0.2482	0.452295	no	up
TGME49_219670	zinc finger (CCCH type) motif-containing protein	7	5	4	38	28	26	0.4	0.25	0.21	2.21	1.72	1.56	0.286667	1.83	6.28623	2.6522	2.43447e-05	0.000159458	yes	up
TGME49_287235	hypothetical protein	20	12	22	113	138	54	13.35	6.8	12.8	72.69	98.6	37.66	10.9833	69.65	6.26794	2.64799	9.96868e-08	8.59508e-07	yes	up
TGME49_309352	SAG-related sequence SRS55N	8	8	3	33	49	25	0.73	0.65	0.25	3.05	4.81	2.39	0.543333	3.41667	6.24755	2.64329	4.77507e-05	0.000300411	yes	up
TGME49_268035	hypothetical protein	395	214	382	2082	1928	1674	3.31	1.61	2.9	17.93	17.48	14.79	2.60667	16.7333	6.23911	2.64134	1.88829e-23	4.15628e-22	yes	up
TGME49_243130	Toxoplasma gondii family A protein	0	0	0	1	2	0	0	0	0	0.09	0.18	0	0	0.09	6.21482	2.63571	0.505402	1	no	up
TGME49_310215	hypothetical protein	0	0	0	1	2	0	0	0	0	1.71	3.94	0	0	1.88333	6.21482	2.63571	0.505402	1	no	up
TGME49_272510	aspartyl protease	0	0	0	1	2	0	0	0	0	0.08	0.18	0	0	0.0866667	6.21482	2.63571	0.505402	1	no	up
TGME49_272285	tetratricopeptide repeat-containing protein	0	3	1	9	6	7	0	0.3	0.1	1.01	0.72	0.82	0.133333	0.85	6.20366	2.63312	0.0401473	0.117632	no	up
TGME49_206650	zinc finger%2C c2h2 type domain-containing protein	13	18	30	120	139	78	0.25	0.31	0.53	2.39	2.92	1.6	0.363333	2.30333	6.19337	2.63072	1.02676e-09	1.02702e-08	yes	up
TGME49_246995	hypothetical protein	63	130	64	422	387	630	1.38	2.56	1.27	9.5	9.18	14.56	1.73667	11.08	6.17997	2.6276	3.25274e-19	6.04548e-18	yes	up
TGME49_219370	hypothetical protein	50	45	47	298	237	263	4.58	3.67	3.88	27.75	23.43	25.32	4.04333	25.5	6.15576	2.62194	1.61545e-28	4.41773e-27	yes	up
TGME49_305530	hypothetical protein	0	0	0	0	2	1	0	0	0	0	0.4	0.19	0	0.196667	6.12115	2.6138	0.511085	1	no	up
TGME49_325600	hypothetical protein	0	0	0	0	2.19	1.07	0	0	0	0	1.18	0.56	0	0.58	6.12115	2.6138	0.511085	1	no	up
TGME49_289270	hypothetical protein	0	0	0	0	2	1	0	0	0	0	0.71	0.35	0	0.353333	6.12115	2.6138	0.511085	1	no	up
TGME49_315540	calcium binding egf domain-containing protein	0	0	0	0	2	1	0	0	0	0	0.24	0.12	0	0.12	6.12115	2.6138	0.511085	1	no	up
TGME49_218450	hypothetical protein	6	1	0	16	10	15	0.33	0.05	0	0.91	0.6	0.88	0.126667	0.796667	6.11899	2.61329	0.0192068	0.0653123	no	up
TGME49_297190	hypothetical protein	12	7	11	48	75	43	3.51	1.79	2.86	13.96	23.6	13.18	2.72	16.9133	6.11148	2.61152	6.91941e-07	5.43515e-06	yes	up
TGME49_236880	hypothetical protein	14	6	6	63	58	24	3.28	1.24	1.26	14.79	14.65	5.9	1.92667	11.78	6.08803	2.60597	5.30336e-05	0.000330829	yes	up
TGME49_205080	hypothetical protein	2	1	0	8	4	5	0.59	0.26	0	2.35	1.27	1.55	0.283333	1.72333	6.08638	2.60559	0.0687528	0.179323	no	up
TGME49_231998	hypothetical protein	0	0	0	2	1	0	0	0	0	4.85	2.84	0	0	2.56333	6.07469	2.60281	0.51398	1	no	up
TGME49_297643	hypothetical protein	0	0	0	2.13	1.24	0	0	0	0	2.18	1.43	0	0	1.20333	6.07469	2.60281	0.51398	1	no	up
TGME49_265030	hypothetical protein	32	46	50	232	244	224	2.6	3.33	3.66	19.16	21.37	19.11	3.19667	19.88	6.06334	2.60011	5.12139e-25	1.22347e-23	yes	up
TGME49_274140	hypothetical protein	6	3	19	57	67	27	0.23	0.1	0.66	2.22	2.76	1.08	0.33	2.02	6.04599	2.59598	0.000237781	0.00132097	yes	up
TGME49_319980	hypothetical protein	1	0	0	1	1	4	0.16	0	0	0.16	0.17	0.67	0.0533333	0.333333	5.98606	2.58161	0.265132	1	no	up
TGME49_278245	hypothetical protein	0	0	0	1	1	1	0	0	0	1.71	1.97	1.95	0	1.87667	5.9804	2.58024	0.433861	1	no	up
TGME49_273940	hypothetical protein	0	0	0	1	1	1	0	0	0	1.85	2.14	2.12	0	2.03667	5.9804	2.58024	0.433861	1	no	up
TGME49_238860	hypothetical protein	0	0	0	1	1	1	0	0	0	0.92	1.03	1.01	0	0.986667	5.9804	2.58024	0.433861	1	no	up
TGME49_278330	Toxoplasma gondii family A protein	0	0	0	1	1	1	0	0	0	0.11	0.11	0.11	0	0.11	5.9804	2.58024	0.433861	1	no	up
TGME49_270340	BTB/POZ domain-containing protein	119	104	122	566	644	658	2.82	2.21	2.61	13.73	16.48	16.4	2.54667	15.5367	5.93999	2.57046	1.71254e-42	7.90298e-41	yes	up
TGME49_459940	28S ribosomal RNA	0	0	0	2.58	0	0	0	0	0	0.29	0	0	0	0.0966667	5.93478	2.56919	0.520183	1	no	up
TGME49_243120	Toxoplasma gondii family A protein	0	0	0	3	0	0	0	0	0	0.28	0	0	0	0.0933333	5.93478	2.56919	0.520183	1	no	up
TGME49_266335	Toxoplasma gondii family A protein	0	0	0	0	1.43	2.16	0	0	0	0	0.66	0.97	0	0.543333	5.88774	2.55771	0.522122	1	no	up
TGME49_259620	hypothetical protein	0	0	0	0	1	2	0	0	0	0	0.55	1.07	0	0.54	5.88774	2.55771	0.522122	1	no	up
TGME49_209470	hypothetical protein	3	0	1	6	9	7	0.2	0	0.06	0.41	0.65	0.49	0.0866667	0.516667	5.88774	2.55771	0.0484011	0.136261	no	up
TGME49_269075	hypothetical protein	102	69	123	475	570	527	0.61	0.37	0.67	2.93	3.7	3.33	0.55	3.32	5.86139	2.55124	2.49606e-23	5.43511e-22	yes	up
TGME49_233920	zinc finger%2C C3HC4 type (RING finger) domain-containing protein	465	111	424	1845	2033	1555	17.17	3.67	14.15	69.69	81.08	60.42	11.6633	70.3967	5.85301	2.54918	7.32423e-05	0.000446267	yes	up
TGME49_240350	Toxoplasma gondii family E protein	1.49	3.99	0	9.72	9.29	7.02	0.03	0.07	0	0.21	0.21	0.15	0.0333333	0.19	5.84909	2.54821	0.0363055	0.108449	no	up
TGME49_313677	hypothetical protein	0	4	1	7	7	12	0	6.27	1.62	12.45	14.38	24.39	2.63	17.0733	5.84795	2.54793	0.0374792	0.111178	no	up
TGME49_270655	hypothetical protein	0	0	0	2	0	1	0	0	0	2.47	0	1.38	0	1.28333	5.84157	2.54635	0.524044	1	no	up
TGME49_244950	hypothetical protein	0	0	0	2	0	1	0	0	0	4.63	0	2.69	0	2.44	5.84157	2.54635	0.524044	1	no	up
TGME49_248225	PF2 arrest specific protein 8/11%2C putative	0	0	0	2	0	1	0	0	0	0.16	0	0.08	0	0.08	5.84157	2.54635	0.524044	1	no	up
TGME49_243382	hypothetical protein	209	41	142	650	992	476	15.62	2.73	9.57	49.47	80.01	37.4	9.30667	55.6267	5.83283	2.54419	0.000690619	0.00349919	yes	up
TGME49_244260	hypothetical protein	85	83	143	616	559	459	33.86	28.61	50.36	241.48	239.19	191.28	37.61	223.983	5.81491	2.53976	2.63332e-22	5.56974e-21	yes	up
TGME49_212180	hypothetical protein	24	7	11	76	87	63	2.65	0.69	1.09	8.52	10.37	7.31	1.47667	8.73333	5.80643	2.53765	1.51825e-06	1.15245e-05	yes	up
TGME49_306450	short chain dehydrogenase family protein%2C putative	8	4	11	46	36	39	1.34	0.59	1.66	7.79	6.52	6.88	1.19667	7.06333	5.75091	2.52379	6.34108e-06	4.49409e-05	yes	up
TGME49_216090	hypothetical protein	0	0	0	1	0	2	0	0	0	0.11	0	0.23	0	0.113333	5.74862	2.52322	0.52797	1	no	up
TGME49_245748	hypothetical protein	4	5	6	23	33	21	0.32	0.36	0.43	1.87	2.85	1.77	0.37	2.16333	5.71948	2.51588	0.000157769	0.000910733	yes	up
TGME49_319380	hypothetical protein	103	80	115	442	504	610	1.15	0.8	1.16	5.06	6.07	7.16	1.03667	6.09667	5.7007	2.51114	9.00041e-29	2.50347e-27	yes	up
TGME49_305485	hypothetical protein	2	0	0	9	1	1	1.31	0	0	5.67	0.7	0.68	0.436667	2.35	5.68268	2.50657	0.225254	0.425089	no	up
TGME49_248760	subtilisin SUB7	12	3	3	21	43	31	0.7	0.16	0.16	1.25	2.7	1.9	0.34	1.95	5.67353	2.50425	0.000909968	0.00447653	yes	up
TGME49_304670	leucine rich repeat-containing protein	311	583	670	2601	2699	2626	36.49	60.77	70.69	309.38	341.61	323.74	55.9833	324.91	5.66758	2.50273	2.79543e-29	7.93864e-28	yes	up
TGME49_207410	tetratricopeptide repeat-containing protein	26	21	13	98	127	83	1.32	0.95	0.6	5.08	6.97	4.44	0.956667	5.49667	5.64774	2.49767	2.27142e-09	2.20412e-08	yes	up
TGME49_306050	hypothetical protein	3	1	0	7	8	6	0.85	0.25	0	1.98	2.44	1.78	0.366667	2.06667	5.64442	2.49682	0.055754	0.152856	no	up
TGME49_264630	hypothetical protein	1	0	4	11	12	2	1.41	0	4.8	14.5	18.06	2.96	2.07	11.84	5.62998	2.49313	0.0693109	0.18043	no	up
TGME49_203682	hypothetical protein	14	0	8	24	69	21	5.15	0	2.61	8.71	27.27	8.08	2.58667	14.6867	5.61725	2.48986	0.00931621	0.0350957	yes	up
TGME49_210400	hypothetical protein	16	8	16	85	80	39	0.36	0.16	0.33	1.97	1.95	0.93	0.283333	1.61667	5.61597	2.48954	2.6005e-06	1.91316e-05	yes	up
TGME49_272020	hypothetical protein	8	16	9	68	45	54	2.18	3.82	2.19	18.49	13.21	15.44	2.73	15.7133	5.5965	2.48452	1.56618e-07	1.31683e-06	yes	up
TGME49_207865	GCC2 and GCC3 domain-containing protein	146	118	138	733	668	652	1.47	1.07	1.26	7.58	7.27	6.92	1.26667	7.25667	5.59161	2.48326	1.67833e-38	6.78179e-37	yes	up
TGME49_232110	hypothetical protein	1	0	3	4	9	7	0.33	0	0.89	1.32	3.23	2.44	0.406667	2.33	5.52897	2.46701	0.0666216	0.175529	no	up
TGME49_245746	hypothetical protein	11	10	9	49	61	39	0.39	0.32	0.29	1.76	2.32	1.44	0.333333	1.84	5.49483	2.45808	8.44531e-07	6.59672e-06	yes	up
TGME49_225905	hypothetical protein	0	0	2	5	1	4	0	0	1.24	3.43	0.76	2.98	0.413333	2.39	5.48229	2.45478	0.210899	0.405481	no	up
TGME49_295740	hypothetical protein	29	8	8	80	79	72	0.48	0.12	0.12	1.35	1.41	1.25	0.24	1.33667	5.46737	2.45085	1.5269e-05	0.000102491	yes	up
TGME49_297492	hypothetical protein	1	0	3	8	5	7	0.15	0	0.4	1.2	0.8	1.09	0.183333	1.03	5.45782	2.44833	0.0637249	0.169808	no	up
TGME49_242260	hypothetical protein	851.33	1759.53	1190.37	6567.29	5618.87	6346.92	8.71	16.17	11.03	68.94	62.12	68.37	11.97	66.4767	5.4375	2.44294	7.92435e-34	2.7505e-32	yes	up
TGME49_244710	hypothetical protein	5	0	2	21	7	8	2.05	0	0.72	8.46	3.08	3.43	0.923333	4.99	5.42234	2.43891	0.0350645	0.105557	no	up
TGME49_300780	hypothetical protein	0.02	0	10.02	15.55	1.39	32.9	0.03	0	9.89	16.9	1.71	39.76	3.30667	19.4567	5.40803	2.4351	0.11929	0.270032	no	up
TGME49_203590	hypothetical protein	32	7	24	116	117	81	2.73	0.53	1.84	10.06	10.77	7.26	1.7	9.36333	5.38457	2.42883	3.2429e-06	2.36435e-05	yes	up
TGME49_295640	peptidase family M13 protein	9	10	23	75	85	41	0.27	0.27	0.63	2.31	2.77	1.3	0.39	2.12667	5.3676	2.42428	6.42203e-06	4.54749e-05	yes	up
TGME49_297505	hypothetical protein	0	0	1	1	4	0	0	0	4.56	5.07	24.25	0	1.52	9.77333	5.35749	2.42156	0.38262	1	no	up
TGME49_224010	hypothetical protein	7	4	0	29	12	14	0.27	0.14	0	1.14	0.5	0.57	0.136667	0.736667	5.34207	2.4174	0.0142129	0.0505195	no	up
TGME49_234060	hypothetical protein	1	0	4	2.62	12	9.41	0.2	0	0.72	0.53	2.6	1.99	0.306667	1.70667	5.3389	2.41654	0.0692034	0.180208	no	up
TGME49_297090	hypothetical protein	2	0	0	4	5	1	0.3	0	0	0.61	0.81	0.16	0.1	0.526667	5.32682	2.41327	0.217514	0.414998	no	up
TGME49_218195	hypothetical protein	1	5	6	17	17	23	0.35	1.5	1.84	5.81	6.32	8.32	1.23	6.81667	5.29175	2.40374	0.00211346	0.00953639	yes	up
TGME49_292100	2-oxoisovalerate dehydrogenase subunit alpha%2C putative	16	11	8	69	60	40	1.08	0.66	0.49	4.76	4.38	2.84	0.743333	3.99333	5.28809	2.40275	2.51619e-06	1.85449e-05	yes	up
TGME49_208380	hypothetical protein	38	7	17	121	65	127	4	0.65	1.61	12.92	7.38	14.04	2.08667	11.4467	5.28741	2.40256	2.89691e-05	0.000188563	yes	up
TGME49_238440	SAG-related sequence SRS22A	7	6	6	31	33	27	2.03	1.52	1.55	8.93	10.28	8.19	1.7	9.13333	5.27339	2.39873	4.27108e-05	0.000269959	yes	up
TGME49_234570	sterol carrier protein-2 HAD-2SCP-2	6	5	2	18	29	15	0.32	0.24	0.1	0.99	1.68	0.85	0.22	1.17333	5.27191	2.39833	0.00199027	0.00905692	yes	up
TGME49_288670	hypothetical protein	1068	859	1118	4970	5920	3639	25.74	18.57	24.37	122.72	154.15	92.32	22.8933	123.063	5.26961	2.3977	3.37441e-24	7.69858e-23	yes	up
TGME49_252300	hypothetical protein	3	0	1	12	3	5	0.26	0	0.08	1.08	0.29	0.46	0.113333	0.61	5.2558	2.39391	0.0890896	0.217882	no	up
TGME49_271037	hypothetical protein	13	14	31	108	86	81	9.27	8.45	19.23	74.02	65.62	60.36	12.3167	66.6667	5.24871	2.39196	1.71821e-08	1.58223e-07	yes	up
TGME49_252860	hypothetical protein	6	4	8	31	37	17	1.12	0.66	1.34	5.83	7.45	3.33	1.04	5.53667	5.24614	2.39126	0.00040383	0.00213675	yes	up
TGME49_234370	SAG-related sequence SRS42	6	30	18	82	67	104	2.18	9.46	5.79	29.4	26.15	39.52	5.81	31.69	5.23925	2.38936	8.44692e-07	6.59672e-06	yes	up
TGME49_269270	leucine rich repeat-containing protein	19	9	21	82	84	68	0.58	0.25	0.58	2.57	2.78	2.19	0.47	2.51333	5.22884	2.38649	5.85138e-08	5.13228e-07	yes	up
TGME49_318450	zinc finger%2C C3HC4 type (RING finger) domain-containing protein	77	51	34	269	303	204	10.17	5.98	4.03	35.96	43.16	28.3	6.72667	35.8067	5.22359	2.38504	5.93218e-11	6.55526e-10	yes	up
TGME49_320500	patched family protein	10	0	3	30	22	12	0.18	0	0.05	0.54	0.42	0.22	0.0766667	0.393333	5.19607	2.37742	0.0191381	0.065174	no	up
TGME49_299020	AP2 domain transcription factor AP2III-4	116	61	127	492	475	484	2.13	1	2.11	9.24	9.41	9.34	1.74667	9.33	5.19219	2.37634	1.55831e-16	2.54148e-15	yes	up
TGME49_205050	hypothetical protein	3121	943	3104	12857	12609	8838	79.77	21.61	71.75	336.55	348.13	237.73	57.71	307.47	5.1822	2.37356	5.87935e-05	0.00036341	yes	up
TGME49_271980	SAG-related sequence SRS32	8	1	4	24	29	9	0.39	0.04	0.17	1.18	1.51	0.46	0.2	1.05	5.18195	2.3735	0.00883473	0.033562	yes	up
TGME49_310060	small nuclease	301	422	360	1743	1672	1652	31.54	39.33	33.94	185.4	189.01	181.91	34.9367	185.44	5.17909	2.3727	1.06669e-67	9.31578e-66	yes	up
TGME49_240290	hypothetical protein	6	3	3	19	12	27	1.38	0.61	0.62	4.39	2.98	6.53	0.87	4.63333	5.17527	2.37163	0.00229784	0.0102601	yes	up
TGME49_268360	hypothetical protein	16	26	32	112	117	116	1.19	1.73	2.15	8.5	9.41	9.09	1.69	9	5.17308	2.37102	9.49442e-13	1.18636e-11	yes	up
TGME49_279460	Toxoplasma gondii family B protein	0	1	0	2	2	1	0	0.45	0	1.03	1.13	0.55	0.15	0.903333	5.16727	2.3694	0.313938	1	no	up
TGME49_223095	hypothetical protein	169	117	171	685	830	626	7.29	4.52	6.67	30.22	38.68	28.42	6.16	32.44	5.1443	2.36298	1.83421e-21	3.74483e-20	yes	up
TGME49_204460	hydroxymethylglutaryl-CoA lyase%2C putative	9	8	13	44	48	48	0.72	0.57	0.94	3.58	4.14	4.04	0.743333	3.92	5.13779	2.36115	8.52058e-07	6.64147e-06	yes	up
TGME49_316635	hypothetical protein	138	66	191	588	801	444	1.38	0.59	1.73	6.05	8.68	4.69	1.23333	6.47333	5.12019	2.3562	8.23316e-10	8.28621e-09	yes	up
TGME49_305630	hypothetical protein	121	216	115	580	712	787	1.76	2.82	1.52	8.67	11.21	12.07	2.03333	10.65	5.10471	2.35183	1.83507e-21	3.74483e-20	yes	up
TGME49_229320	Cof family hydrolase subfamily protein	37	30	44	165	192	157	4.82	3.47	5.15	21.76	26.97	21.48	4.48	23.4033	5.10367	2.35154	2.92053e-15	4.37648e-14	yes	up
TGME49_250670	hypothetical protein	186.18	261.17	217.71	1133.66	1047.19	876.35	7.39	9.29	7.81	46.04	44.91	36.62	8.16333	42.5233	5.10327	2.35142	1.9708e-37	7.6956e-36	yes	up
TGME49_273300	hypothetical protein	11	5	8	34	48	29	4.64	1.82	2.98	14.08	21.73	12.79	3.14667	16.2	5.07489	2.34338	8.03097e-05	0.000486047	yes	up
TGME49_211430	leucine rich repeat-containing protein	4	0	10	18	29	17	0.2	0	0.45	0.91	1.56	0.89	0.216667	1.12	5.05861	2.33874	0.0134428	0.0482042	yes	up
TGME49_224630	zinc finger (CCCH type) motif-containing protein	245	160	197	1066	888	832	3.79	2.22	2.75	16.89	14.82	13.53	2.92	15.08	5.03384	2.33166	4.51438e-23	9.80368e-22	yes	up
TGME49_236120	hypothetical protein	3	1	0	8	4	7	0.42	0.12	0	1.14	0.61	1.03	0.18	0.926667	5.02424	2.32891	0.0855436	0.210924	no	up
TGME49_290010	hypothetical protein	1	0	0	1	1	3	0.87	0	0	0.83	0.93	2.72	0.29	1.49333	5.01569	2.32645	0.330408	1	no	up
TGME49_293500	hypothetical protein	490	522	653	2662	2629	2219	8.31	7.94	10.02	46.26	48.15	39.6	8.75667	44.67	4.98832	2.31855	1.6601e-42	7.70475e-41	yes	up
TGME49_217370	hypothetical protein	1	0	0	3	0	2	0.42	0	0	1.22	0	0.87	0.14	0.696667	4.98814	2.3185	0.395943	1	no	up
TGME49_246070	SAG-related sequence SRS56	5	4	4	17	17	25	0.49	0.35	0.36	1.71	1.81	2.6	0.4	2.04	4.94105	2.30482	0.00120914	0.00579388	yes	up
TGME49_315400	SAG-related sequence SRS53D	58	22	51	175	277	134	4.15	1.4	3.29	12.75	21.39	10.08	2.94667	14.74	4.90638	2.29466	3.59453e-07	2.9312e-06	yes	up
TGME49_228050	hypothetical protein	15	2	12	33	61	37	0.93	0.11	0.67	2.08	4.07	2.41	0.57	2.85333	4.90374	2.29388	0.000939685	0.00460877	yes	up
TGME49_292600	hypothetical protein	9	10	18	63	39	63	2.26	2.2	4.03	15.81	10.55	16.59	2.83	14.3167	4.88631	2.28875	1.68064e-06	1.26625e-05	yes	up
TGME49_203720	vitamin k epoxide reductase family protein	191	263	306	1161	1066	1123	61.56	73.83	87.56	370.95	369.39	378.93	74.3167	373.09	4.87971	2.2868	1.87399e-43	9.22458e-42	yes	up
TGME49_315900	hypothetical protein	221	109	132	742	711	632	6.35	2.8	3.43	21.81	22.05	19.1	4.19333	20.9867	4.86983	2.28387	4.31166e-14	5.94555e-13	yes	up
TGME49_262630	hypothetical protein	122	182	175	704	743	651	8.84	11.76	11.43	51.96	58.1	49.59	10.6767	53.2167	4.86903	2.28363	7.58563e-35	2.73824e-33	yes	up
TGME49_277230	hypothetical protein	168	46	109	382	739	321	13.67	3.34	7.99	31.63	64.89	27.46	8.33333	41.3267	4.85544	2.2796	1.93015e-06	1.43822e-05	yes	up
TGME49_293425	hypothetical protein	18	118	76	306	289	309	1.13	6.62	4.31	19.61	19.6	20.42	4.02	19.8767	4.85081	2.27823	5.35984e-07	4.27629e-06	yes	up
TGME49_245760	hypothetical protein	10	6	6	34	28	36	5.68	2.91	2.99	18.74	17.05	21.37	3.86	19.0533	4.83304	2.27293	6.65538e-05	0.000407654	yes	up
TGME49_203330	hypothetical protein	8	8	16	44	68	25	0.68	0.6	1.22	3.79	6.22	2.23	0.833333	4.08	4.81647	2.26798	0.000188211	0.00106749	yes	up
TGME49_233925	hypothetical protein	154	90	173	611	545	695	63.1	31.87	62.61	246.06	239.77	297.81	52.5267	261.213	4.81411	2.26727	7.31611e-18	1.27514e-16	yes	up
TGME49_270850	glycosyl hydrolases family 17 protein	22	23	38	119	154	84	1.3	1.22	2.03	7.2	9.86	5.24	1.51667	7.43333	4.80414	2.26428	1.81148e-08	1.66247e-07	yes	up
TGME49_255270	hypothetical protein	277	441	347	1537	1751	1246	35.59	50.28	40.06	199.95	242.64	168.17	41.9767	203.587	4.76133	2.25137	7.51264e-27	1.93094e-25	yes	up
TGME49_253580	CMGC kinase%2C CDK family	69	33	67	266	274	196	1.61	0.69	1.42	6.37	6.92	4.82	1.24	6.03667	4.75706	2.25007	1.69879e-10	1.81309e-09	yes	up
TGME49_293520	hypothetical protein	6	2	5	19	18	20	1.36	0.4	1.01	4.32	4.4	4.76	0.923333	4.49333	4.75554	2.24961	0.00250077	0.0110809	yes	up
TGME49_260000	hypothetical protein	62	21	53	220	232	142	0.71	0.22	0.55	2.59	2.88	1.72	0.493333	2.39667	4.75112	2.24827	2.14102e-07	1.77623e-06	yes	up
TGME49_203570	acyltransferase domain-containing protein	1	0	2	6	4	3	0.07	0	0.13	0.43	0.3	0.22	0.0666667	0.316667	4.74705	2.24703	0.140527	0.303473	no	up
TGME49_250500	hypothetical protein	62.82	99.83	78.29	382.34	324.81	318.65	5	7.08	5.61	30.96	27.88	26.65	5.89667	28.4967	4.71799	2.23817	1.21047e-24	2.85798e-23	yes	up
TGME49_315570	hypothetical protein	1	3	0	7	3	7	3.31	7.83	0	20.8	10.49	24.49	3.71333	18.5933	4.67924	2.22627	0.111884	0.258732	no	up
TGME49_217400	hypothetical protein	296	392	312	1376	1491	1334	12.45	14.76	11.86	59.18	67.74	59.04	13.0233	61.9867	4.653	2.21816	1.30179e-45	6.82136e-44	yes	up
TGME49_237270	hypothetical protein	17	16	25	87	96	60	4.87	4.01	6.38	24.82	29.6	18.02	5.08667	24.1467	4.6518	2.21779	1.03738e-07	8.90942e-07	yes	up
TGME49_291830	DNA double-strand break repair rad50 ATPase%2C putative	21	4	12	59	56	45	1.18	0.2	0.61	3.39	3.41	2.67	0.663333	3.15667	4.64227	2.21483	0.000217437	0.00121963	yes	up
TGME49_310940	hypothetical protein	7	14	2	25	36	35	2.09	3.65	0.53	7.42	11.56	10.95	2.09	9.97667	4.6386	2.21369	0.00121116	0.00579988	yes	up
TGME49_212810	hypothetical protein	405	326	349	1503	1663	1393	2.31	1.67	1.8	8.79	10.24	8.35	1.92667	9.12667	4.62673	2.20999	3.99681e-30	1.16352e-28	yes	up
TGME49_309860	hypothetical protein	15	32	26	81	83	142	1.08	2.05	1.68	5.92	6.42	10.71	1.60333	7.68333	4.62197	2.20851	1.52493e-08	1.40744e-07	yes	up
TGME49_246660	AP2 domain transcription factor AP2XII-3	5	7	8	19	36	28	0.25	0.32	0.36	0.98	1.96	1.49	0.31	1.47667	4.62079	2.20814	0.000445054	0.00233661	yes	up
TGME49_248430	hypothetical protein	21	23	24	108	99	77	2.58	2.51	2.65	13.45	13.13	9.94	2.58	12.1733	4.61844	2.20741	5.13292e-10	5.23738e-09	yes	up
TGME49_457720	18S ribosomal RNA	0	7.4	0	8.57	0	19.96	0	0.47	0	0.62	0	1.48	0.156667	0.7	4.61819	2.20733	0.240748	0.4445	no	up
TGME49_240330	Toxoplasma gondii family E protein	2.17	2	0	7.74	3.59	5.28	0.04	0.04	0	0.16	0.08	0.12	0.0266667	0.12	4.61807	2.20729	0.103241	0.243193	no	up
TGME49_320260	hypothetical protein	297	260	210	1102	949	1192	10.78	8.45	6.89	40.93	37.22	45.54	8.70667	41.23	4.59652	2.20054	2.47903e-30	7.29518e-29	yes	up
TGME49_265050	hypothetical protein	21	1	13	58	65	26	0.53	0.02	0.3	1.51	1.78	0.69	0.283333	1.32667	4.57695	2.19439	0.00624443	0.0248006	yes	up
TGME49_285940	hypothetical protein	41	25	47	148	156	169	1.07	0.58	1.1	3.94	4.38	4.62	0.916667	4.31333	4.57014	2.19224	4.59011e-12	5.44246e-11	yes	up
TGME49_309830	hypothetical protein	2	0	0	0	3	6	10.11	0	0	0	15.93	32.24	3.37	16.0567	4.56948	2.19203	0.349362	0.566417	no	up
TGME49_259890	Kazal-type serine protease inhibitor domain-containing protein	22	8	9	55	82	26	0.79	0.26	0.29	2.03	3.2	0.99	0.446667	2.07333	4.5677	2.19147	0.00076366	0.00382631	yes	up
TGME49_220290	hypothetical protein	635	535	671	2608	2639	2407	9.21	6.97	8.81	38.8	41.37	36.76	8.33	38.9767	4.56109	2.18938	7.4313e-39	3.06381e-37	yes	up
TGME49_252395	hypothetical protein	53	21	56	174	259	101	0.87	0.31	0.83	2.93	4.6	1.75	0.67	3.09333	4.53265	2.18035	6.77461e-06	4.78049e-05	yes	up
TGME49_273980	hypothetical protein	27	14	14	68	95	63	6.55	2.98	3.03	16.5	24.81	16.02	4.18667	19.11	4.48463	2.16499	3.52917e-06	2.56845e-05	yes	up
TGME49_294320	Oxysterol-binding protein	6	10	10	32	29	45	0.2	0.3	0.31	1.11	1.07	1.61	0.27	1.26333	4.48433	2.16489	5.23073e-05	0.000326549	yes	up
TGME49_225102	hypothetical protein	10	7	8	36	35	30	2.78	1.7	1.98	9.98	10.48	8.75	2.15333	9.73667	4.42909	2.14701	7.91357e-05	0.000479299	yes	up
TGME49_230130	hypothetical protein	1	1	2	8	4	4	0.55	0.47	0.96	4.26	2.35	2.29	0.66	2.96667	4.40753	2.13997	0.0990447	0.235561	no	up
TGME49_254430	microneme protein%2C putative	36	5	26	94	93	89	1.83	0.23	1.19	4.89	5.11	4.76	1.08333	4.92	4.39954	2.13735	0.0002218	0.00124067	yes	up
TGME49_261730	hypothetical protein	1111	1267	1253	4981	5155	4290	17.26	17.66	17.61	79.33	86.51	70.14	17.51	78.66	4.3954	2.13599	1.58128e-49	9.10862e-48	yes	up
TGME49_235515	MORN repeat-containing protein	143	97	130	486	557	431	4.08	2.48	3.35	14.2	17.17	12.94	3.30333	14.77	4.36533	2.12609	4.77709e-17	8.03303e-16	yes	up
TGME49_269930	calcium binding egf domain-containing protein	754	744	986	3338	3210	3297	7.12	6.3	8.42	32.32	32.73	32.75	7.28	32.6	4.3597	2.12423	2.0347e-46	1.10172e-44	yes	up
TGME49_320250	SAG-related sequence SRS15A	7	5	2	27	15	14	0.67	0.43	0.17	2.63	1.55	1.41	0.423333	1.86333	4.34423	2.1191	0.0072333	0.028204	yes	up
TGME49_253710	hypothetical protein	938	1446	1587	5039	4973	5521	28.31	39.1	43.3	155.65	162.09	175.32	36.9033	164.353	4.34186	2.11831	8.61079e-39	3.53216e-37	yes	up
TGME49_278240	Zn-finger in Ran binding protein and others domain-containing protein	122	81	98	353	399	450	2.98	1.77	2.17	8.84	10.53	11.57	2.30667	10.3133	4.33925	2.11745	7.36091e-18	1.2802e-16	yes	up
TGME49_250100	hypothetical protein	14	28	22	100	88	60	5.9	10.19	8.19	41.4	39.84	26.46	8.09333	35.9	4.33615	2.11641	2.89096e-07	2.37415e-06	yes	up
TGME49_270210	kinesin motor domain-containing protein	41	21	38	157	119	123	0.96	0.44	0.81	3.78	3.02	3.05	0.736667	3.28333	4.33545	2.11618	3.62322e-09	3.47666e-08	yes	up
TGME49_308093	rhoptry kinase family protein (incomplete catalytic triad)	229.88	395.04	331.23	1201.68	1126.99	1401.76	14.77	22.67	19.2	78.72	78.16	94.71	18.88	83.8633	4.32246	2.11185	2.51935e-35	9.25891e-34	yes	up
TGME49_297150	MORN repeat-containing protein	333	341	333	1349	1180	1404	26.49	24.19	23.87	109.23	101.3	117.41	24.85	109.313	4.27841	2.09707	6.51871e-61	4.76982e-59	yes	up
TGME49_265538	hypothetical protein	1	0	0	1	3	0	0.18	0	0	0.18	0.59	0	0.06	0.256667	4.26871	2.0938	0.467828	1	no	up
TGME49_245428	hypothetical protein	359	251	343	1232	1432	1027	67.96	41.91	58.12	234.53	292.06	203.99	55.9967	243.527	4.25068	2.08769	3.0761e-18	5.45505e-17	yes	up
TGME49_234930	SAG-related sequence SRS43	162	232	204	812	751	731	15.92	20.29	18.04	81.05	79.62	75.49	18.0833	78.72	4.24836	2.0869	1.8211e-38	7.32225e-37	yes	up
TGME49_313830	AARP2CN (NUC121) domain-containing protein	1977	1902	1555	7196	6738	7183	47.94	41.35	34.1	178.74	176.5	183.31	41.13	179.517	4.24738	2.08657	2.03908e-42	9.35674e-41	yes	up
TGME49_233405	hypothetical protein	0	0	0	0	2	0	0	0	0	0	0.32	0	0	0.106667	4.22655	2.07948	0.605894	1	no	up
TGME49_217724	hypothetical protein	0	0	0	0	2	0	0	0	0	0	2.32	0	0	0.773333	4.22655	2.07948	0.605894	1	no	up
TGME49_307603	adenylate kinase	0	0	0	0	2	0	0	0	0	0	0.19	0	0	0.0633333	4.22655	2.07948	0.605894	1	no	up
TGME49_259300	SAG-related sequence SRS26B	0	0	0	0	2	0	0	0	0	0	0.18	0	0	0.06	4.22655	2.07948	0.605894	1	no	up
TGME49_459950	28S ribosomal RNA	0	0	0	0	1.72	0	0	0	0	0	0.23	0	0	0.0766667	4.22655	2.07948	0.605894	1	no	up
TGME49_276155	hypothetical protein	56	34	44	219	107	201	2.06	1.12	1.46	8.24	4.25	7.78	1.54667	6.75667	4.22562	2.07916	9.16919e-09	8.63946e-08	yes	up
TGME49_222075	hypothetical protein	1	0	0	0	3	1	1.41	0	0	0	4.51	1.48	0.47	1.99667	4.22275	2.07818	0.471982	1	no	up
TGME49_312140	hypothetical protein	931	1272	1083	4284.78	4322	3880	30.96	37.89	32.55	145.79	155.22	135.75	33.8	145.587	4.21459	2.07539	3.01962e-51	1.80333e-49	yes	up
TGME49_319680	hypothetical protein	1	0	0	2	2	0	0.11	0	0	0.23	0.24	0	0.0366667	0.156667	4.19975	2.0703	0.467308	1	no	up
TGME49_209485	hypothetical protein	4	3	5	23	11	12	0.26	0.18	0.3	1.54	0.78	0.83	0.246667	1.05	4.19557	2.06887	0.0106713	0.0394683	yes	up
TGME49_216415	hypothetical protein	3	0	3	11	9	3	1.25	0	1.1	4.49	4.02	1.3	0.783333	3.27	4.18028	2.0636	0.102255	0.24137	no	up
TGME49_264748	hypothetical protein	2	3	3	11	11	8	11.56	13.31	13.67	55.76	66.68	49.27	12.8467	57.2367	4.16926	2.05979	0.0273983	0.0865535	no	up
TGME49_229170	formate/nitrite transporter protein	43	31	60	164	171	172	3.02	1.94	3.8	11.75	12.97	12.71	2.92	12.4767	4.15154	2.05365	2.1151e-11	2.41276e-10	yes	up
TGME49_268970	hypothetical protein	162	75	177	521	693	342	19.41	7.98	19.07	63.26	89.56	43.05	15.4867	65.29	4.13558	2.04809	9.74109e-08	8.40777e-07	yes	up
TGME49_218460	hypothetical protein	0	0	1	3	1	0	0	0	0.33	1.09	0.4	0	0.11	0.496667	4.13233	2.04696	0.483291	1	no	up
TGME49_307600	RCC1 domain containing protein	1	0	0	3	1	0	0.05	0	0	0.14	0.05	0	0.0166667	0.0633333	4.13223	2.04692	0.480399	1	no	up
TGME49_260460	oxidoreductase%2C putative	22	14	18	65	80	58	2.6	1.47	1.91	7.8	10.21	7.21	1.99333	8.40667	4.12695	2.04507	1.45417e-06	1.10795e-05	yes	up
TGME49_291170	hypothetical protein	109	83	168	495	441	415	7.08	4.82	9.85	32.8	30.94	28.36	7.25	30.7	4.1253	2.0445	9.12258e-14	1.23489e-12	yes	up
TGME49_259960	Nucleoside-diphosphatase	0	1	3	7	1	7	0	0.05	0.16	0.41	0.06	0.42	0.07	0.296667	4.12262	2.04356	0.186821	0.371902	no	up
TGME49_266150	hypothetical protein	13	6	22	54	53	47	0.46	0.19	0.71	1.97	2.04	1.77	0.453333	1.92667	4.12246	2.0435	0.000113527	0.000669618	yes	up
TGME49_265780	flagellar/basal body protein	866	1265	1002	3969	3894	3742	9.08	11.91	9.51	42.71	44.13	41.32	10.1667	42.72	4.1082	2.03851	9.63602e-49	5.36053e-47	yes	up
TGME49_262940	aspartyl proteinase (eimepsin)%2C putative	0	0	3	3	4	4	0	0	0.21	0.23	0.33	0.32	0.07	0.293333	4.10493	2.03736	0.248891	0.453148	no	up
TGME49_221240	hypothetical protein	0	0	0	1	1	0	0	0	0	1.71	1.97	0	0	1.22667	4.09162	2.03267	0.614382	1	no	up
TGME49_311425	hypothetical protein	0	0	0	1	1	0	0	0	0	3.5	4.15	0	0	2.55	4.09162	2.03267	0.614382	1	no	up
TGME49_285350	dynein light chain%2C putative	0	0	0	1	1	0	0	0	0	0.22	0.24	0	0	0.153333	4.09162	2.03267	0.614382	1	no	up
TGME49_279440	PA14 domain-containing protein	0	0	1	2	1	1	0	0	0.03	0.07	0.04	0.04	0.01	0.05	4.0865	2.03087	0.417768	1	no	up
TGME49_205090	Toxoplasma gondii family D protein	12	4	3	27	28	17	0.71	0.21	0.16	1.63	1.79	1.06	0.36	1.49333	4.08517	2.03039	0.00718448	0.028054	yes	up
TGME49_459920	28S ribosomal RNA	0.02	25.66	0	0	26.82	64.61	0	2.67	0	0	3.39	7.95	0.89	3.78	4.06831	2.02443	0.56412	0.751112	no	up
TGME49_294410	hypothetical protein	30	16	13	71	83	66	1.58	0.75	0.62	3.81	4.71	3.65	0.983333	4.05667	4.04801	2.01721	1.09536e-05	7.53941e-05	yes	up
TGME49_267308	myosin heavy chain%2C putative	14	11	9	50	37	39	0.96	0.68	0.56	3.51	2.75	2.83	0.733333	3.03	4.04538	2.01628	4.14449e-05	0.000262981	yes	up
TGME49_278680	hypothetical protein	0	1	0	1	1	2	0	0.13	0	0.15	0.16	0.32	0.0433333	0.21	4.04359	2.01564	0.422821	1	no	up
TGME49_312120	hypothetical protein	17	8	20	64	56	46	8.52	3.44	8.81	31.28	30.1	24.1	6.92333	28.4933	4.03566	2.01281	3.76219e-05	0.000239471	yes	up
TGME49_203100	hypothetical protein	0	0	1	3	0	1	0	0	1.09	3.58	0	1.33	0.363333	1.63667	4.01852	2.00666	0.494215	1	no	up
TGME49_278005	hypothetical protein	0	2	3	4	5	9	0	6.91	10.68	15.76	23.39	42.46	5.86333	27.2033	4.0172	2.00619	0.124683	0.278898	no	up
TGME49_293290	hypothetical protein	10	10	10	41	30	39	1.62	1.44	1.45	6.71	5.25	6.64	1.50333	6.2	4.01352	2.00487	5.86553e-05	0.000362832	yes	up
TGME49_459710	28S ribosomal RNA	0	0	1.91	3.85	3.47	0	0	0	0.59	1.33	1.31	0	0.196667	0.88	4.0094	2.00339	0.412441	0.629008	no	up
TGME49_288220	hypothetical protein	15	27	22	87	57	89	1.63	2.6	2.15	9.57	6.66	10.14	2.12667	8.79	4.00926	2.00333	1.41439e-07	1.19913e-06	yes	up
TGME49_203985	hypothetical protein	0	0	0	0	1	1	0	0	0	0	1.97	1.95	0	1.30667	4.00161	2.00058	0.620228	1	no	up
TGME49_320560	p25-alpha family protein	0	0	0	0	1	1	0	0	0	0	0.62	0.61	0	0.41	4.00161	2.00058	0.620228	1	no	up
TGME49_269860	hypothetical protein	6	5	7	29	15	22	0.63	0.47	0.66	3.08	1.7	2.42	0.586667	2.4	4.00014	2.00005	0.00257768	0.0113968	yes	up
TGME49_221560	hypothetical protein	5	0	0	5	10	4	0.31	0	0	0.32	0.67	0.26	0.103333	0.416667	3.98189	1.99345	0.206415	0.399568	no	up
TGME49_302060	elongation factor tu%2C apicoplast%2C putative	0.17	1.2	0.28	1.67	0	1.71	0.09	0.53	0.13	0.84	0	0.92	0.25	0.586667	3.97345	1.99039	0.493071	1	no	up
TGME49_217940	hypothetical protein	198.63	178.33	263.16	776.18	1031.4	465.83	6.21	4.99	7.43	24.82	34.8	15.31	6.21	24.9767	3.96366	1.98683	4.55512e-10	4.67138e-09	yes	up
TGME49_277980	dynein light chain	1	1	1	3	2	6	1.86	1.5	1.55	5.13	3.94	11.69	1.63667	6.92	3.96133	1.98599	0.18691	0.371988	no	up
TGME49_286670	hypothetical protein	28	19	22	97	90	62	1.51	0.92	1.07	5.35	5.25	3.52	1.16667	4.70667	3.95941	1.98528	9.08257e-07	7.07273e-06	yes	up
TGME49_285865	hypothetical protein	0	0	0	2	0	0	0	0	0	33.31	0	0	0	11.1033	3.95784	1.98471	0.623127	1	no	up
TGME49_315855	hypothetical protein	0	0	0	2	0	0	0	0	0	1.24	0	0	0	0.413333	3.95784	1.98471	0.623127	1	no	up
TGME49_289023	hypothetical protein	0	0	0	2	0	0	0	0	0	1.37	0	0	0	0.456667	3.95784	1.98471	0.623127	1	no	up
TGME49_220420	3'5'-cyclic nucleotide phosphodiesterase domain-containing protein	335	383	489	1448	1384	1499	10.08	10.32	13.3	44.59	44.97	47.45	11.2333	45.67	3.95676	1.98432	1.13288e-38	4.62373e-37	yes	up
TGME49_220070	hypothetical protein	2	4	3	14	10	8	0.95	1.64	1.26	6.52	5.12	3.99	1.28333	5.21	3.95669	1.98429	0.0295496	0.092202	no	up
TGME49_214740	hypothetical protein	1068	1208	1160	4063	4356	3873	20.6	20.9	20.25	80.33	90.78	78.64	20.5833	83.25	3.95134	1.98234	5.00011e-52	3.05345e-50	yes	up
TGME49_321900	fructose-1%2C6-bisphosphate aldolase	0	0	12.14	11.22	29.14	0	0	0	1.77	1.84	5.1	0	0.59	2.31333	3.94481	1.97995	0.538407	0.732896	no	up
TGME49_217380	hypothetical protein	4	0	0	6	7	2	0.12	0	0	0.18	0.23	0.06	0.04	0.156667	3.9351	1.9764	0.242288	0.445925	no	up
TGME49_316690	hypothetical protein	4	0	2	7	9	6	2.32	0	1.01	3.93	5.58	3.63	1.11	4.38	3.93123	1.97498	0.106417	0.249443	no	up
TGME49_203770	hypothetical protein	3	5	7	13	20	20	0.6	0.88	1.25	2.61	4.31	4.2	0.91	3.70667	3.92485	1.97264	0.00694223	0.0272654	yes	up
TGME49_251830	hypothetical protein	39	31	44	133	169	100	4.16	2.94	4.23	14.41	19.46	11.22	3.77667	15.03	3.90431	1.96507	3.65684e-08	3.27462e-07	yes	up
TGME49_230460	Dpy-30 motif protein	126	132	134	453	435	505	4.98	4.67	4.78	18.29	18.55	20.98	4.81	19.2733	3.89987	1.96342	2.41834e-33	8.08302e-32	yes	up
TGME49_293030	hypothetical protein	100	27	46	216	242	171	1.28	0.31	0.53	2.83	3.34	2.3	0.706667	2.82333	3.88968	1.95965	2.94005e-05	0.000190727	yes	up
TGME49_268835	hypothetical protein	2	2	2	6	9	6	0.77	0.66	0.68	2.26	3.7	2.4	0.703333	2.78667	3.87884	1.95562	0.0716537	0.185637	no	up
TGME49_316580	hypothetical protein	1	0	1	0	5	2	0.94	0	0.81	0	5.01	1.96	0.583333	2.32333	3.87077	1.95262	0.370433	0.589719	no	up
TGME49_274080	hypothetical protein	19	21	28	84	74	81	1	0.99	1.33	4.52	4.21	4.49	1.10667	4.40667	3.87056	1.95254	2.18738e-08	1.98501e-07	yes	up
TGME49_227070	hypothetical protein	0	0	0	1	0	1	0	0	0	0.14	0	0.15	0	0.0966667	3.86861	1.95182	0.629152	1	no	up
TGME49_278145	hypothetical protein	0	0	0	1	0	1	0	0	0	0.08	0	0.08	0	0.0533333	3.86861	1.95182	0.629152	1	no	up
TGME49_243140	Toxoplasma gondii family A protein	0	0	0	1	0	1	0	0	0	0.09	0	0.09	0	0.06	3.86861	1.95182	0.629152	1	no	up
TGME49_283480	cell-cycle-associated protein kinase DYRK2%2C putative	0	0	0	1	0	1	0	0	0	0.03	0	0.03	0	0.02	3.86861	1.95182	0.629152	1	no	up
TGME49_270925	hypothetical protein	0	0	0	1	0	1	0	0	0	1.37	0	1.54	0	0.97	3.86861	1.95182	0.629152	1	no	up
TGME49_205590	hypothetical protein	13	10	18	60	44	40	0.82	0.56	1.02	3.85	2.99	2.65	0.8	3.16333	3.86029	1.94871	4.60795e-05	0.000290348	yes	up
TGME49_313318	hypothetical protein	3	3	14	20	28	21	1.28	1.11	5.29	8.4	12.86	9.4	2.56	10.22	3.85737	1.94762	0.0115193	0.0421251	yes	up
TGME49_206620	hypothetical protein	12	1	10	28	42	11	0.4	0.03	0.3	0.96	1.52	0.39	0.243333	0.956667	3.85207	1.94563	0.0271352	0.0858892	no	up
TGME49_291860	HORMA domain-containing protein	18	30	25	80	96	76	1.08	1.61	1.35	4.89	6.21	4.79	1.34667	5.29667	3.84502	1.94299	7.29902e-08	6.37448e-07	yes	up
TGME49_232990	hypothetical protein	1	1	0	4	2	1	0.4	0.35	0	1.59	0.87	0.42	0.25	0.96	3.83953	1.94093	0.312249	0.528572	no	up
TGME49_312930	cystathione gamma lyase%2C putative	8	1	0	16	9	8	0.71	0.08	0	1.44	0.86	0.74	0.263333	1.01333	3.81067	1.93004	0.116775	0.265913	no	up
TGME49_202255	hypothetical protein	38	18	45	103	134	113	3.92	1.65	4.18	10.8	14.93	12.26	3.25	12.6633	3.7902	1.92227	1.7091e-06	1.28531e-05	yes	up
TGME49_259030	hypothetical protein	0	0	0	0	0	2	0	0	0	0	0	0.57	0	0.19	3.77992	1.91836	0.635302	1	no	up
TGME49_233280	hypothetical protein	0	0	0	0	0	2	0	0	0	0	0	0.16	0	0.0533333	3.77992	1.91836	0.635302	1	no	up
TGME49_262575	hypothetical protein	0	0	0	0	0	2	0	0	0	0	0	0.31	0	0.103333	3.77992	1.91836	0.635302	1	no	up
TGME49_259280	hypothetical protein	0	0	0	0	0	2	0	0	0	0	0	1.05	0	0.35	3.77992	1.91836	0.635302	1	no	up
TGME49_278310	hypothetical protein	0	0	0	0	0	2	0	0	0	0	0	0.89	0	0.296667	3.77992	1.91836	0.635302	1	no	up
TGME49_200600	hypothetical protein	0	0	0	0	0	2	0	0	0	0	0	2.06	0	0.686667	3.77992	1.91836	0.635302	1	no	up
TGME49_226565	hypothetical protein	1	1	4	9	1	11	0.78	0.66	2.72	6.75	0.84	9	1.38667	5.53	3.77653	1.91706	0.14464	0.310445	no	up
TGME49_266900	cyclin%2C N-terminal domain-containing protein	803	498	704	2403	2098	2482	141.62	77.58	111.23	426.82	398.75	459.43	110.143	428.333	3.7681	1.91384	1.57529e-18	2.83064e-17	yes	up
TGME49_313950	GMC oxidoreductase	60	39	73	207	206	177	2.25	1.31	2.48	7.95	8.36	7	2.01333	7.77	3.76211	1.91154	4.37616e-10	4.50484e-09	yes	up
TGME49_282000	hypothetical protein	1072	982	1412	3962	3925	3967	16.63	13.67	19.82	63	65.76	64.76	16.7067	64.5067	3.75859	1.91019	1.52947e-30	4.5337e-29	yes	up
TGME49_289850	hypothetical protein	6	3	4	13	15	17	0.23	0.1	0.14	0.5	0.61	0.68	0.156667	0.596667	3.75817	1.91003	0.0133378	0.0479123	yes	up
TGME49_231400	tubulin/FtsZ family%2C GTPase domain-containing protein	3	3	2	10	12	5	0.22	0.19	0.13	0.74	0.94	0.38	0.18	0.686667	3.75268	1.90792	0.0557635	0.152856	no	up
TGME49_220080	Toxoplasma gondii family C protein	22	12	13	58	46	59	2.97	1.44	1.58	7.93	6.71	8.38	1.99667	7.67333	3.74813	1.90617	2.90405e-05	0.000188845	yes	up
TGME49_292260	SAG-related sequence SRS36B	21	39	25	109	75	103	2.24	3.7	2.4	11.81	8.64	11.55	2.78	10.6667	3.72721	1.8981	5.36346e-08	4.73501e-07	yes	up
TGME49_217961	hypothetical protein	426.37	312.67	474.84	1404.82	1629.6	1069.17	16.49	10.83	16.6	55.58	68.09	43.52	14.64	55.73	3.72591	1.89759	4.56347e-14	6.28212e-13	yes	up
TGME49_267150	SAG-related sequence SRS38C	21	27	24	109	80	52	2.07	2.37	2.13	10.92	8.51	5.39	2.19	8.27333	3.71611	1.89379	6.2451e-06	4.42993e-05	yes	up
TGME49_253925	zonadhesin family protein	5	8	5	19	23	18	0.64	0.9	0.57	2.45	3.16	2.41	0.703333	2.67333	3.70481	1.8894	0.00439561	0.0183459	yes	up
TGME49_269035	nucleoside diphosphate kinase	9	10	31	55	67	43	0.51	0.5	1.57	3.15	4.06	2.54	0.86	3.25	3.69654	1.88618	0.000821426	0.00407801	yes	up
TGME49_256800	hypothetical protein	76	69	54	261	237	170	3.05	2.48	1.96	10.7	10.27	7.17	2.49667	9.38	3.69165	1.88427	2.94912e-10	3.09867e-09	yes	up
TGME49_267130	SAG-related sequence SRS38A	109	86	112	402	320	308	10.56	7.42	9.77	39.58	33.46	31.37	9.25	34.8033	3.67298	1.87695	1.8184e-15	2.77093e-14	yes	up
TGME49_223258	hypothetical protein	13	3	10	28	35	25	1.4	0.29	0.97	3.07	4.08	2.84	0.886667	3.33	3.67165	1.87643	0.00469239	0.0194213	yes	up
TGME49_226820	hypothetical protein	1	6	12	23	19	20	0.46	2.38	4.88	10.39	9.42	9.66	2.57333	9.82333	3.6672	1.87468	0.0174422	0.0599008	no	up
TGME49_241710	hypothetical protein	53.21	20.03	17.03	101	122	84	3.78	1.27	1.09	7.31	9.35	6.27	2.04667	7.64333	3.66448	1.87361	0.000222632	0.00124276	yes	up
TGME49_204360	subtilisin SUB4	458	349	542	1607	1605	1275	11.35	7.75	12.15	40.78	42.96	33.25	10.4167	38.9967	3.65591	1.87023	5.04267e-17	8.4621e-16	yes	up
TGME49_207150	SAG-related sequence SRS49C	10	37	16.6	80.94	47.32	82.23	2.84	9.18	4.19	22.87	14.45	24.45	5.40333	20.59	3.65483	1.8698	0.000158624	0.000913717	yes	up
TGME49_238200	alpha/beta hydrolase fold domain-containing protein	302	336	301	946	937	1243	12.63	12.58	11.37	40.44	42.32	54.69	12.1933	45.8167	3.64427	1.86563	6.48686e-35	2.35207e-33	yes	up
TGME49_324800	tryptophanyl-tRNA synthetase	2.16	0	0	4.66	2.2	0	1.3	0	0	2.72	1.42	0	0.433333	1.38	3.64425	1.86562	0.449795	0.6611	no	up
TGME49_225680	hypothetical protein	8	1	5	16	19	12	1.45	0.16	0.81	2.91	3.7	2.28	0.806667	2.96333	3.62537	1.85813	0.0326067	0.0997857	no	up
TGME49_314515	hypothetical protein	866	591	728	2465	2671	2107	14.73	9.02	11.21	42.99	49.1	37.73	11.6533	43.2733	3.6214	1.85655	8.50675e-17	1.41004e-15	yes	up
TGME49_209480	hypothetical protein	6	0	2	9	11	7	0.5	0	0.15	0.76	0.99	0.61	0.216667	0.786667	3.58301	1.84117	0.117766	0.267551	no	up
TGME49_207600	tubulin/FtsZ family%2C GTPase domain-containing protein	223	155	269	659	735	711	11.15	6.93	12.14	33.65	39.68	37.39	10.0733	36.9067	3.56096	1.83227	1.13443e-14	1.62788e-13	yes	up
TGME49_215885	hypothetical protein	0.5	0	3	11	1	1	0.08	0	0.43	1.78	0.17	0.17	0.17	0.706667	3.54545	1.82597	0.295692	0.509788	no	up
TGME49_243720	peroxisomal biogenesis factor PEX11	94	91	142	348	358	341	16.27	13.92	22.03	60.7	66.8	61.97	17.4067	63.1567	3.53146	1.82027	3.71034e-15	5.49916e-14	yes	up
TGME49_249180	bifunctional dihydrofolate reductase-thymidylate synthase	1903	2590	1648	7448	6104	6013	105.13	127.9	82.18	420.01	364.1	349.41	105.07	377.84	3.51845	1.81494	1.59187e-23	3.53256e-22	yes	up
TGME49_278390	Toxoplasma gondii family A protein	11.4	24.61	8.4	56.02	31.45	50.55	1.18	2.26	0.78	5.87	3.5	5.49	1.40667	4.95333	3.46329	1.79214	0.000948694	0.00463997	yes	up
TGME49_258120	Pex2 / Pex12 amino terminal region protein	4	2	3	10	6	13	0.22	0.1	0.15	0.55	0.35	0.74	0.156667	0.546667	3.46311	1.79207	0.0582472	0.158011	no	up
TGME49_310090	hypothetical protein	24	26	24	99	68	64	3.51	3.37	3.15	14.64	10.73	9.84	3.34333	11.7367	3.43527	1.78042	1.8737e-06	1.39745e-05	yes	up
TGME49_254860	hypothetical protein	135	98	113	385	452	241	2.25	1.47	1.7	6.58	8.14	4.23	1.80667	6.31667	3.43478	1.78022	1.94928e-08	1.77889e-07	yes	up
TGME49_269425	hypothetical protein	3	3	4	21	7	3	5.57	4.51	6.22	35.88	13.79	5.84	5.43333	18.5033	3.42562	1.77636	0.0914523	0.222056	no	up
TGME49_290682	hypothetical protein	84	119	103	360	342	229	25.9	32	28.22	110.21	113.41	73.95	28.7067	99.19	3.39096	1.7617	2.96682e-11	3.35606e-10	yes	up
TGME49_244700	NAD(+)/NADH kinase domain-containing protein	4416	3801	4386	14271	12538	12239	60.87	47.03	54.72	201.74	186.73	177.59	54.2067	188.687	3.39062	1.76155	1.95257e-30	5.76681e-29	yes	up
TGME49_225070	hypothetical protein	7	8	6	26	24	14	0.55	0.56	0.43	2.09	2.04	1.16	0.513333	1.76333	3.37957	1.75684	0.0075529	0.0293095	yes	up
TGME49_222980	hypothetical protein	0	2	0	2	1	3	0	0.11	0	0.12	0.06	0.19	0.0366667	0.123333	3.37715	1.7558	0.421468	0.636393	no	up
TGME49_254920	hypothetical protein	124	126	98	330	415	304	12.9	11.66	9.17	34.85	46.57	33.23	11.2433	38.2167	3.32845	1.73485	3.19234e-12	3.81859e-11	yes	up
TGME49_324000	dynein heavy chain%2C n-terminal region 2 protein	0	0	2.05	3.08	1.02	2.06	0	0	0.39	0.66	0.24	0.46	0.13	0.453333	3.32064	1.73146	0.427066	0.640915	no	up
TGME49_265430	hypothetical protein	13	9	23	57	45	33	0.8	0.5	1.28	3.6	3.01	2.15	0.86	2.92	3.31131	1.7274	0.00111378	0.00539103	yes	up
TGME49_285770	hypothetical protein	34	20	31	92	84	81	1.45	0.76	1.2	4.02	3.87	3.64	1.13667	3.84333	3.29756	1.7214	2.66078e-06	1.95414e-05	yes	up
TGME49_224150	hypothetical protein	266	400	307	946	1111	815	6.28	8.47	6.56	22.89	28.35	20.26	7.10333	23.8333	3.29377	1.71974	7.82505e-17	1.30236e-15	yes	up
TGME49_219348	SAG-related sequence SRS55M	6	1	3	9	16	5	0.57	0.08	0.26	0.87	1.64	0.5	0.303333	1.00333	3.2729	1.71057	0.102398	0.241503	no	up
TGME49_232475	hypothetical protein	0	1	0	0	3	0	0	0.04	0	0	0.13	0	0.0133333	0.0433333	3.26057	1.70513	0.647615	1	no	up
TGME49_263335	hypothetical protein	1	0	1	2	2	2	2.21	0	1.84	4.04	4.69	4.65	1.35	4.46	3.24074	1.69632	0.3786	0.59699	no	up
TGME49_244406	cysteine dioxygenase type i protein	7	8	10	28	23	22	1.68	1.69	2.15	6.74	5.96	5.55	1.84	6.08333	3.22235	1.68811	0.00361304	0.01538	yes	up
TGME49_286000	hypothetical protein	172	47	118	337	394	278	7.63	1.87	4.73	15.28	18.88	12.98	4.74333	15.7133	3.22201	1.68796	9.16887e-05	0.000549591	yes	up
TGME49_281930	SAG-related sequence SRS39	113	112	135	394	328	332	14.07	12.38	15.11	49.7	44.06	43.44	13.8533	45.7333	3.21892	1.68658	2.37703e-17	4.04743e-16	yes	up
TGME49_227880	hypothetical protein	35	28	29	97	93	80	5.92	4.18	4.39	16.52	16.94	14.19	4.83	15.8833	3.21892	1.68657	6.21281e-07	4.90383e-06	yes	up
TGME49_288265	hypothetical protein	2	2	0	2	3	7	1.34	1.13	0	1.29	2.14	4.88	0.823333	2.77	3.2177	1.68603	0.268315	0.476339	no	up
TGME49_202970	hypothetical protein	291	245	278	727	865	793	3.93	2.97	3.4	10.08	12.64	11.29	3.43333	11.3367	3.21353	1.68416	4.14763e-19	7.6736e-18	yes	up
TGME49_288050	intraflagellar transport protein 172%2C putative	23	19	23	53	72	65	0.45	0.33	0.4	1.06	1.51	1.33	0.393333	1.3	3.21304	1.68394	1.69524e-05	0.00011323	yes	up
TGME49_210678	OTU family cysteine protease	6	2.61	14.24	25.65	13.82	28	0.37	0.14	0.78	1.6	0.91	1.8	0.43	1.43667	3.21285	1.68385	0.021322	0.070916	no	up
TGME49_459140	28S ribosomal RNA	9.36	0	0	28.76	0	0.01	0.76	0	0	2.37	0	0	0.253333	0.79	3.20574	1.68066	0.655132	0.811992	no	up
TGME49_214760	erythronate-4-phosphate dehydrogenase domain-containing protein	76	49	62	197	171	183	7.55	4.33	5.54	19.87	18.32	19.1	5.80667	19.0967	3.20473	1.6802	1.97708e-09	1.93002e-08	yes	up
TGME49_315345	SAG-related sequence SRS52F	5	0	0	8	1	7	1.03	0	0	1.65	0.22	1.51	0.343333	1.12667	3.19702	1.67673	0.338672	0.554687	no	up
TGME49_323200	OTU family cysteine protease	0	0	3.76	4.63	6.18	0	0	0	0.21	0.3	0.42	0	0.07	0.24	3.18704	1.67222	0.440361	0.652548	no	up
TGME49_250905	hypothetical protein	1	0	0	1	2	0	0.49	0	0	0.48	1.06	0	0.163333	0.513333	3.18167	1.66979	0.585902	1	no	up
TGME49_297488	hypothetical protein	1	0	0	1	2	0	0.8	0	0	0.77	1.72	0	0.266667	0.83	3.18167	1.66979	0.585902	1	no	up
TGME49_225435	hypothetical protein	1	0	1	0	2	4	1.12	0	0.96	0	2.39	4.68	0.693333	2.35667	3.18159	1.66975	0.455248	0.665661	no	up
TGME49_217178	hypothetical protein	11	9	7	29	20	30	1.82	1.31	1.04	4.83	3.56	5.2	1.39	4.53	3.17711	1.66771	0.00368615	0.0156503	yes	up
TGME49_306010	hypothetical protein	2	0	1	4	2	3	0.43	0	0.19	0.86	0.46	0.67	0.206667	0.663333	3.17602	1.66722	0.316315	0.532016	no	up
TGME49_213445	hypothetical protein	360	415	407	1243	933	1245	10.39	10.73	10.62	36.72	29.08	37.81	10.58	34.5367	3.17213	1.66545	2.36829e-32	7.54324e-31	yes	up
TGME49_215670	cAMP-dependent protein kinase	5	2	3	9	12	8	0.09	0.03	0.05	0.16	0.22	0.15	0.0566667	0.176667	3.16377	1.66165	0.0738703	0.189326	no	up
TGME49_293840	hypothetical protein	84	164	96	374	244	362	1.09	1.91	1.12	4.96	3.41	4.93	1.37333	4.43333	3.14893	1.65486	1.06054e-09	1.05949e-08	yes	up
TGME49_220450	ribonuclease HI protein	172	157	143	455	420	485	8.71	7.11	6.54	23.52	22.96	25.82	7.45333	24.1	3.14798	1.65442	1.31214e-19	2.51944e-18	yes	up
TGME49_240450	Maf family protein	72	105	118	301	233	306	11.96	15.42	17.56	50.39	41.7	53.34	14.98	48.4767	3.14037	1.65093	1.04781e-13	1.41367e-12	yes	up
TGME49_285825	hypothetical protein	2	3	0	4	7	3	5.95	7.07	0	10.72	21.98	9.41	4.34	14.0367	3.13044	1.64636	0.240381	0.444227	no	up
TGME49_255730	hypothetical protein	13	3	6	23	24	17	0.71	0.15	0.3	1.28	1.41	0.97	0.386667	1.22	3.12954	1.64595	0.0258492	0.0828522	no	up
TGME49_310340	hypothetical protein	0	0	4	6	4	1	0	0	0.35	0.59	0.42	0.1	0.116667	0.37	3.12623	1.64443	0.376228	0.595309	no	up
TGME49_320180	SAG-related sequence SRS16C	342	205	220	788	646	779	32.16	17.16	18.63	75.3	65.54	76.99	22.65	72.61	3.1079	1.63594	1.85831e-10	1.98073e-09	yes	up
TGME49_207970	HEAT repeat-containing protein	207	139	208	506	525	548	4.34	2.61	3.95	10.87	11.89	12.1	3.63333	11.62	3.10641	1.63525	6.49564e-13	8.26922e-12	yes	up
TGME49_320090	hypothetical protein	34	43	49	143	90	123	1.97	2.23	2.57	8.47	5.64	7.51	2.25667	7.20667	3.10453	1.63437	8.30768e-08	7.2398e-07	yes	up
TGME49_293280	cyclin protein	463	297	295	1158	977	879	5.31	3.06	3.06	13.62	12.11	10.61	3.81	12.1133	3.09681	1.63078	2.67119e-10	2.82492e-09	yes	up
TGME49_249725	hypothetical protein	7	2	11	14	25	17	1.81	0.45	2.53	3.61	6.94	4.6	1.59667	5.05	3.08084	1.62332	0.0382001	0.112955	no	up
TGME49_247390	ATPase%2C AAA family protein	597	434	344	1248	1590	1021	4.44	2.9	2.32	9.54	12.79	8	3.22	10.11	3.07107	1.61874	1.31232e-08	1.21674e-07	yes	up
TGME49_289273	hypothetical protein	0	1	0	1	1	1	0	0.39	0	0.44	0.48	0.47	0.13	0.463333	3.06983	1.61816	0.548096	1	no	up
TGME49_269050	hypothetical protein	258	127	218	628	591	482	22.54	9.89	17.16	55.81	55.72	44.27	16.53	51.9333	3.06172	1.61434	9.60842e-08	8.30208e-07	yes	up
TGME49_213720	hypothetical protein	2	4	2	16	4	2	0.08	0.14	0.07	0.66	0.17	0.08	0.0966667	0.303333	3.05951	1.6133	0.179802	0.361652	no	up
TGME49_288520	ATPase%2C AAA family protein	24	22	18	53	49	77	1.68	1.37	1.14	3.78	3.7	5.66	1.39667	4.38	3.04045	1.60428	6.59686e-05	0.000404681	yes	up
TGME49_307790	hypothetical protein	118	99	150	316	382	314	2.28	1.71	2.62	6.25	7.96	6.38	2.20333	6.86333	3.03982	1.60399	7.22855e-11	7.92312e-10	yes	up
TGME49_239510	hypothetical protein	103	132	105	328	270	342	11.94	13.59	10.94	38.54	33.76	41.65	12.1567	37.9833	3.03753	1.6029	3.35167e-17	5.65951e-16	yes	up
TGME49_321390	hypothetical protein	26	10	17	56	55	37	2.53	0.87	1.49	5.53	5.77	3.78	1.63	5.02667	3.03172	1.60014	0.00222761	0.00998999	yes	up
TGME49_315450	hypothetical protein	10	6	8	23	11	34	0.64	0.35	0.46	1.51	0.76	2.3	0.483333	1.52333	3.02898	1.59883	0.0192315	0.0653549	no	up
TGME49_207730	hypothetical protein	1	0	2	2	6	0	0.02	0	0.04	0.05	0.16	0	0.02	0.07	3.0286	1.59865	0.434391	0.646888	no	up
TGME49_277730	hypothetical protein	19	15	24	69	47	44	9.86	6.67	10.93	34.86	26.14	23.86	9.15333	28.2867	3.02759	1.59817	0.000293801	0.00159402	yes	up
TGME49_305230	hypothetical protein	198	255	204	558	680	548	3.4	3.93	3.17	9.83	12.63	9.91	3.5	10.79	3.01564	1.59246	3.31253e-16	5.25477e-15	yes	up
TGME49_311490	hypothetical protein	174	143	149	467	417	399	4.15	3.06	3.22	11.42	10.75	10.02	3.47667	10.73	3.01155	1.59051	1.51915e-14	2.15332e-13	yes	up
TGME49_236400	hypothetical protein	43	13	48	90	118	79	4.64	1.25	4.66	9.86	13.74	8.96	3.51667	10.8533	3.01091	1.5902	0.00148662	0.00700368	yes	up
TGME49_231994	hypothetical protein	1	0	0	2	0	1	1.94	0	0	3.56	0	2.03	0.646667	1.86333	3.00412	1.58694	0.608648	1	no	up
TGME49_228160	acid phosphatase	491	135	347	949	1198	545	9.08	2.24	5.8	17.98	23.93	10.6	5.70667	17.5033	2.99787	1.58394	0.0173458	0.0596201	no	up
TGME49_214190	SAG-related sequence SRS46	82	110	91	255	221	291	8.32	9.93	8.31	26.26	24.18	31.02	8.85333	27.1533	2.97921	1.57493	8.34637e-15	1.20836e-13	yes	up
TGME49_247010	hypothetical protein	2	0	2	4	4	3	0.2	0	0.18	0.4	0.43	0.31	0.126667	0.38	2.97652	1.57363	0.291952	0.50595	no	up
TGME49_318220	hypothetical protein	9	4	4	16	21	9	0.45	0.18	0.18	0.81	1.12	0.47	0.27	0.8	2.96003	1.56561	0.0526458	0.146134	no	up
TGME49_238520	SAG-related sequence SRS22G	1	0	0	1	0	2	0.35	0	0	0.35	0	0.74	0.116667	0.363333	2.95966	1.56543	0.614543	1	no	up
TGME49_233842	hypothetical protein	1	0	0	1	0	2	0.59	0	0	0.57	0	1.23	0.196667	0.6	2.95966	1.56543	0.614543	1	no	up
TGME49_258618	hypothetical protein	0	1	0	1	0	2	0	0.39	0	0.44	0	0.94	0.13	0.46	2.95917	1.56519	0.618748	1	no	up
TGME49_294650	hypothetical protein	177	136	207	483	468	452	2.8	1.93	2.96	7.83	7.99	7.52	2.56333	7.78	2.95642	1.56385	9.00139e-13	1.12823e-11	yes	up
TGME49_274290	Toxoplasma gondii family B protein	8	9	4	13	16	28	5.46	5.2	2.38	8.54	11.68	19.96	4.34667	13.3933	2.94902	1.56024	0.0268972	0.0853022	no	up
TGME49_262970	hypothetical protein	1149	1690	1809	4273	3796	4267	43.62	57.45	62.06	165.9	155.64	170.44	54.3767	163.993	2.94051	1.55606	4.10125e-26	1.03128e-24	yes	up
TGME49_312105	hypothetical protein	3	1	1	1	12	0	4.74	1.29	1.33	1.47	20.17	0	2.45333	7.21333	2.93141	1.55159	0.377407	0.596498	no	up
TGME49_239475	hypothetical protein	103	87	99	283	196	298	1.45	1.1	1.26	4.08	2.98	4.41	1.27	3.82333	2.92148	1.5467	8.72982e-11	9.53005e-10	yes	up
TGME49_275760	hypothetical protein	5	3	4	12	11	9	0.7	0.37	0.5	1.71	1.67	1.33	0.523333	1.57	2.91687	1.54442	0.067832	0.177892	no	up
TGME49_209045	hypothetical protein	2	2	5	9	5	10	2.11	1.75	4.52	8.96	5.62	11.02	2.79333	8.53333	2.91547	1.54373	0.124147	0.278005	no	up
TGME49_264752	HEAT repeat-containing protein	1573	1458	1250	3677	4249	3409	13.35	11.11	9.6	32.02	38.96	30.46	11.3533	33.8133	2.90968	1.54086	1.84901e-16	2.99156e-15	yes	up
TGME49_325800	EGF family domain-containing protein	0.12	0.89	0	0	0	2.72	0.02	0.13	0	0	0	0.48	0.05	0.16	2.90543	1.53875	0.688115	1	no	up
TGME49_316410	hypothetical protein	0	0	2	2	3	0	0	0	0.55	0.61	0.99	0	0.183333	0.533333	2.8973	1.53471	0.558431	0.747089	no	up
TGME49_313900	non-specific serine/threonine protein kinase	2434	3791	3282	8169	9430	6988	20.91	29.25	25.53	72.02	87.54	63.2	25.23	74.2533	2.8924	1.53227	1.61471e-16	2.62293e-15	yes	up
TGME49_263830	hypothetical protein	21	40	49	93	131	56	7.17	11.88	14.84	31.43	48.09	20.02	11.2967	33.18	2.8863	1.52922	0.000839249	0.00416394	yes	up
TGME49_293252	hypothetical protein	187	101	103	322	400	319	3.75	1.82	1.87	6.62	8.67	6.74	2.48	7.34333	2.88384	1.52799	2.66343e-06	1.95414e-05	yes	up
TGME49_215680	SAG-related sequence SRS18	243	197	310	642	719	601	41.07	29.43	46.96	109.37	130.98	106.63	39.1533	115.66	2.88005	1.5261	1.4253e-11	1.64203e-10	yes	up
TGME49_284602	E1-E2 ATPase subfamily protein	2	0	1	2	4	2	0.18	0	0.08	0.18	0.39	0.19	0.0866667	0.253333	2.8778	1.52497	0.375178	0.594459	no	up
TGME49_234440	aminotransferase%2C putative	258	229	226	703	526	649	23.26	18.39	18.35	64.44	51.17	61.5	20	59.0367	2.87092	1.52151	9.45727e-17	1.56122e-15	yes	up
TGME49_297395	hypothetical protein	17	16	14	47	46	29	21.67	16.82	15.2	56.1	62.42	38.68	17.8967	52.4	2.86675	1.51941	0.00168693	0.00784721	yes	up
TGME49_263410	scavenger receptor cysteine-rich domain-containing protein	10	5	16	25	22	34	0.25	0.11	0.36	0.63	0.58	0.88	0.24	0.696667	2.83908	1.50542	0.014342	0.0508451	no	up
TGME49_289260	hypothetical protein	2	7	2	16	5	7	0.15	0.48	0.14	1.26	0.42	0.57	0.256667	0.75	2.83774	1.50474	0.140248	0.303274	no	up
TGME49_276960	tetratricopeptide repeat-containing protein	114	76	87	195	224	306	1.92	1.15	1.33	3.37	4.08	5.43	1.46667	4.29333	2.82974	1.50067	1.6755e-07	1.40582e-06	yes	up
TGME49_243355	hypothetical protein	0	0	2	2	2	1	0	0	6.72	7.43	8.8	4.43	2.24	6.88667	2.82557	1.49854	0.507027	0.709465	no	up
TGME49_235650	carrier superfamily protein	5	6	2	9	15	9	0.31	0.33	0.11	0.57	1	0.59	0.25	0.72	2.81617	1.49373	0.0882409	0.21601	no	up
TGME49_308960	ATPase%2C AAA family protein	94	29	99	202	213	161	2.85	0.79	2.72	6.28	6.99	5.15	2.12	6.14	2.81609	1.4937	0.000711327	0.00358844	yes	up
TGME49_271375	hypothetical protein	1	5	6	5	12	13	0.26	1.12	1.37	1.28	3.3	3.48	0.916667	2.68667	2.81147	1.49133	0.124971	0.279387	no	up
TGME49_236980	AMP-binding enzyme domain-containing protein	405	266	377	968	889	840	7.28	4.29	6.13	17.84	17.27	15.9	5.9	17.0033	2.8032	1.48707	3.6852e-11	4.13415e-10	yes	up
TGME49_224845	hypothetical protein	5	1	0	8	4	4	4.97	0.83	0	7.53	4.24	4.16	1.93333	5.31	2.79139	1.48098	0.295327	0.509584	no	up
TGME49_299995	hypothetical protein	1	1	0	1	3	1	2.55	2.04	0	2.31	8.1	2.69	1.53	4.36667	2.78419	1.47726	0.474733	0.681956	no	up
TGME49_243482	dynein heavy chain%2C putative	18	6	9	39	28	18	0.23	0.07	0.1	0.52	0.39	0.24	0.133333	0.383333	2.77854	1.47433	0.0267529	0.0850439	no	up
TGME49_221410	actin-like protein ALP4	1529	843	1573	3520	3980	2474	115.17	56.64	106.81	270.03	323.57	195.93	92.8733	263.177	2.77078	1.47029	5.71639e-07	4.5429e-06	yes	up
TGME49_289740	hypothetical protein	145	220	196	482	389	536	9.38	12.71	11.44	31.79	27.16	36.46	11.1767	31.8033	2.76374	1.46662	6.77683e-16	1.05242e-14	yes	up
TGME49_310005	hypothetical protein	5	4	10	18	20	9	8.22	5.36	13.85	27.39	34.92	15.51	9.14333	25.94	2.75898	1.46413	0.0593401	0.16028	no	up
TGME49_272240	Toxoplasma gondii family D protein	8	5	10	16	28	13	0.42	0.24	0.48	0.86	1.6	0.72	0.38	1.06	2.7523	1.46064	0.0393258	0.115433	no	up
TGME49_226300	2%2C4-dienoyl CoA reductase 2%2C peroxisomal family protein	95	70	112	237	208	252	10.14	6.65	10.76	25.68	23.95	28.27	9.18333	25.9667	2.74512	1.45687	7.12634e-09	6.73025e-08	yes	up
TGME49_213530	hypothetical protein	24	13	12	46	42	36	0.67	0.33	0.3	1.32	1.27	1.06	0.433333	1.21667	2.7448	1.4567	0.00396378	0.0166921	yes	up
TGME49_265100	hypothetical protein	4	0	1	4	5	4	2.99	0	0.65	2.86	3.99	3.12	1.21333	3.32333	2.74121	1.45481	0.319043	0.534685	no	up
TGME49_321490	SAG-related sequence SRS12A	29	3	3	32	43	16	2.84	0.26	0.26	3.18	4.54	1.65	1.12	3.12333	2.7347	1.45138	0.121062	0.273358	no	up
TGME49_207700	rhoptry kinase family protein ROP22 (incomplete catalytic triad)	159	130	200	393	417	407	8.77	6.41	9.95	22.12	24.83	23.6	8.37667	23.5167	2.73204	1.44998	4.67038e-11	5.20341e-10	yes	up
TGME49_280680	hypothetical protein	3	1	2	8	5	2	0.64	0.19	0.38	1.7	1.14	0.44	0.403333	1.09333	2.72511	1.44631	0.253002	0.458474	no	up
TGME49_207665	kinesin motor domain-containing protein	319	474	312	1032	762	937	12.43	16.53	10.98	41.11	32.06	38.4	13.3133	37.19	2.72467	1.44608	1.5918e-14	2.25237e-13	yes	up
TGME49_286150	PAN/Apple domain-containing protein	132	115	118	328	276	303	12.05	9.35	9.7	30.45	27.19	29.08	10.3667	28.9067	2.71643	1.44171	1.47685e-12	1.82017e-11	yes	up
TGME49_231780	hypothetical protein	175	517	359	921	807	798	12	31.66	22.21	64.39	59.75	57.56	21.9567	60.5667	2.70835	1.43741	8.48028e-07	6.61641e-06	yes	up
TGME49_245432	hypothetical protein	1042	1188	1089	2612	2576	2992	91.04	92.49	85.71	232.12	242.89	274.81	89.7467	249.94	2.70695	1.43667	3.70104e-43	1.78928e-41	yes	up
TGME49_290678	hypothetical protein	5014	5374	5340	13365	13616	11585	57.04	54.89	54.99	155.97	167.37	138.74	55.64	154.027	2.70643	1.43639	1.75242e-25	4.27421e-24	yes	up
TGME49_237100	RAP domain-containing protein	767	530	641	1696	1933	1145	13.81	8.56	10.44	31.3	37.6	21.7	10.9367	30.2	2.70562	1.43596	8.52685e-08	7.41489e-07	yes	up
TGME49_264745	hypothetical protein	7	3	2	11	10	9	8.92	3.15	2.17	13.13	13.57	12.01	4.74667	12.9033	2.69308	1.42926	0.118172	0.2681	no	up
TGME49_243940	hypothetical protein	6	2	4	14	6	10	4.94	1.38	2.85	11	5.28	8.6	3.05667	8.29333	2.67848	1.42141	0.123207	0.276526	no	up
TGME49_291075	hypothetical protein	161	116	178	432	366	313	3.52	2.28	3.53	9.69	8.66	7.21	3.11	8.52	2.67497	1.41952	3.4151e-08	3.06491e-07	yes	up
TGME49_251820	hypothetical protein	7	7	3	17	17	7	1.04	0.92	0.4	2.54	2.71	1.09	0.786667	2.11333	2.67104	1.4174	0.0848194	0.209584	no	up
TGME49_269910	transcription factor C2H2%2C putative	69	105	88	240	236	149	7.78	10.52	8.92	27.43	28.69	17.64	9.07333	24.5867	2.66544	1.41438	1.49834e-06	1.13947e-05	yes	up
TGME49_294785	zinc finger (CCCH type) motif-containing protein	63	38	88	165	139	155	7.07	3.79	8.88	18.78	16.83	18.28	6.58	17.9633	2.65059	1.40631	3.68929e-05	0.000235015	yes	up
TGME49_300130	apical membrane antigen 1 domain-containing protein	51	34	85	141	155	112	3.17	1.89	4.77	8.94	10.4	7.32	3.27667	8.88667	2.65052	1.40628	0.000257725	0.00142107	yes	up
TGME49_304730	Mob1/phocein family protein	106	85	122	267	282	200	13.87	9.87	14.34	35.36	39.8	27.49	12.6933	34.2167	2.63839	1.39966	3.38832e-07	2.77139e-06	yes	up
TGME49_244280	hypothetical protein	2398	3853	2650	7793	6246	7126	1925.31	2604.48	1843.29	5980.79	5359.53	5978	2124.36	5772.77	2.63307	1.39674	1.34261e-17	2.31032e-16	yes	up
TGME49_318610	AP2 domain transcription factor AP2IV-3	126	47	82	244	205	173	2.81	0.94	1.65	5.58	4.94	4.06	1.8	4.86	2.62422	1.39189	0.000393992	0.00208741	yes	up
TGME49_221400	hypothetical protein	4273	3812	5271	11986	10993	8773	63.69	51	71.1	183.2	177.04	137.65	61.93	165.963	2.61995	1.38954	8.02598e-13	1.01379e-11	yes	up
TGME49_278760	hypothetical protein	206	134	215	501	416	417	5.45	3.18	5.14	13.56	11.88	11.6	4.59	12.3467	2.61927	1.38917	2.55821e-08	2.31636e-07	yes	up
TGME49_215990	helicase%2C putative	737	956	761	2116	1885	1809	16.62	19.34	15.53	48.9	45.93	42.94	17.1633	45.9233	2.61615	1.38745	3.49525e-22	7.3166e-21	yes	up
TGME49_292350	hypothetical protein	4	0	0	3	5	2	1.55	0	0	1.15	2.08	0.81	0.516667	1.34667	2.61063	1.3844	0.449776	0.6611	no	up
TGME49_208810	hypothetical protein	11	2	12	22	14	25	0.5	0.08	0.5	1.03	0.69	1.2	0.36	0.973333	2.60898	1.38349	0.0683757	0.178568	no	up
TGME49_248730	hypothetical protein	4	2	5	14	9	3	0.26	0.12	0.29	0.93	0.63	0.2	0.223333	0.586667	2.60733	1.38257	0.178119	0.360408	no	up
TGME49_226515	hypothetical protein	82	101	89	242	189	213	6.45	7.08	6.31	19.38	16.05	17.62	6.61333	17.6833	2.60539	1.3815	9.06935e-11	9.88742e-10	yes	up
TGME49_220060	hypothetical protein	4	10	8	19	19	13	4.62	9.57	7.9	20.65	23.39	15.71	7.36333	19.9167	2.60155	1.37937	0.045248	0.128981	no	up
TGME49_285840	RAP domain-containing protein	360	355	264	778	760	772	21.52	18.96	14.24	47.45	49.05	48.54	18.24	48.3467	2.58317	1.36914	3.556e-13	4.60636e-12	yes	up
TGME49_233490	hypothetical protein	3955	1987	3299	7854	8638	5358	103.7	46.7	78.22	210.89	244.65	147.84	76.2067	201.127	2.57783	1.36615	5.3132e-06	3.79541e-05	yes	up
TGME49_235440	hypothetical protein	22	46	35	86	67	86	11.22	20.11	15.68	42.73	36.63	45.83	15.67	41.73	2.57274	1.36331	9.50266e-05	0.000567922	yes	up
TGME49_247340	hypothetical protein	6	11	12	16	21	30	1.81	2.9	3.22	4.8	6.82	9.48	2.64333	7.03333	2.5529	1.35214	0.0267658	0.0850516	no	up
TGME49_221585	hypothetical protein	13	17	19	37	39	37	25.17	26.63	30.76	65.83	80.11	75.21	27.52	73.7167	2.55145	1.35132	0.00244422	0.010854	yes	up
TGME49_306620	AP2 domain transcription factor AP2IX-9	627	223	398	1172	949	846	14.34	4.57	8.23	27.45	23.44	20.36	9.04667	23.75	2.54639	1.34846	0.000150693	0.000876109	yes	up
TGME49_208760	hypothetical protein	16	25	26	42	72	37	0.84	1.17	1.23	2.24	4.07	2.04	1.08	2.78333	2.53516	1.34208	0.00487465	0.0200355	yes	up
TGME49_259840	hypothetical protein	731	779	648	1597	1850	1507	10.45	9.99	8.38	23.4	28.56	22.67	9.60667	24.8767	2.53291	1.3408	1.29949e-14	1.85491e-13	yes	up
TGME49_320680	AP2 domain transcription factor AP2IV-2	96	67	69	172	191	175	2.03	1.27	1.32	3.73	4.37	3.9	1.54	4	2.52899	1.33856	1.98422e-06	1.47581e-05	yes	up
TGME49_251660	hypothetical protein	10	13	9	29	26	18	4.34	4.87	3.45	12.35	12.12	8.17	4.22	10.88	2.52884	1.33848	0.0195691	0.0662802	no	up
TGME49_320530	hypothetical protein	148	170	172	419	322	387	8.79	9.02	9.22	25.4	20.65	24.18	9.01	23.41	2.52861	1.33834	1.32594e-14	1.88935e-13	yes	up
TGME49_208740	microneme protein%2C putative	2369	1295	2022	4989	3762	4582	131.39	64.2	101.23	282.43	225.27	267.29	98.94	258.33	2.52663	1.33721	6.90009e-08	6.03256e-07	yes	up
TGME49_309230	hypothetical protein	20	19	36	43	46	84	12.8	10.33	20.11	26.56	31.52	56.16	14.4133	38.08	2.51546	1.33082	0.00383133	0.0162158	yes	up
TGME49_222975	hypothetical protein	8	2	8	9	14	19	0.65	0.14	0.58	0.74	1.23	1.62	0.456667	1.19667	2.51185	1.32875	0.108134	0.252521	no	up
TGME49_229005	hypothetical protein	24	16	31	61	57	44	14.17	8.05	16.01	34.88	36.05	27.14	12.7433	32.69	2.50866	1.32692	0.00240985	0.010719	yes	up
TGME49_315410	SAG-related sequence SRS53F	20	29	31	62	68	50	2.51	3.23	3.5	7.89	9.21	6.6	3.08	7.9	2.5052	1.32493	0.000589615	0.00302709	yes	up
TGME49_287040	hypothetical protein	162	277	235	461	644	396	18.25	27.74	23.82	52.69	78.28	46.89	23.27	59.2867	2.50497	1.32479	6.93483e-07	5.442e-06	yes	up
TGME49_205520	hypothetical protein	61	11	36	99	91	63	2.28	0.37	1.22	3.78	3.67	2.48	1.29	3.31	2.50369	1.32405	0.0219992	0.0726037	no	up
TGME49_313210	hypothetical protein	125	162	183	329	398	328	1.18	1.37	1.56	3.19	4.06	3.26	1.37	3.50333	2.49414	1.31854	8.55055e-10	8.595e-09	yes	up
TGME49_234940	hypothetical protein	180	183	230	424	383	543	18.52	16.75	21.3	44.29	42.51	58.71	18.8567	48.5033	2.48978	1.31602	4.13919e-12	4.92218e-11	yes	up
TGME49_321340	membrane protein%2C putative	3269	3103	3609	7096	8519	6761	24.99	21.3	24.98	55.66	70.36	54.4	23.7567	60.14	2.47393	1.30681	1.26656e-14	1.81109e-13	yes	up
TGME49_315340	SAG-related sequence SRS52C	22	9	12	25	47	25	6	2.15	2.92	6.8	13.8	7.15	3.69	9.25	2.46143	1.2995	0.035055	0.105557	no	up
TGME49_236990	beta-ketoacyl synthase%2C N-terminal domain-containing protein	640	510	664	1493	1341	1244	10.12	7.24	9.5	24.2	22.91	20.7	8.95333	22.6033	2.46101	1.29925	3.67257e-12	4.38656e-11	yes	up
TGME49_220720	hypothetical protein	18.92	12.11	29.04	58.92	51.2	23.23	20.55	10.93	27.03	60.35	59.27	26.38	19.5033	48.6667	2.4559	1.29625	0.0225949	0.0742078	no	up
TGME49_265140	hypothetical protein	24	10	17	46	31	39	4.94	1.81	3.13	9.5	6.87	8.42	3.29333	8.26333	2.44848	1.29189	0.0128223	0.0462445	yes	up
TGME49_206605	hypothetical protein	2	16	3	20	4	22	2.24	14.87	2.88	21.1	4.77	25.77	6.66333	17.2133	2.43963	1.28666	0.198399	0.388569	no	up
TGME49_207040	hypothetical protein	540	740	688	1492	1302	1549	14.06	17.27	16.19	39.77	36.61	42.43	15.84	39.6033	2.43423	1.28347	4.16018e-26	1.04287e-24	yes	up
TGME49_203290	hypothetical protein	4233	4836	5454	11402	9759	10944	513.67	521.14	594.95	1401.99	1277.32	1395.23	543.253	1358.18	2.43326	1.28289	3.27035e-30	9.55461e-29	yes	up
TGME49_254330	lipase	39	34	46	102	94	66	0.98	0.77	1.05	2.64	2.56	1.75	0.933333	2.31667	2.43005	1.28099	0.000305989	0.00165205	yes	up
TGME49_203740	hypothetical protein	384	531	439	993	915	1073	63.39	77.51	64.97	165.3	162.82	185.95	68.6233	171.357	2.42797	1.27975	2.33852e-22	4.95912e-21	yes	up
TGME49_312130	hypothetical protein	189	296	275	538	570	549	7.22	10.13	9.5	21.03	23.53	22.08	8.95	22.2133	2.42275	1.27664	8.21475e-13	1.03603e-11	yes	up
TGME49_310885	hypothetical protein	43	20	43	118	68	50	10.71	4.37	9.55	29.36	18.23	13.05	8.21	20.2133	2.42198	1.27619	0.00901715	0.0341592	yes	up
TGME49_271335	hypothetical protein	24	8	33	41	57	46	2.57	0.76	3.18	4.46	6.59	5.18	2.17	5.41	2.4214	1.27584	0.0225402	0.0740581	no	up
TGME49_269680	acyl-CoA carboxyltransferase beta chain%2C putative	12	0	2	8	19	5	0.48	0	0.07	0.32	0.81	0.21	0.183333	0.446667	2.4193	1.27459	0.319706	0.535031	no	up
TGME49_213067	hypothetical protein	643	786	718	1697	1278	1744	51.29	55.9	51.62	137.79	110.02	146.25	52.9367	131.353	2.41039	1.26927	2.09729e-21	4.26922e-20	yes	up
TGME49_320230	SAG-related sequence SRS15C	55	65	53	134	119	123	5.12	5.39	4.44	12.68	11.96	12.04	4.98333	12.2267	2.39244	1.25848	9.39768e-07	7.31111e-06	yes	up
TGME49_263820	DEAD/DEAH box helicase domain-containing protein	1152	1302	1354	2603	3407	2122	34.18	34.62	36.32	79.07	109.19	66.26	35.04	84.84	2.3784	1.24999	4.33401e-09	4.14127e-08	yes	up
TGME49_211000	hypothetical protein	34	7	5	43	20	43	2.19	0.4	0.29	2.83	1.39	2.92	0.96	2.38	2.37673	1.24898	0.111772	0.258563	no	up
TGME49_234200	hypothetical protein	159	234	175	365	409	444	5.36	7.07	5.33	12.6	14.9	15.76	5.92	14.42	2.37117	1.2456	3.55059e-11	3.99971e-10	yes	up
TGME49_216610	ribosomal RNA large subunit methyltransferase J protein	9	9	9	14	14	31	0.21	0.18	0.19	0.33	0.35	0.75	0.193333	0.476667	2.3677	1.24349	0.0562882	0.15393	no	up
TGME49_254640	hypothetical protein	238	155	261	523	474	418	31.14	17.99	30.68	69.27	66.89	57.45	26.6033	64.5367	2.36468	1.24165	1.42445e-06	1.08735e-05	yes	up
TGME49_280530	hypothetical protein	48	50	52	123	113	85	4.59	4.26	4.48	11.95	11.66	8.54	4.44333	10.7167	2.36434	1.24144	5.38012e-05	0.000334846	yes	up
TGME49_281660	hypothetical protein	9	6	14	22	24	16	4.09	2.35	5.61	9.79	11.71	7.6	4.01667	9.7	2.36178	1.23988	0.0522457	0.145272	no	up
TGME49_240360	Toxoplasma gondii family E protein	5.43	0	0.42	1.43	9.53	0	0.38	0	0.03	0.1	0.72	0	0.136667	0.273333	2.35922	1.23831	0.589791	0.768165	no	up
TGME49_225170	hypothetical protein	7	13	12	24	29	14	5.91	9.22	8.76	19.33	26.16	12.35	7.96333	19.28	2.35541	1.23598	0.0473493	0.13382	no	up
TGME49_235500	hypothetical protein	231	119	218	460	400	371	11.82	5.44	10.07	24.04	22.1	19.97	9.11	22.0367	2.35209	1.23394	3.2384e-05	0.000208253	yes	up
TGME49_313418	hypothetical protein	2	1	2	5	1	5	2.83	1.16	2.4	6.59	1.5	7.41	2.13	5.16667	2.35172	1.23372	0.378404	0.59699	no	up
TGME49_231620	hypothetical protein	7	11	5	10	26	12	1.18	1.64	0.76	1.7	4.74	2.13	1.19333	2.85667	2.34786	1.23135	0.107065	0.250744	no	up
TGME49_320525	hypothetical protein	45	59	53	112	67	159	7.43	8.61	7.84	18.64	11.92	27.56	7.96	19.3733	2.34215	1.22783	0.000437683	0.00230088	yes	up
TGME49_206290	hypothetical protein	24	14	14	42	37	33	1.98	1.03	1.04	3.52	3.29	2.86	1.35	3.22333	2.34016	1.22661	0.0129687	0.046731	yes	up
TGME49_239010	hypothetical protein	740	403	506	1356	1180	1024	31.08	15.15	19.2	58.23	53.53	45.25	21.81	52.3367	2.33495	1.22339	8.36274e-06	5.85032e-05	yes	up
TGME49_299800	hypothetical protein	20	3	19	29	30	32	2.56	0.34	2.18	3.76	4.14	4.3	1.69333	4.06667	2.32532	1.21743	0.0769825	0.195518	no	up
TGME49_314070	hypothetical protein	107	117	159	247	292	266	27.86	26.69	36.9	64.19	81.84	72.6	30.4833	72.8767	2.32461	1.21699	1.03771e-07	8.90942e-07	yes	up
TGME49_253180	hypothetical protein	426	414	497	976	934	915	359.69	293.68	362.94	786	842.51	807.32	338.77	811.943	2.32322	1.21612	9.52733e-16	1.47112e-14	yes	up
TGME49_293020	hypothetical protein	19	11	20	34	40	32	1.02	0.53	0.97	1.87	2.33	1.81	0.84	2.00333	2.32304	1.21602	0.0143514	0.0508559	no	up
TGME49_222420	hypothetical protein	31	34	41	70	69	85	1.83	1.8	2.19	4.23	4.41	5.29	1.94	4.64333	2.32145	1.21503	0.000152426	0.000884291	yes	up
TGME49_240900	AP2 domain transcription factor AP2VI-2	232	330	281	637	437	708	4.26	5.43	4.66	11.98	8.66	13.67	4.78333	11.4367	2.31901	1.21351	3.61479e-10	3.75439e-09	yes	up
TGME49_232640	RNA 2'-phosphotransferase%2C Tpt1/KptA family protein	587	568	522	1224	1187	1128	58.69	50.54	46.98	124.3	128.05	118.53	52.07	123.627	2.31563	1.2114	3.88234e-15	5.74359e-14	yes	up
TGME49_308965	hypothetical protein	256	192	340	550	616	488	3.7	2.49	4.44	8.15	9.61	7.42	3.54333	8.39333	2.31109	1.20857	2.25268e-06	1.66633e-05	yes	up
TGME49_285850	peptidyl-prolyl cis-trans isomerase%2C FKBP-type domain-containing protein	180	220	118	359	392	333	15.4	16.77	9.09	31.24	36.18	29.94	13.7533	32.4533	2.30937	1.2075	3.98201e-06	2.88252e-05	yes	up
TGME49_266368	hypothetical protein	5	5	12	16	22	7	4.97	4.14	10.25	15.06	23.32	7.27	6.45333	15.2167	2.30333	1.20372	0.136282	0.29723	no	up
TGME49_264230	hypothetical protein	0	0	2	2	2	0	0	0	2.24	2.47	2.81	0	0.746667	1.76	2.30288	1.20344	0.661132	1	no	up
TGME49_202990	hypothetical protein	0	0	2	2	2	0	0	0	0.3	0.33	0.36	0	0.1	0.23	2.30288	1.20344	0.661132	1	no	up
TGME49_248380	hypothetical protein	0	2	0	2	1	1	0	0.29	0	0.33	0.17	0.17	0.0966667	0.223333	2.29567	1.19892	0.617737	1	no	up
TGME49_220260	hypothetical protein	975	552	822	1762	2168	974	55.37	28.02	42.14	102.13	132.94	58.18	41.8433	97.75	2.29522	1.19863	0.000364886	0.00194207	yes	up
TGME49_206520	hypothetical protein	96	52	84	163	194	128	22.9	10.89	17.88	38.9	49.83	32.01	17.2233	40.2467	2.28661	1.19321	0.000703215	0.00355415	yes	up
TGME49_239260	histone H4	11	15	25	42	40	22	20.42	22.57	38.87	71.76	78.79	42.85	27.2867	64.4667	2.28265	1.19071	0.0296281	0.0923759	no	up
TGME49_323020	KRUF family protein	985.35	439.52	1129.78	1622.92	2391.49	1287.8	47.91	19.12	49.61	80.61	125.56	65.87	38.88	90.68	2.28076	1.18952	0.0241506	0.078492	no	up
TGME49_210450	hypothetical protein	71	85	43	152	114	149	6.65	7.09	3.63	14.48	11.53	14.68	5.79	13.5633	2.28019	1.18916	0.000166126	0.000950864	yes	up
TGME49_246210	hypothetical protein	1	3	2	4	6	2	2.11	5.11	3.52	7.74	13.44	4.44	3.58	8.54	2.27302	1.18461	0.361368	0.579816	no	up
TGME49_294651	hypothetical protein	140	148	203	290	369	351	3.3	3.12	4.32	6.99	9.39	8.7	3.58	8.36	2.2723	1.18416	1.22985e-07	1.04925e-06	yes	up
TGME49_254915	hypothetical protein	12	30	20	45	40	41	3.15	6.91	4.68	11.8	11.31	11.29	4.91333	11.4667	2.2684	1.18167	0.009357	0.0352167	yes	up
TGME49_311830	hypothetical protein	12	15	1	20	19	19	6.82	7.28	0.5	11.02	11.57	11.28	4.86667	11.29	2.26782	1.18131	0.151468	0.321124	no	up
TGME49_211480	GTP-binding protein engA%2C putative	795	808	858	1718	2062	1246	20.92	19.06	20.42	46.3	58.62	34.51	20.1333	46.4767	2.26756	1.18114	1.391e-07	1.18424e-06	yes	up
TGME49_320105	hypothetical protein	0	0	3	1	3	2	0	0	1.52	0.56	1.86	1.21	0.506667	1.21	2.26697	1.18077	0.575538	0.759343	no	up
TGME49_226930	hypothetical protein	4	3	4	11	4	8	1.85	1.19	1.63	4.97	1.98	3.86	1.55667	3.60333	2.26616	1.18025	0.220644	0.418709	no	up
TGME49_229720	hypothetical protein	724	449	517	1153	1291	1067	9.51	5.29	6.15	15.53	18.32	14.75	6.98333	16.2	2.25877	1.17554	2.21702e-06	1.64145e-05	yes	up
TGME49_295390	hypothetical protein	8	0	7	8	18	5	0.84	0	0.66	0.85	2.03	0.55	0.5	1.14333	2.25814	1.17513	0.312131	0.528482	no	up
TGME49_227820	hypothetical protein	1572	1994	1842	3982	3885	3138	23.23	26.44	24.63	60.33	62.01	48.8	24.7667	57.0467	2.25776	1.17489	5.51278e-14	7.53785e-13	yes	up
TGME49_268985	hypothetical protein	33	21	28	66	61	42	80.19	40.83	56.27	145.82	156.89	107.37	59.0967	136.693	2.25768	1.17484	0.00614273	0.0244476	yes	up
TGME49_244270	ATP-binding cassette G family transporter ABCG87	598	671	620	1416	1168	1280	24.33	24.44	22.79	58.9	51.32	54.79	23.8533	55.0033	2.24759	1.16838	3.0394e-20	5.94843e-19	yes	up
TGME49_220480	hypothetical protein	558	449	607	1131	1149	1015	22.13	15.94	21.75	45.87	49.21	42.35	19.94	45.81	2.23955	1.16321	1.11207e-09	1.10825e-08	yes	up
TGME49_306900	NOL1/NOP2/sun family protein	211	218	242	426	468	471	11.59	10.7	12	23.88	27.75	27.21	11.43	26.28	2.23872	1.16268	2.00774e-12	2.43749e-11	yes	up
TGME49_236040	fructose-1%2C6-bisphosphate aldolase	8677.26	11290.2	11232.7	20937.2	19744.7	22438.1	731.15	847.91	852.8	1794.99	1795.51	1987.62	810.62	1859.37	2.23283	1.15887	2.78162e-32	8.82513e-31	yes	up
TGME49_210095	hypothetical protein	12.16	5	12.2	21.42	24.28	14.1	1.14	0.42	1.03	2.04	2.46	1.39	0.863333	1.96333	2.22973	1.15687	0.085643	0.211095	no	up
TGME49_319350	SAG-related sequence SRS17B	3463	6898	5994	11049	9749	11916	347.47	615.92	541.36	1125.98	1055.43	1256.59	501.583	1146	2.22792	1.1557	2.1503e-09	2.08908e-08	yes	up
TGME49_267140	SAG-related sequence SRS38B	153.95	337.17	162.04	516.03	379.32	408.54	14.87	28.99	14.09	50.64	39.53	41.47	19.3167	43.88	2.22754	1.15545	6.5681e-05	0.000403221	yes	up
TGME49_261580	histone H2AX	15	27	16	32	51	32	10.46	15.95	9.71	21.46	38.06	23.32	12.04	27.6133	2.22262	1.15226	0.0198924	0.0671236	no	up
TGME49_321480	SAG-related sequence SRS12B	39	77	58	110	135	98	3.82	6.71	5.11	10.94	14.26	10.09	5.21333	11.7633	2.21016	1.14415	0.000472292	0.00246685	yes	up
TGME49_304690	hypothetical protein	39	51	41	83	89	90	18.9	21.24	17.48	39.29	46.28	45.6	19.2067	43.7233	2.20759	1.14247	0.000104538	0.000618398	yes	up
TGME49_278400	Toxoplasma gondii family A protein	1	0	3	3	3	2	0.3	0	0.8	0.89	0.96	0.63	0.366667	0.826667	2.20745	1.14238	0.490611	0.695314	no	up
TGME49_275380	SAG-related sequence SRS47D	26	46	11	68	49	48	2.64	4.15	1	7	5.36	5.12	2.59667	5.82667	2.20235	1.13904	0.0303474	0.094365	no	up
TGME49_304755	hypothetical protein	15	14	22	37	35	29	7.78	6.22	10.02	18.69	19.47	15.72	8.00667	17.96	2.18618	1.12841	0.0182255	0.0623798	no	up
TGME49_259100	hypothetical protein	17	13	23	34	40	31	7.07	4.67	8.44	13.88	17.85	13.47	6.72667	15.0667	2.18434	1.1272	0.0197222	0.0666321	no	up
TGME49_218890	hypothetical protein	12	5	2	15	11	13	0.39	0.15	0.06	0.5	0.39	0.45	0.2	0.446667	2.18415	1.12708	0.190475	0.37751	no	up
TGME49_239910	cyclin-dependent kinase	955	816	1257	2095	2214	1650	12.17	9.33	14.49	27.37	30.47	22.13	11.9967	26.6567	2.1729	1.11962	3.58467e-07	2.9261e-06	yes	up
TGME49_273065	hypothetical protein	0	0	1	0	2	0	0	0	0.37	0	0.91	0	0.123333	0.303333	2.17001	1.1177	0.781539	1	no	up
TGME49_218192	hypothetical protein	103	142	129	258	251	223	6.32	7.78	7.14	16.14	16.62	14.38	7.08	15.7133	2.16929	1.11722	7.75657e-08	6.7668e-07	yes	up
TGME49_318575	hypothetical protein	2	0	1	3	3	0	2.83	0	1.2	3.96	4.51	0	1.34333	2.82333	2.16809	1.11643	0.595705	0.771784	no	up
TGME49_324200	hypothetical protein	2	1	1	3	2	3	3.04	1.25	1.29	4.24	3.24	4.79	1.86	4.09	2.15447	1.10734	0.458851	0.669082	no	up
TGME49_214400	hypothetical protein	149	143	155	338	251	290	33.57	28.32	31.19	76.29	60.9	68.52	31.0267	68.57	2.1529	1.10628	3.12548e-08	2.81432e-07	yes	up
TGME49_220640	hypothetical protein	98.49	169.42	117.53	259.11	268.56	212.21	7.68	11.79	8.26	20.58	22.61	17.41	9.24333	20.2	2.14524	1.10114	1.20275e-05	8.20216e-05	yes	up
TGME49_304750	zinc finger%2C C3HC4 type (RING finger) domain-containing protein	398	506	411	877	928	738	12.86	14.64	12	28.99	32.38	25.09	13.1667	28.82	2.14434	1.10053	6.99296e-10	7.07308e-09	yes	up
TGME49_216940	hypothetical protein	0	0	0	0	1	0	0	0	0	0	0.12	0	0	0.04	2.14044	1.09791	0.787881	1	no	up
TGME49_320780	hypothetical protein	0	0	0	1	0	0	0	0	0	1.71	0	0	0	0.57	2.14044	1.09791	0.787881	1	no	up
TGME49_243150	Toxoplasma gondii family A protein	0	0	0	0	1	0	0	0	0	0	0.08	0	0	0.0266667	2.14044	1.09791	0.787881	1	no	up
TGME49_294210	hypothetical protein	0	0	0	0	1	0	0	0	0	0	0.05	0	0	0.0166667	2.14044	1.09791	0.787881	1	no	up
TGME49_203070	hypothetical protein	0	0	0	1	0	0	0	0	0	0.2	0	0	0	0.0666667	2.14044	1.09791	0.787881	1	no	up
TGME49_236940	hypothetical protein	0	0	0	0	0	1	0	0	0	0	0	0.37	0	0.123333	2.14044	1.09791	0.787881	1	no	up
TGME49_232840	hypothetical protein	0	0	0	0	0	1	0	0	0	0	0	7.65	0	2.55	2.14044	1.09791	0.787881	1	no	up
TGME49_271850	hypothetical protein	0	0	0	0	1	0	0	0	0	0	0.5	0	0	0.166667	2.14044	1.09791	0.787881	1	no	up
TGME49_223025	hypothetical protein	0	0	0	1	0	0	0	0	0	13.88	0	0	0	4.62667	2.14044	1.09791	0.787881	1	no	up
TGME49_209410	hypothetical protein	0	0	0	1	0	0	0	0	0	11.65	0	0	0	3.88333	2.14044	1.09791	0.787881	1	no	up
TGME49_212937	hypothetical protein	0	0	0	1	0	0	0	0	0	1.37	0	0	0	0.456667	2.14044	1.09791	0.787881	1	no	up
TGME49_242845	hypothetical protein	0	0	0	0	1	0	0	0	0	0	11.9	0	0	3.96667	2.14044	1.09791	0.787881	1	no	up
TGME49_458240	5.8S ribosomal RNA	0	0	0.18	1	0	0	0	0	11.8	84.9	0	0	3.93333	28.3	2.14044	1.09791	0.787881	1	no	up
TGME49_290610	hypothetical protein	0	0	0	0	1	0	0	0	0	0	0.32	0	0	0.106667	2.14044	1.09791	0.787881	1	no	up
TGME49_286595	hypothetical protein	0	0	0	0	0	1	0	0	0	0	0	3.5	0	1.16667	2.14044	1.09791	0.787881	1	no	up
TGME49_238530	hypothetical protein	0	0	0	1	0	0	0	0	0	1.71	0	0	0	0.57	2.14044	1.09791	0.787881	1	no	up
TGME49_309095	hypothetical protein	0	0	0	0	0	1	0	0	0	0	0	0.64	0	0.213333	2.14044	1.09791	0.787881	1	no	up
TGME49_321270	hypothetical protein	0	0	0	0	1	0	0	0	0	0	2.84	0	0	0.946667	2.14044	1.09791	0.787881	1	no	up
TGME49_281350	hypothetical protein	0	0	0	0	1	0	0	0	0	0	0.22	0	0	0.0733333	2.14044	1.09791	0.787881	1	no	up
TGME49_226532	hypothetical protein	0	0	0	0	0	1	0	0	0	0	0	0.12	0	0.04	2.14044	1.09791	0.787881	1	no	up
TGME49_217040	hypothetical protein	0	0	0	0	0	1	0	0	0	0	0	0.23	0	0.0766667	2.14044	1.09791	0.787881	1	no	up
TGME49_279540	hypothetical protein	0	0	0	1	0	0	0	0	0	0.87	0	0	0	0.29	2.14044	1.09791	0.787881	1	no	up
TGME49_317820	hypothetical protein	0	0	0	1	0	0	0	0	0	0.41	0	0	0	0.136667	2.14044	1.09791	0.787881	1	no	up
TGME49_268700	hypothetical protein	0	0	0	0	1	0	0	0	0	0	0.14	0	0	0.0466667	2.14044	1.09791	0.787881	1	no	up
TGME49_238480	SAG-related sequence SRS22D	0	0	0	0	1	0	0	0	0	0	0.32	0	0	0.106667	2.14044	1.09791	0.787881	1	no	up
TGME49_260375	hypothetical protein	0	0	0	0	1	0	0	0	0	0	3.5	0	0	1.16667	2.14044	1.09791	0.787881	1	no	up
TGME49_205760	membrane protein	0	0	0	0	0	1	0	0	0	0	0	0.12	0	0.04	2.14044	1.09791	0.787881	1	no	up
TGME49_313740	zinc finger (CCCH type) motif-containing protein	0	0	0	0	1	0	0	0	0	0	1.97	0	0	0.656667	2.14044	1.09791	0.787881	1	no	up
TGME49_202100	hypothetical protein	0	0	0	1	0	0	0	0	0	0.64	0	0	0	0.213333	2.14044	1.09791	0.787881	1	no	up
TGME49_254190	calcium signaling protein kinase MARK%2C putative	0	0	0	1	0	0	0	0	0	0.2	0	0	0	0.0666667	2.14044	1.09791	0.787881	1	no	up
TGME49_275590	mono- or diacylglycerol acyltransferase	0	0	0	1	0	0	0	0	0	0.14	0	0	0	0.0466667	2.14044	1.09791	0.787881	1	no	up
TGME49_298090	Toxoplasma gondii family B protein	0	0	0	0	0	1	0	0	0	0	0	0.39	0	0.13	2.14044	1.09791	0.787881	1	no	up
TGME49_233792	hypothetical protein	0	0	0	0	1	0	0	0	0	0	0.7	0	0	0.233333	2.14044	1.09791	0.787881	1	no	up
TGME49_257925	hypothetical protein	0	0	0	0	1	0	0	0	0	0	0.08	0	0	0.0266667	2.14044	1.09791	0.787881	1	no	up
TGME49_238460	SAG-related sequence SRS22B	0	0	0	0	0	1	0	0	0	0	0	0.34	0	0.113333	2.14044	1.09791	0.787881	1	no	up
TGME49_226385	hypothetical protein	0	0	0	1	0	0	0	0	0	3.13	0	0	0	1.04333	2.14044	1.09791	0.787881	1	no	up
TGME49_214783	hypothetical protein	0	0	0	0	1	0	0	0	0	0	39.55	0	0	13.1833	2.14044	1.09791	0.787881	1	no	up
TGME49_244890	hypothetical protein	0	0	0	1	0	0	0	0	0	0.26	0	0	0	0.0866667	2.14044	1.09791	0.787881	1	no	up
TGME49_269413	hypothetical protein	0	0	0	1	0	0	0	0	0	1.58	0	0	0	0.526667	2.14044	1.09791	0.787881	1	no	up
TGME49_307630	hypothetical protein	0	0	0	0	1	0	0	0	0	0	0.47	0	0	0.156667	2.14044	1.09791	0.787881	1	no	up
TGME49_285160	cyclin-dependent kinase family 5 protein	0	0	0	0	0	1	0	0	0	0	0	0.12	0	0.04	2.14044	1.09791	0.787881	1	no	up
TGME49_253660	hypothetical protein	0	0	0	0	1	0	0	0	0	0	0.43	0	0	0.143333	2.14044	1.09791	0.787881	1	no	up
TGME49_288465	hypothetical protein	0	0	0	0	0	1	0	0	0	0	0	5.37	0	1.79	2.14044	1.09791	0.787881	1	no	up
TGME49_232950	hypothetical protein	0	0	0	0	0	1	0	0	0	0	0	0.17	0	0.0566667	2.14044	1.09791	0.787881	1	no	up
TGME49_210100	hypothetical protein	0	0	0	1	0	0	0	0	0	0.77	0	0	0	0.256667	2.14044	1.09791	0.787881	1	no	up
TGME49_321280	hypothetical protein	0	0	0	1	0	0	0	0	0	6.23	0	0	0	2.07667	2.14044	1.09791	0.787881	1	no	up
TGME49_249575	hypothetical protein	0	0	0	0	1	0	0	0	0	0	2.14	0	0	0.713333	2.14044	1.09791	0.787881	1	no	up
TGME49_223845	hypothetical protein	0	0	0	1	0	0	0	0	0	1.71	0	0	0	0.57	2.14044	1.09791	0.787881	1	no	up
TGME49_314482	hypothetical protein	0	0	0	1	0	0	0	0	0	0.79	0	0	0	0.263333	2.14044	1.09791	0.787881	1	no	up
TGME49_238505	hypothetical protein	0	0	0	0	0	1	0	0	0	0	0	0.47	0	0.156667	2.14044	1.09791	0.787881	1	no	up
TGME49_263639	hypothetical protein	0	0	0	0	1	0	0	0	0	0	16.75	0	0	5.58333	2.14044	1.09791	0.787881	1	no	up
TGME49_307450	hypothetical protein	0	0	0	1	0	0	0	0	0	4.46	0	0	0	1.48667	2.14044	1.09791	0.787881	1	no	up
TGME49_300690	RNA polymerase C2%2C putative	0	0	0	0	0	1	0	0	0	0	0	0.06	0	0.02	2.14044	1.09791	0.787881	1	no	up
TGME49_290923	hypothetical protein	0	0	0	0	0	1	0	0	0	0	0	0.29	0	0.0966667	2.14044	1.09791	0.787881	1	no	up
TGME49_294808	hypothetical protein	0	0	0	0	0	1	0	0	0	0	0	0.31	0	0.103333	2.14044	1.09791	0.787881	1	no	up
TGME49_301415	hypothetical protein	0	0	0	1	0	0	0	0	0	0.63	0	0	0	0.21	2.14044	1.09791	0.787881	1	no	up
TGME49_205230	hypothetical protein	0	0	0	1	0	0	0	0	0	1.41	0	0	0	0.47	2.14044	1.09791	0.787881	1	no	up
TGME49_293372	TIP49 family protein	0	0	0	1	0	0	0	0	0	9.86	0	0	0	3.28667	2.14044	1.09791	0.787881	1	no	up
TGME49_232200	hypothetical protein	0	0	0	0	1	0	0	0	0	0	0.49	0	0	0.163333	2.14044	1.09791	0.787881	1	no	up
TGME49_244015	hypothetical protein	0	0	0	1	0	0	0	0	0	4.46	0	0	0	1.48667	2.14044	1.09791	0.787881	1	no	up
TGME49_262090	hypothetical protein	0	0	0	0	1	0	0	0	0	0	0.14	0	0	0.0466667	2.14044	1.09791	0.787881	1	no	up
TGME49_273468	hypothetical protein	0	0	0	0	1	0	0	0	0	0	0.29	0	0	0.0966667	2.14044	1.09791	0.787881	1	no	up
TGME49_263327	hypothetical protein	0	0	0	1	0	0	0	0	0	2.68	0	0	0	0.893333	2.14044	1.09791	0.787881	1	no	up
TGME49_283585	hypothetical protein	0	0	0	1	0	0	0	0	0	15.19	0	0	0	5.06333	2.14044	1.09791	0.787881	1	no	up
TGME49_258575	Dpy-30 motif protein	0	0	0	0	1	0	0	0	0	0	1.82	0	0	0.606667	2.14044	1.09791	0.787881	1	no	up
TGME49_217660	Tctex-1 family protein	0	0	0	0	1	0	0	0	0	0	0.63	0	0	0.21	2.14044	1.09791	0.787881	1	no	up
TGME49_259410	SAG-related sequence SRS26A	0	0	0	1	0	0	0	0	0	0.08	0	0	0	0.0266667	2.14044	1.09791	0.787881	1	no	up
TGME49_268670	hypothetical protein	0	0	0	0	1	0	0	0	0	0	0.24	0	0	0.08	2.14044	1.09791	0.787881	1	no	up
TGME49_297647	hypothetical protein	35	9	28	60.87	45.76	36	5.02	1.14	3.6	8.82	7.08	5.42	3.25333	7.10667	2.13971	1.09742	0.0560587	0.153561	no	up
TGME49_230710	cell division protein CDC48	417	364	358	834	709	681	9.63	7.54	7.48	19.72	17.68	16.55	8.21667	17.9833	2.136	1.09491	3.52832e-09	3.39538e-08	yes	up
TGME49_272300	hypothetical protein	12	16	16	29	28	28	4	4.64	4.74	9.58	10.04	9.78	4.46	9.8	2.13478	1.09409	0.0240488	0.0782335	no	up
TGME49_242770	hypothetical protein	28	24	48	78	48	69	8.03	6.01	12.24	22.25	14.8	20.72	8.76	19.2567	2.13306	1.09293	0.00760663	0.0294757	yes	up
TGME49_240580	hypothetical protein	77	76	74	144	137	161	12.21	10.67	10.53	23.05	23.43	26.81	11.1367	24.43	2.13287	1.0928	2.59408e-06	1.91017e-05	yes	up
TGME49_314310	hypothetical protein	515	742	557	1258	986	1262	113.35	143.63	109.53	277.51	233.7	291.29	122.17	267.5	2.12914	1.09027	1.45341e-12	1.79675e-11	yes	up
TGME49_224710	hypothetical protein	92	88	92	181	166	181	6.45	5.51	5.82	12.93	12.56	13.34	5.92667	12.9433	2.12825	1.08966	5.4021e-07	4.30578e-06	yes	up
TGME49_286540	hypothetical protein	254	113	226	408	413	341	19.76	7.84	15.85	32.32	34.68	27.89	14.4833	31.63	2.1249	1.08739	0.000948903	0.00463997	yes	up
TGME49_279345	hypothetical protein	3	1	0	5	2	1	5.34	1.45	0	8.21	3.78	1.87	2.26333	4.62	2.12454	1.08715	0.532693	0.729232	no	up
TGME49_259670	von Willebrand factor type A domain-containing protein	173	174	199	362	367	323	4.99	4.5	5.19	10.7	11.44	9.81	4.89333	10.65	2.12396	1.08676	1.11444e-08	1.0404e-07	yes	up
TGME49_301280	hypothetical protein	6	4	14	16	17	13	1.58	0.92	3.28	4.2	4.81	3.58	1.92667	4.19667	2.12145	1.08505	0.144397	0.31018	no	up
TGME49_250360	alpha/beta hydrolase fold domain-containing protein	237	229	243	506	432	432	10.18	8.8	9.43	22.22	20.04	19.52	9.47	20.5933	2.12089	1.08467	3.66885e-10	3.79598e-09	yes	up
TGME49_224760	SAG-related sequence SRS40E	56	11	25	52	84	46	5.3	0.93	2.13	5	8.58	4.58	2.78667	6.05333	2.12053	1.08443	0.0818231	0.204356	no	up
TGME49_291910	hypothetical protein	7	1	0	5	8	3	0.96	0.12	0	0.69	1.18	0.43	0.36	0.766667	2.11213	1.0787	0.454076	0.665367	no	up
TGME49_292975	hypothetical protein	3624	2664	3451	6384	6992	5376	38.83	25.63	33.47	70.18	80.95	60.64	32.6433	70.59	2.11041	1.07752	2.2498e-07	1.86078e-06	yes	up
TGME49_216770	hypothetical protein	332	265	335	642	617	532	139.99	96.48	124.69	265.78	279.31	234.58	120.387	259.89	2.10688	1.07511	1.53052e-07	1.29354e-06	yes	up
TGME49_318632	hypothetical protein	2	3	4	2	8	7	0.86	1.11	1.51	0.84	3.67	3.13	1.16	2.54667	2.10554	1.07419	0.338455	0.554642	no	up
TGME49_257625	tetrahydrofolate dehydrogenase/cyclohydrolase%2C NAD(P)-binding domain-containing protein	248	349	195	519	485	506	9.53	12.01	6.77	20.4	20.13	20.46	9.43667	20.33	2.10421	1.07328	1.08898e-06	8.4235e-06	yes	up
TGME49_272440	RNA recognition motif-containing protein	114	153	133	208	213	347	29.15	34.29	30.32	53.11	58.63	93.01	31.2533	68.25	2.10298	1.07243	1.16367e-05	7.97579e-05	yes	up
TGME49_458400	18S ribosomal RNA	1.85	0	0	1.91	1.71	0	0.36	0	0	0.37	0.36	0	0.12	0.243333	2.10161	1.0715	0.694572	1	no	up
TGME49_204520	hypothetical protein	624	634	752	1315	1416	1084	64.9	58.66	70.39	138.86	158.9	118.49	64.65	138.75	2.09948	1.07003	5.23553e-09	4.98511e-08	yes	up
TGME49_256975	hypothetical protein	0	1	0	1	1	0	0	2.24	0	2.55	2.98	0	0.746667	1.84333	2.09728	1.06852	0.75465	1	no	up
TGME49_297440	hypothetical protein	0	0	1	1	1	0	0	0	0.12	0.13	0.14	0	0.04	0.09	2.09719	1.06845	0.753822	1	no	up
TGME49_217726	hypothetical protein	0	0	1	1	1	0	0	0	8.65	9.86	11.9	0	2.88333	7.25333	2.09719	1.06845	0.753822	1	no	up
TGME49_264182	hypothetical protein	1	0	0	1	1	0	2.02	0	0	1.85	2.14	0	0.673333	1.33	2.09689	1.06825	0.751075	1	no	up
TGME49_297420	beta-tubulin cofactor D%2C putative	1306	1600	1617	2769	3148	2630	19.08	20.98	21.38	41.48	49.68	40.44	20.48	43.8667	2.09585	1.06754	5.34757e-13	6.83984e-12	yes	up
TGME49_215140	hypothetical protein	46	15	24	55	59	52	5.06	1.47	2.38	6.14	7.01	6.01	2.97	6.38667	2.09518	1.06707	0.036535	0.108854	no	up
TGME49_257755	hypothetical protein	53	96	124	169	170	174	23.02	35.96	47.5	71.98	79.25	79.01	35.4933	76.7467	2.09492	1.0669	0.000346258	0.00185142	yes	up
TGME49_262600	hypothetical protein	200	106	192	333	364	258	5.28	2.51	4.59	9.01	10.39	7.17	4.12667	8.85667	2.09447	1.06659	0.000808207	0.00402962	yes	up
TGME49_281460	hypothetical protein	3	0	1	3	2	3	0.35	0	0.1	0.35	0.25	0.37	0.15	0.323333	2.09296	1.06555	0.520746	0.720527	no	up
TGME49_203050	AP2 domain transcription factor AP2VIIa-6	757	430	718	1445	1276	934	9.18	4.68	7.88	17.97	16.72	11.92	7.24667	15.5367	2.09261	1.06531	0.000161354	0.000927471	yes	up
TGME49_201820	hypothetical protein	486	653	542	914	886	1409	5.46	6.58	5.51	10.53	10.75	16.65	5.85	12.6433	2.09123	1.06435	1.3052e-08	1.21289e-07	yes	up
TGME49_239270	hypothetical protein	6092	5744	5239	10848	12407	9144	134.41	113.66	104.56	245.23	295.72	212.33	117.543	251.093	2.09061	1.06392	1.33503e-08	1.23639e-07	yes	up
TGME49_213020	hypothetical protein	309	205	268	539	506	455	6.56	3.9	5.15	11.72	11.6	10.16	5.20333	11.16	2.09026	1.06368	7.32077e-06	5.14499e-05	yes	up
TGME49_294830	methyltransferase domain-containing protein	720	947	842	1469	1539	1737	30.88	36.35	32.63	64.41	71.29	78.39	33.2867	71.3633	2.08625	1.06091	1.97425e-18	3.5319e-17	yes	up
TGME49_293620	hypothetical protein	62	30	41	95	64	100	2.14	0.93	1.28	3.35	2.38	3.63	1.45	3.12	2.08589	1.06066	0.0080847	0.0310321	yes	up
TGME49_277150	XPG N-terminal domain-containing protein	267	453	329	588	721	640	11.54	17.52	12.85	25.98	33.65	29.1	13.97	29.5767	2.07194	1.05099	2.61485e-07	2.15612e-06	yes	up
TGME49_268380	RNA recognition motif-containing protein	3664	4192	4833	8904	7577	7238	52.2	53.61	62.32	130.09	116.64	108.55	56.0433	118.427	2.06422	1.0456	2.87544e-13	3.75472e-12	yes	up
TGME49_214510	hypothetical protein	27	11	9	35	16	41	0.95	0.35	0.29	1.26	0.61	1.52	0.53	1.13	2.05923	1.0421	0.111351	0.25809	no	up
TGME49_262470	C protein immunoglobulin-A-binding beta antigen%2C putative	41	28	77	80	115	75	5.62	3.41	9.49	11.1	17.01	10.81	6.17333	12.9733	2.05203	1.03705	0.0195675	0.0662802	no	up
TGME49_253770	hypothetical protein	1	4	4	6	9	1	0.56	1.91	1.95	3.25	5.38	0.58	1.47333	3.07	2.05162	1.03676	0.408321	0.626387	no	up
TGME49_205110	hypothetical protein	85	85	77	160	178	120	41.2	35.4	32.83	75.73	92.55	60.8	36.4767	76.36	2.0497	1.03541	0.000275654	0.00151377	yes	up
TGME49_267700	hypothetical protein	55	67	56	105	96	131	9.46	10.19	8.64	18.21	17.8	23.66	9.43	19.89	2.04538	1.03237	0.000101176	0.000600258	yes	up
TGME49_262760	poly(ADP-ribose) glycohydrolase	582	866	787	1410	1241	1472	16.92	22.56	20.68	41.95	38.96	45.02	20.0533	41.9767	2.03939	1.02814	3.76713e-14	5.2302e-13	yes	up
TGME49_205480	IMC subcompartment protein ISP4	23	18	40	41	44	66	7.67	5.22	11.84	13.54	15.78	23.05	8.24333	17.4567	2.03596	1.02571	0.0245826	0.0795142	no	up
TGME49_246535	hypothetical protein	5	11	8	8	15	21	5.97	10.86	8.15	8.96	19.06	26.21	8.32667	18.0767	2.03212	1.02299	0.162409	0.337018	no	up
TGME49_209560	hypothetical protein	1	0	0	2	0	0	0.07	0	0	0.15	0	0	0.0233333	0.05	2.03204	1.02293	0.80005	1	no	up
TGME49_284680	hypothetical protein	0	0	1	2	0	0	0	0	0.39	0.88	0	0	0.13	0.293333	2.03204	1.02293	0.80005	1	no	up
TGME49_258480	hypothetical protein	1394	1820	1487	2809	3033	2771	25.46	29.82	24.57	52.58	59.84	53.26	26.6167	55.2267	2.02863	1.02051	7.16572e-14	9.74874e-13	yes	up
TGME49_256700	hypothetical protein	220.81	152.45	205.63	372.85	363.05	340.17	16.12	9.93	13.53	27.73	28.61	26.11	13.1933	27.4833	2.02776	1.01989	1.37838e-05	9.32158e-05	yes	up
TGME49_210330	SAG-related sequence SRS37B	4.21	2	2.09	6	4	5	0.48	0.2	0.21	0.69	0.49	0.59	0.296667	0.59	2.02259	1.0162	0.364347	0.582755	no	up
TGME49_261250	histone H2A1	25	25	28	30	74	37	8.44	7.34	8.38	10.02	26.85	13.07	8.05333	16.6467	2.01979	1.0142	0.044299	0.127271	no	up
TGME49_207005	SAG-related sequence SRS48Q	1	4	0	2	3	4	0.11	0.38	0	0.21	0.34	0.44	0.163333	0.33	2.01692	1.01215	0.526594	0.72437	no	up
TGME49_247570	hypothetical protein	35	55	57	106	104	54	2.25	3.16	3.31	6.96	7.23	3.66	2.90667	5.95	2.01512	1.01087	0.010447	0.0387445	yes	up
TGME49_233210	hypothetical protein	96	31	71	160	125	84	2.1	0.61	1.4	3.58	2.95	1.93	1.37	2.82	2.01082	1.00779	0.031846	0.0980119	no	up
TGME49_215910	hypothetical protein	6327	5524	7499	14357	10711	10384	61.26	48.02	65.72	142.61	112.05	105.83	58.3333	120.163	2.00875	1.0063	9.19006e-08	7.94906e-07	yes	up
TGME49_315330	SAG-related sequence SRS52D	46	32	61	88	102	62	30.71	18.12	35.49	56.61	72.88	43.24	28.1067	57.5767	2.0033	1.00238	0.0117735	0.0429581	yes	up
TGME49_253960	oxidoreductase%2C short chain dehydrogenase/reductase family protein	17	34	19	39	43	44	1.52	2.7	1.53	3.54	4.14	4.13	1.91667	3.93667	2.00173	1.00125	0.021846	0.0723137	no	up
TGME49_231800	helicase%2C putative	249	437	241	561	509	598	3.25	5.12	2.85	7.51	7.18	8.21	3.74	7.63333	1.99375	0.995481	9.70983e-06	6.74045e-05	no	up
TGME49_287490	hypothetical protein	37	36	25	73	66	38	3.4	2.95	2.07	6.82	6.54	3.67	2.80667	5.67667	1.99336	0.995204	0.0223774	0.0736721	no	up
TGME49_315380	SAG-related sequence SRS53B	0	1	0	1	0	1	0	0.08	0	0.1	0	0.1	0.0266667	0.0666667	1.98954	0.992437	0.774128	1	no	up
TGME49_281360	hypothetical protein	2	0	0	2	0	2	0.34	0	0	0.34	0	0.35	0.113333	0.23	1.98878	0.991884	0.718258	1	no	up
TGME49_285790	hypothetical protein	2	0	0	2	0	2	0.56	0	0	0.55	0	0.58	0.186667	0.376667	1.98878	0.991884	0.718258	1	no	up
TGME49_227370	hydrolase CocE/NonD family protein	45	19	21	44	56	57	1.1	0.42	0.46	1.1	1.48	1.46	0.66	1.34667	1.9832	0.987831	0.0449097	0.128345	no	up
TGME49_203300	hypothetical protein	11117	4924	10023	17417	19712	10170	241.9	96.09	197.28	388.31	463.36	232.9	178.423	361.523	1.98308	0.987746	0.0382032	0.112955	no	up
TGME49_261560	Tat binding protein 1(TBP-1)-interacting protein TBPIP	80	25	62	117	115	74	4.45	1.24	3.12	6.65	6.91	4.33	2.93667	5.96333	1.98249	0.987311	0.0382309	0.112996	no	up
TGME49_233670	hypothetical protein	2	1	2	2	4	3	0.44	0.19	0.39	0.44	0.95	0.69	0.34	0.693333	1.97455	0.981527	0.481704	0.687834	no	up
TGME49_203230	hypothetical protein	8	14	16	17	29	21	1.77	2.73	3.17	3.78	6.93	4.88	2.55667	5.19667	1.97393	0.981069	0.0943553	0.226933	no	up
TGME49_259250	ATP-dependent DNA helicase%2C RecQ family protein	331	397	389	583	655	759	12.79	13.73	13.58	23.03	27.33	30.85	13.3667	27.07	1.96778	0.976572	9.13926e-11	9.93695e-10	no	up
TGME49_286130	hypothetical protein	413	288	419	715	667	635	26.3	16.38	24.07	46.42	45.85	42.52	22.25	44.93	1.96564	0.974998	8.02932e-06	5.62676e-05	no	up
TGME49_205530	hypothetical protein	6	2	13	16	16	5	3.23	0.92	6.13	8.36	9.22	2.81	3.42667	6.79667	1.96072	0.971385	0.298319	0.512902	no	up
TGME49_217875	hypothetical protein	2	7	1	1	11	5	7.88	21.54	3.17	3.5	45.61	20.84	10.8633	23.3167	1.95502	0.967187	0.458434	0.668734	no	up
TGME49_215500	TPR repeat-containing protein	84	103	72	125	151	184	4.87	5.33	3.77	7.39	9.45	11.22	4.65667	9.35333	1.95014	0.963579	0.000277168	0.00152002	no	up
TGME49_216800	flagellar/basal body protein	99	80	109	180	178	153	21.79	15.49	21.43	39.71	42.19	35.31	19.57	39.07	1.94879	0.96258	0.000195557	0.00110607	no	up
TGME49_261400	hypothetical protein	917	1119	1178	1977	1802	1893	71.15	77.43	82.38	156.18	150.9	154.42	76.9867	153.833	1.94742	0.961564	9.65614e-17	1.59081e-15	no	up
TGME49_309865	hypothetical protein	0	1	2	2	3	0	0	3.46	7.12	7.88	14.04	0	3.52667	7.30667	1.94585	0.960402	0.65962	0.814881	no	up
TGME49_306455	hypothetical protein	1	1	2	2	3	2	5.06	3.9	8.03	8.91	15.93	10.75	5.66333	11.8633	1.94529	0.959987	0.53352	0.72989	no	up
TGME49_311850	hypothetical protein	2	3	3	5	5	4	3.87	4.7	4.86	8.9	10.27	8.13	4.47667	9.1	1.94371	0.958815	0.389415	0.607068	no	up
TGME49_263030	dynein light chain 8 family E protein	2	1	2	3	2	4	7.43	2.91	6	9.94	7.82	15.7	5.44667	11.1533	1.94169	0.957313	0.491887	0.696604	no	up
TGME49_220125	hypothetical protein	0	0	1	0	0	2	0	0	0.3	0	0	0.71	0.1	0.236667	1.9407	0.956574	0.813049	1	no	up
TGME49_255290	hypothetical protein	807	1109	1073	1868	1688	1681	18.54	22.85	22.3	43.97	41.89	40.64	21.23	42.1667	1.94042	0.956371	7.11827e-13	9.03352e-12	no	up
TGME49_293860	hypothetical protein	234	246	254	426	393	475	48.14	44.58	46.73	87.99	87.1	102.52	46.4833	92.5367	1.93299	0.950832	2.85678e-10	3.01335e-09	no	up
TGME49_242040	hypothetical protein	19	25	20	46	34	32	5.56	6.39	5.2	13.38	10.7	9.81	5.71667	11.2967	1.93223	0.950263	0.0296716	0.0924761	no	up
TGME49_219450	WD domain%2C G-beta repeat-containing protein	29	18	27	59	38	34	0.32	0.18	0.27	0.67	0.46	0.4	0.256667	0.51	1.93002	0.948616	0.0417756	0.121352	no	up
TGME49_291840	hypothetical protein	0	3	4	4	3	5	0	0.6	0.81	0.91	0.73	1.19	0.47	0.943333	1.92801	0.947109	0.489458	0.694267	no	up
TGME49_233610	hypothetical protein	66	35	59	55	167	55	8.97	4.22	7.2	7.56	24.47	7.85	6.79667	13.2933	1.92607	0.945657	0.0820501	0.204734	no	up
TGME49_273320	hypothetical protein	843	752	1083	1658	1548	1478	168.56	132.5	193.71	333.01	333.44	310.04	164.923	325.497	1.92244	0.942937	1.53604e-07	1.29685e-06	no	up
TGME49_286040	hypothetical protein	1	7	5	10	7	5	0.09	0.56	0.4	0.91	0.68	0.47	0.35	0.686667	1.91953	0.94075	0.353365	0.570958	no	up
TGME49_256100	tetratricopeptide repeat-containing protein	470	394	620	863	876	835	8.44	6.35	10.08	15.89	17	15.79	8.29	16.2267	1.90561	0.930251	4.90143e-06	3.51363e-05	no	up
TGME49_275970	tubulin%2C putative	21	5	13	31	22	16	12.9	2.61	6.98	18.41	14.47	10.27	7.49667	14.3833	1.89984	0.925877	0.185269	0.3699	no	up
TGME49_307015	hypothetical protein	2	0	2	2	3	2	2.83	0	2.4	2.64	4.51	2.96	1.74333	3.37	1.89549	0.922572	0.581237	0.762329	no	up
TGME49_255470	hypothetical protein	466	494	542	862	928	784	12.61	11.99	13.27	23.89	27.14	22.33	12.6233	24.4533	1.89295	0.920635	1.36437e-08	1.26212e-07	no	up
TGME49_306710	hypothetical protein	1	2	3	4	5	1	3.94	6.16	9.52	14.02	20.73	4.17	6.54	12.9733	1.8926	0.92037	0.507619	0.709985	no	up
TGME49_244400	hypothetical protein	212	305	228	445	358	477	11.83	15.21	11.48	25.34	21.56	27.99	12.84	24.9633	1.89095	0.919113	2.73544e-07	2.24871e-06	no	up
TGME49_304910	hypothetical protein	795	582	820	1219	1461	1100	11.78	7.74	11	18.53	23.39	17.16	10.1733	19.6933	1.88944	0.917962	4.739e-05	0.000298373	no	up
TGME49_277220	hypothetical protein	161	399	252	423	493	448	8.19	18.16	11.58	21.98	27.09	23.98	12.6433	24.35	1.88933	0.917877	0.00086698	0.00428844	no	up
TGME49_271750	EF hand domain-containing protein	205	226	228	402	333	398	28.96	28.3	28.92	57.42	50.72	59.05	28.7267	55.73	1.88706	0.916144	5.71941e-09	5.4331e-08	no	up
TGME49_314250	bradyzoite rhoptry protein BRP1	27	63	46	83	70	77	11.55	23.26	17.37	34.85	32.15	34.45	17.3933	33.8167	1.88577	0.915152	0.00976435	0.0364961	no	up
TGME49_238140	hypothetical protein	584	713	507	992	982	1121	21.82	23.85	17.12	37.91	39.63	44.07	20.93	40.5367	1.88524	0.91475	6.57665e-09	6.22559e-08	no	up
TGME49_221980	U1 zinc finger protein	472	453	473	841	797	762	28.28	24.25	25.57	51.4	51.55	48.01	26.0333	50.32	1.88521	0.914724	1.83435e-09	1.79717e-08	no	up
TGME49_271888	3-ketoacyl-CoA reductase%2C putative	319	693	374	772	662	915	36.82	71.08	38.82	90.35	82.43	110.97	48.9067	94.5833	1.88308	0.913092	0.000285327	0.00155636	no	up
TGME49_239083	hypothetical protein	2	1	4	6	3	3	1.83	0.77	3.15	5.21	2.93	2.87	1.91667	3.67	1.87918	0.9101	0.47134	0.679354	no	up
TGME49_248170	hypothetical protein	88	92	108	149	203	135	2.71	2.54	3	4.69	6.75	4.37	2.75	5.27	1.87742	0.908748	0.00132543	0.00629908	no	up
TGME49_269420	hypothetical protein	5555	4691	5755	10403	8977	8015	244.94	185.09	229.22	468.81	427.45	371.8	219.75	422.687	1.87664	0.908153	2.1721e-07	1.80018e-06	no	up
TGME49_202580	ATPase%2C AAA family protein	241	206	313	446	423	429	7.27	5.57	8.54	13.78	13.79	13.62	7.12667	13.73	1.87444	0.906457	1.33206e-05	9.03842e-05	no	up
TGME49_205210	hypothetical protein	12	10	10	26	13	16	3.74	2.72	2.77	8.04	4.36	5.22	3.07667	5.87333	1.8731	0.905431	0.147524	0.314982	no	up
TGME49_206430	formin FRM1	3876	5430	4488	8590	7686	6993	22.4	28.19	23.49	50.96	48	42.55	24.6933	47.17	1.87105	0.903847	4.46679e-10	4.59231e-09	no	up
TGME49_318750	deoxyribose-phosphate aldolase	150	283	225	306	254	561	22.42	37.46	30.17	46.19	40.93	88.04	30.0167	58.3867	1.87002	0.903052	0.00273609	0.0120187	no	up
TGME49_306380	U1 zinc finger protein	190	155	135	294	241	290	45.33	32.46	28.74	70.16	61.9	72.53	35.51	68.1967	1.86779	0.90133	0.000100548	0.000598281	no	up
TGME49_244408	hypothetical protein	0	1	5	2	3	5	0	1.02	5.26	2.31	3.94	6.45	2.09333	4.23333	1.8619	0.896773	0.566672	0.752941	no	up
TGME49_305790	hypothetical protein	184	166	151	281	273	299	2.87	2.32	2.13	4.49	4.6	4.9	2.44	4.66333	1.86075	0.895887	6.97351e-06	4.9123e-05	no	up
TGME49_269400	oxidoreductase%2C short chain dehydrogenase/reductase family protein	3	5	5	10	4	8	0.22	0.33	0.33	0.76	0.32	0.62	0.293333	0.566667	1.85898	0.894511	0.338508	0.554642	no	up
TGME49_267380	UDP-galactose transporter subfamily protein	232	379	275	517	395	579	22.11	32.15	23.59	50.06	40.61	57.99	25.95	49.5533	1.85483	0.891289	7.58239e-06	5.31815e-05	no	up
TGME49_262560	hypothetical protein	729	852	620	1317	1111	1288	110.7	114.55	84.47	201.95	181.87	205.36	103.24	196.393	1.85196	0.889054	1.09793e-08	1.02735e-07	no	up
TGME49_309100	hypothetical protein	358	361	452	669	534	781	8.2	7.42	9.37	15.71	13.22	18.84	8.33	15.9233	1.85089	0.888223	3.82112e-07	3.10662e-06	no	up
TGME49_316130	hypothetical protein	18	13	4	18	20	22	1.01	0.65	0.2	1.03	1.21	1.29	0.62	1.17667	1.85057	0.887967	0.198973	0.389131	no	up
TGME49_221630	hypothetical protein	363	711	626	958	1009	825	5.59	9.83	8.72	15.13	16.79	13.37	8.04667	15.0967	1.84262	0.881762	8.42285e-05	0.000508628	no	up
TGME49_290710	hypothetical protein	2	1	5	2	9	2	4.23	1.7	8.8	3.87	20.16	4.44	4.91	9.49	1.84224	0.881459	0.50941	0.71102	no	up
TGME49_250020	hypothetical protein	21	33	27	54	38	43	20.87	27.36	23.07	50.81	40.29	44.67	23.7667	45.2567	1.84213	0.881378	0.0265457	0.0845838	no	up
TGME49_271033	hypothetical protein	1	1	1	4	1	0	2.02	1.63	1.69	7.42	2.14	0	1.78	3.18667	1.84164	0.880989	0.66118	0.81625	no	up
TGME49_310680	aminotransferase%2C class I/II superfamily protein	11	6	11	15	19	13	0.86	0.42	0.77	1.19	1.6	1.06	0.683333	1.28333	1.84139	0.880794	0.189418	0.375966	no	up
TGME49_294660	hypothetical protein	2	2	5	7	4	4	0.68	0.59	1.51	2.37	1.47	1.43	0.926667	1.75667	1.84072	0.880267	0.431629	0.644373	no	up
TGME49_217610	hypothetical protein	2960	2043	3271	4772	5201	3902	77.61	48.02	77.56	128.14	147.31	107.67	67.73	127.707	1.84028	0.879926	0.000151197	0.000878411	no	up
TGME49_313322	hypothetical protein	3	4	0	3	2	7	7.65	8.15	0	6.94	5.4	18.8	5.26667	10.38	1.84019	0.879857	0.5403	0.734068	no	up
TGME49_268680	hypothetical protein	912	1961	1449	2621	2328	2141	32.7	62.97	46.95	96.13	90.15	80.77	47.54	89.0167	1.83927	0.879131	7.60442e-05	0.000461953	no	up
TGME49_258940	acylphosphatase family protein	36	69	68	89	88	109	45.88	72.55	73.8	106.23	119.42	145.4	64.0767	123.683	1.8348	0.875619	0.00510705	0.020823	no	up
TGME49_286770	hypothetical protein	95	262	216	319	312	302	46.05	109.1	92.1	150.99	162.23	153.01	82.4167	155.41	1.83252	0.873828	0.00394323	0.0166206	no	up
TGME49_200410	hypothetical protein	1137	1271	1188	2042	2229	1673	38.85	38.9	36.69	71.39	82.27	60.15	38.1467	71.27	1.83045	0.872198	3.66833e-07	2.98539e-06	no	up
TGME49_271590	Toxoplasma gondii family D protein	14	8.98	10.15	20.93	22	12	2.99	1.69	1.94	4.48	5.06	2.69	2.20667	4.07667	1.82982	0.871703	0.173899	0.354447	no	up
TGME49_245485	microneme protein MIC9	474	443	432	838	822	570	65.98	54.66	53.99	117.96	123.38	83.33	58.21	108.223	1.82267	0.866052	9.21302e-05	0.000551424	no	up
TGME49_242670	hypothetical protein	204	287	222	451	322	407	4.59	5.8	4.52	10.4	7.83	9.65	4.97	9.29333	1.8223	0.865762	4.39498e-06	3.15894e-05	no	up
TGME49_224030	hypothetical protein	605	599	634	1108	893	1056	16.42	14.58	15.56	30.8	26.19	30.17	15.52	29.0533	1.82057	0.864387	2.37051e-10	2.51677e-09	no	up
TGME49_243680	dihydrodipicolinate reductase	189	178	182	298	352	255	23.54	19.68	20.37	37.59	47.28	33.36	21.1967	39.41	1.81927	0.863357	0.00018064	0.0010267	no	up
TGME49_263130	citrate synthase%2C putative	1996	2000	2362	3405	3902	3140	108.17	96.89	115.55	188.37	228.31	178.98	106.87	198.553	1.81563	0.860468	1.81851e-07	1.51798e-06	no	up
TGME49_213700	hypothetical protein	54	42	68	80	81	112	2.04	1.42	2.32	3.09	3.3	4.44	1.92667	3.61	1.81475	0.85977	0.00840071	0.0321539	no	up
TGME49_220740	hypothetical protein	5.78	4.29	6.96	15.38	8.58	4.13	0.61	0.4	0.66	1.65	0.98	0.46	0.556667	1.03	1.81474	0.859765	0.338961	0.554934	no	up
TGME49_291660	hypothetical protein	4	7	1	8	3	9	0.69	1.06	0.15	1.39	0.56	1.63	0.633333	1.19333	1.81398	0.859162	0.42809	0.641741	no	up
TGME49_253970	hypothetical protein	409	480	495	753	717	799	18.55	19.48	20.28	34.9	35.12	38.13	19.4367	36.05	1.80491	0.85193	4.30282e-12	5.10928e-11	no	up
TGME49_237835	hypothetical protein	1	2	0	3	0	2	2.02	3.27	0	5.56	0	4.25	1.76333	3.27	1.80482	0.851857	0.697025	0.838304	no	up
TGME49_239880	hypothetical protein	25	25	38	48	48	48	0.61	0.55	0.84	1.2	1.26	1.23	0.666667	1.23	1.80338	0.8507	0.0281033	0.0882657	no	up
TGME49_255280	hypothetical protein	234	346	284	510	428	465	20.01	26.37	21.88	44.38	39.51	41.81	22.7533	41.9	1.79584	0.844655	4.25076e-07	3.42847e-06	no	up
TGME49_264140	hypothetical protein	3097	4158	4071	6199	5106	7191	14.68	17.71	17.48	30.17	26.16	35.89	16.6233	30.74	1.7956	0.844462	7.59896e-11	8.3179e-10	no	up
TGME49_249600	hypothetical protein	321	345	310	555	491	551	11.85	11.41	10.34	20.96	19.58	21.41	11.2	20.65	1.79526	0.844196	5.18444e-09	4.94225e-08	no	up
TGME49_258910	hypothetical protein	16	3	9	23	14	10	0.54	0.09	0.28	0.8	0.51	0.36	0.303333	0.556667	1.7948	0.843825	0.302361	0.517395	no	up
TGME49_304500	hypothetical protein	2168	1562	2439	3264	3909	2895	370.84	236.12	373.87	562.62	720.64	519.79	326.943	601.017	1.79412	0.843275	0.000236681	0.00131576	no	up
TGME49_200480	Toxoplasma gondii family B protein	2	6	5	10	4	7	0.8	2.07	1.76	3.92	1.71	2.92	1.54333	2.85	1.79314	0.842486	0.386667	0.604641	no	up
TGME49_305080	hypothetical protein	240	294	245	513	338	421	35.49	38.51	32.52	76.65	53.89	65.38	35.5067	65.3067	1.79253	0.841999	1.32981e-05	9.03069e-05	no	up
TGME49_209860	SRP40%2C C-terminal domain-containing protein	172	226	203	335	300	342	14.89	17.43	15.83	29.5	28.03	31.13	16.05	29.5533	1.7918	0.841413	2.09274e-07	1.73974e-06	no	up
TGME49_307580	CBS domain-containing protein	1573	1781	1723	2841	2537	2896	41.36	41.98	40.97	76.5	72.05	80.13	41.4367	76.2267	1.79061	0.840449	2.90468e-19	5.44846e-18	no	up
TGME49_261390	hypothetical protein	140	243	205	324	278	343	26.15	40.05	34.28	60.88	55.96	67.24	33.4933	61.36	1.78033	0.832142	4.17245e-05	0.000264484	no	up
TGME49_204500	hypothetical protein	50	18	18	47	57	38	4.15	1.33	1.35	3.97	5.11	3.32	2.27667	4.13333	1.77326	0.826401	0.141502	0.305334	no	up
TGME49_313440	hypothetical protein	100	116	130	178	188	190	13.33	13.72	15.57	24.01	27.03	26.61	14.2067	25.8833	1.77273	0.825969	7.62248e-05	0.000462704	no	up
TGME49_259150	hypothetical protein	40	23	34	45	55	58	0.73	0.37	0.56	0.84	1.08	1.11	0.553333	1.01	1.77039	0.824065	0.0440505	0.126602	no	up
TGME49_227010	rhoptry kinase family protein ROP30	125	143	138	153	186	320	9.49	9.69	9.45	11.83	15.24	25.55	9.54333	17.54	1.76935	0.82322	0.00406924	0.017087	no	up
TGME49_256920	phosphatidylinositol-4-phosphate 5-Kinase	2526	3202	3044	4938	4603	4492	17.6	20.04	19.2	35.31	34.65	32.94	18.9467	34.3	1.76871	0.822694	3.22567e-13	4.19182e-12	no	up
TGME49_315260	alanine dehydrogenase	60	15	40	54	85	49	5.8	1.29	3.48	5.3	8.86	4.97	3.52333	6.37667	1.76744	0.821661	0.143098	0.308042	no	up
TGME49_314670	hypothetical protein	53	17	28	59	69	32	4.89	1.4	2.32	5.53	6.86	3.1	2.87	5.16333	1.7671	0.821385	0.148016	0.315533	no	up
TGME49_254335	hypothetical protein	1	2	4	2	5	4	2.21	3.56	7.35	4.04	11.72	9.3	4.37333	8.35333	1.76227	0.817437	0.526519	0.72437	no	up
TGME49_268790	hypothetical protein	1218	1594	1446	2525	2111	2146	221.69	256.12	235.7	462.57	414.04	409.92	237.837	428.843	1.75994	0.815526	2.7212e-10	2.87407e-09	no	up
TGME49_300052	hypothetical protein	4	5	5	6	11	5	7.42	7.52	7.77	10.25	21.67	9.74	7.57	13.8867	1.75897	0.814732	0.376474	0.595467	no	up
TGME49_282200	ATPase%2C AAA family protein	55	19	46	72	84	37	1.95	0.6	1.48	2.62	3.22	1.38	1.34333	2.40667	1.75633	0.812562	0.12987	0.287234	no	up
TGME49_244490	insulysin%2C putative	98	36	53	109	121	74	5.61	1.84	2.74	6.37	7.48	4.46	3.39667	6.10333	1.75495	0.811431	0.0787481	0.198446	no	up
TGME49_214140	hypothetical protein	2993	3743	3051	5460	4938	5155	45.23	50.76	41.73	84.61	80.62	82	45.9067	82.41	1.75188	0.808903	1.96834e-12	2.39324e-11	no	up
TGME49_225370	hypothetical protein	13	0	6	15	15	1	0.45	0	0.19	0.53	0.56	0.04	0.213333	0.376667	1.74877	0.806343	0.54774	0.739522	no	up
TGME49_313673	hypothetical protein	5	5	8	10	5	14	12.76	10.18	16.84	23.15	13.49	37.6	13.26	24.7467	1.7484	0.806037	0.333827	0.550192	no	up
TGME49_239090	SAG-related sequence SRS23	45	9	41	52	66	35	6.45	1.14	5.28	7.54	10.21	5.27	4.29	7.67333	1.74836	0.806	0.193833	0.382299	no	up
TGME49_226310	zinc finger (CCCH type) motif-containing protein	1248	2958	2603	3591	3517	3478	34.81	73.95	65.65	102.56	105.97	102.09	58.1367	103.54	1.7465	0.80447	0.000779523	0.00389858	no	up
TGME49_239795	hypothetical protein	14	6	14	14	26	14	2.22	0.84	1.99	2.24	4.45	2.33	1.68333	3.00667	1.74606	0.804104	0.243284	0.446845	no	up
TGME49_258230	rhoptry kinase family protein ROP20	593	1259	1182	1714	1488	1529	36.93	70.03	66.41	108.86	100.04	100.14	57.79	103.013	1.74527	0.803447	0.000390957	0.00207268	no	up
TGME49_217692	hypothetical protein	332	562	356	537	707	718	7.66	11.63	7.43	12.69	17.62	17.43	8.90667	15.9133	1.74523	0.803414	0.000290284	0.0015781	no	up
TGME49_459290	18S ribosomal RNA	6.35	0	0	0	0	10.79	1.05	0	0	0	0	1.87	0.35	0.623333	1.74497	0.803202	0.765763	0.880759	no	up
TGME49_289027	hypothetical protein	31	19	29	34	57	34	1.81	0.99	1.53	2.03	3.6	2.09	1.44333	2.57333	1.74191	0.800669	0.0973587	0.232436	no	up
TGME49_259130	4-hydroxybenzoate polyprenyl transferase	34	55	49	61	55	103	1.57	2.27	2.04	2.87	2.74	4.99	1.96	3.53333	1.74164	0.800446	0.0270076	0.0856188	no	up
TGME49_260280	hypothetical protein	9	8	2	8	6	17	3.31	2.55	0.65	2.9	2.37	6.54	2.17	3.93667	1.7416	0.800409	0.378964	0.597312	no	up
TGME49_312350	IMPACT%2C putative	102	105	121	131	172	218	7.5	6.89	8.03	9.82	13.66	16.86	7.47333	13.4467	1.74093	0.799862	0.00196876	0.0089682	no	up
TGME49_309960	hypothetical protein	1555	1299	1596	2562	2277	2236	50.87	38.07	47.2	85.77	80.46	76.97	45.38	81.0667	1.73956	0.798725	1.14149e-06	8.81288e-06	no	up
TGME49_263215	hypothetical protein	1	5	10	12	4	9	0.45	1.93	3.95	5.26	1.92	4.21	2.11	3.79667	1.73906	0.798308	0.435529	0.647951	no	up
TGME49_206400	FAD binding domain of DNA photolyase domain-containing protein	71	60	58	79	120	100	4.46	3.37	3.29	5.06	8.14	6.61	3.70667	6.60333	1.73739	0.796925	0.0133901	0.0480789	no	up
TGME49_308880	ImpB/MucB/SamB family protein	1185	1217	1143	1920	1760	1927	20.13	18.55	17.56	33.43	32.29	34.45	18.7467	33.39	1.73391	0.794026	1.35161e-11	1.55934e-10	no	up
TGME49_200375	hypothetical protein	11	12	9	24	9	18	232.54	187.46	140.01	439.09	198.12	422.56	186.67	353.257	1.73329	0.793517	0.226179	0.426244	no	up
TGME49_242710	hypothetical protein	3	3	14	7	13	11	0.53	0.47	2.21	1.24	2.47	2.04	1.07	1.91667	1.73162	0.792124	0.390973	0.60824	no	up
TGME49_249710	Parkinson disease 7 domain containing 1 family protein	683	649	835	1149	1142	1110	28.99	24.65	32.02	49.85	52.35	49.57	28.5533	50.59	1.7259	0.787349	5.58665e-07	4.44851e-06	no	up
TGME49_238950	fatty acyl-CoA desaturase%2C putative	2735	4779	3232	6095	4440	6242	82.1	128.55	87.71	187.28	143.96	197.17	99.4533	176.137	1.72574	0.787211	2.35548e-05	0.000154409	no	up
TGME49_226985	hypothetical protein	11	22	18	25	27	27	8.62	14.53	12.23	18.74	22.61	22.1	11.7933	21.15	1.72418	0.78591	0.115945	0.264599	no	up
TGME49_220025	hypothetical protein	1	1	0	0	3	0	0.03	0.03	0	0	0.11	0	0.02	0.0366667	1.72371	0.785515	0.790288	1	no	up
TGME49_216660	hypothetical protein	212	202	180	330	282	323	16.49	14.02	12.62	26.14	23.68	26.42	14.3767	25.4133	1.72069	0.782985	2.99859e-05	0.00019406	no	up
TGME49_288360	tryptophanyl-tRNA synthetase (TrpRS2)	6297.84	4896	5211	9836.34	7918.8	8172	301.58	209.72	225.35	481.19	409.47	411.66	245.55	434.107	1.71978	0.782223	1.7319e-05	0.000115299	no	up
TGME49_271570	Toxoplasma gondii family D protein	0	3.02	0.85	6.07	0	0	0	0.63	0.18	1.45	0	0	0.27	0.483333	1.71764	0.780427	0.756192	0.87441	no	up
TGME49_238077	hypothetical protein	2	18	3	11	8	16	1.93	14.52	2.49	10.07	8.25	16.15	6.31333	11.49	1.71688	0.779793	0.417482	0.633082	no	up
TGME49_215920	hypothetical protein	126	146	150	228	202	227	13.71	14.12	14.68	25.17	23.71	25.95	14.17	24.9433	1.71291	0.776453	2.62675e-05	0.000171775	no	up
TGME49_329800	hypothetical protein	1289	578	639	1548	1295	1160	60.8	24.39	27.22	74.6	65.96	57.56	37.47	66.04	1.71112	0.774944	0.0185106	0.0632223	no	up
TGME49_259155	hypothetical protein	22	14	8	25	19	26	0.56	0.32	0.19	0.66	0.53	0.7	0.356667	0.63	1.71059	0.774496	0.196014	0.385715	no	up
TGME49_233460	SAG-related sequence SRS29B	54104	60948	66306	94820	98746	86709	6401.35	6405.67	7053.54	11371.4	12602	10778.6	6620.19	11584	1.70893	0.773097	3.62563e-09	3.47666e-08	no	up
TGME49_257030	hypothetical protein	97	107	118	158	153	190	6.65	6.55	7.3	11.05	11.33	13.7	6.83333	12.0267	1.70813	0.772421	0.000287175	0.00156379	no	up
TGME49_237070	hypothetical protein	143	177	181	296	228	252	24.17	26.44	27.42	50.43	41.53	44.71	26.01	45.5567	1.70678	0.771281	5.73436e-05	0.000355259	no	up
TGME49_276230	Toxoplasma gondii family B protein	13	16	11	23	19	20	5.48	5.83	4.09	9.52	8.6	8.82	5.13333	8.98	1.70542	0.770123	0.157435	0.329559	no	up
TGME49_227630	hypothetical protein	2	6	2	3	8	4	4.23	10.22	3.52	5.8	17.92	8.88	5.99	10.8667	1.70402	0.768939	0.501496	0.705045	no	up
TGME49_325400	ribosomal L37ae family protein	3	0	0	3	1	1	3.16	0	0	2.99	1.12	1.1	1.05333	1.73667	1.70357	0.768558	0.729222	0.856011	no	up
TGME49_256040	PA14 domain-containing protein	3	0	0	3	1	1	0.09	0	0	0.1	0.03	0.03	0.03	0.0533333	1.70357	0.768558	0.729222	0.856011	no	up
TGME49_271600	hypothetical protein	578	610	603	891	966	912	40.23	37.89	37.85	63.2	72.57	66.75	38.6567	67.5067	1.70252	0.767674	3.667e-08	3.28011e-07	no	up
TGME49_207230	hypothetical protein	559	784	676	1026	883	1215	13.78	17.33	15.07	25.9	23.51	31.52	15.3933	26.9767	1.70252	0.767671	8.54587e-08	7.42349e-07	no	up
TGME49_213780	radical SAM domain-containing protein	62	91	105	157	90	152	3.29	4.32	5.03	8.51	5.16	8.49	4.21333	7.38667	1.7	0.765534	0.0108145	0.0399251	no	up
TGME49_271030	AP2 domain transcription factor AP2VIII-6	3542	3250	4511	6144	5752	5567	60.3	49.64	69.49	107.23	105.79	99.75	59.81	104.257	1.6983	0.764089	2.6824e-06	1.96628e-05	no	up
TGME49_219738	hypothetical protein	5036	3961	6856	8254	9108	7015	58.78	41.5	72.43	98.82	114.85	86.18	57.57	99.95	1.6954	0.761628	0.000852839	0.00422621	no	up
TGME49_322300	hypothetical protein	1	3	2	3	4	2	0.4	1.05	0.71	1.19	1.74	0.85	0.72	1.26	1.69509	0.761365	0.574562	0.758302	no	up
TGME49_266270	short-chain-acyl-CoA dehydrogenase	10	5	7	12	15	7	0.66	0.29	0.42	0.81	1.07	0.48	0.456667	0.786667	1.69487	0.761178	0.334876	0.551066	no	up
TGME49_295662	hypothetical protein	6	6	6	7	17	3	0.83	0.73	0.74	0.98	2.53	0.43	0.766667	1.31333	1.69452	0.760878	0.422099	0.636873	no	up
TGME49_248740	hypothetical protein	2730	4753	3774	5277	5810	6011	67.7	105.68	84.65	134.04	155.65	156.89	86.01	148.86	1.69157	0.758361	5.25014e-06	3.75366e-05	no	up
TGME49_253900	parasite porphobilinogen synthase PBGS	1031	1447	968	2040	1322	1949	52.09	65.38	44.16	105.27	72.13	103.59	53.8767	93.6633	1.69084	0.757739	8.40067e-05	0.000507665	no	up
TGME49_223660	50S ribosomal protein L4%2C putative	4524	4721	5662	7518	7849	7491	181.96	169.98	205.76	309.18	340.94	317	185.9	322.373	1.69049	0.757438	1.12831e-08	1.05094e-07	no	up
TGME49_204490	hypothetical protein	704	453	575	945	1019	715	113.58	64.65	83.18	153.8	177.21	121.1	87.1367	150.703	1.69048	0.757431	0.003364	0.014441	no	up
TGME49_225790	PDI family protein	204	334	311	437	433	420	62.23	88.89	84.32	132.4	142.06	134.18	78.48	136.213	1.69005	0.757065	6.30182e-05	0.000387753	no	up
TGME49_279310	hypothetical protein	14	13	10	23	18	16	16.7	12.83	10.19	25.77	22.88	19.97	13.24	22.8733	1.68889	0.756078	0.193108	0.381261	no	up
TGME49_318880	hypothetical protein	193	378	345	427.2	556.07	390.54	9.63	16.87	15.55	21.78	29.97	20.5	14.0167	24.0833	1.68885	0.756039	0.00413289	0.0173027	no	up
TGME49_265810	hypothetical protein	143	124	132	203	198	215	8.07	6.26	6.73	11.7	12.07	12.77	7.02	12.18	1.68831	0.755581	0.000332821	0.00178427	no	up
TGME49_203060	hypothetical protein	2083	1447	1883	3039	3045	2248	147.87	91.68	120.54	219.83	233.34	167.81	120.03	206.993	1.6846	0.752402	0.00100961	0.00492201	no	up
TGME49_263505	hypothetical protein	9	19	16	21	17	29	3.04	5.58	4.79	7.02	6.17	10.25	4.47	7.81333	1.68177	0.749982	0.176678	0.358655	no	up
TGME49_297430	hypothetical protein	1091	1296	1308	2319	1565	1764	203.8	213.62	218.75	435.78	315	345.79	212.057	365.523	1.68176	0.749972	4.20326e-06	3.03727e-05	no	up
TGME49_266680	hypothetical protein	222	240	271	389	320	415	12.15	11.74	13.38	21.73	18.9	23.88	12.4233	21.5033	1.68115	0.749447	5.61794e-06	4.00253e-05	no	up
TGME49_277490	hypothetical protein	6377	5340	7751	10877	10450	8409	83.22	62.55	91.55	145.58	147.34	115.51	79.1067	136.143	1.68108	0.749385	0.000152739	0.000885471	no	up
TGME49_220330	hypothetical protein	93	223	65	208	199	163	5.88	12.6	3.71	13.42	13.59	10.84	7.39667	12.6167	1.68105	0.74936	0.0649247	0.172383	no	up
TGME49_212200	hypothetical protein	147	233	253	304	339	311	13.17	18.59	20.41	27.69	32.77	29.28	17.39	29.9133	1.67869	0.747334	0.000649294	0.00331046	no	up
TGME49_311390	tRNA (guanine(9)-N(1))-methyltransferase	117	116	167	211	176	224	6.53	5.78	8.41	12.01	10.6	13.14	6.90667	11.9167	1.675	0.744157	0.00119992	0.00575311	no	up
TGME49_238040	protein disulfide-isomerase domain-containing protein	988	2154	1180	2218	1659	2651	21.88	42.79	23.64	50.33	39.7	61.8	29.4367	50.61	1.6741	0.743385	0.00293501	0.0127887	no	up
TGME49_202030	hypothetical protein	1559	1130	1350	2261	1917	2036	24.45	15.9	19.15	36.35	32.47	33.6	19.8333	34.14	1.67234	0.741871	9.51685e-05	0.000568352	no	up
TGME49_260440	nuclear factor NF3	1984	2034	1315	3000	2389	2785	262.03	238.31	156.02	401	340.26	386.36	218.787	375.873	1.67176	0.741367	0.000224733	0.00125277	no	up
TGME49_237600	Armadillo/beta-catenin family repeat-containing protein	642	669	726	961	1029	1098	22.42	20.93	22.92	34.34	38.82	40.35	22.09	37.8367	1.66616	0.736524	1.76991e-08	1.628e-07	no	up
TGME49_214430	hypothetical protein	754	150	502	808	926	440	51.1	9.08	30.69	55.82	67.74	31.36	30.29	51.64	1.66437	0.734977	0.327181	0.542652	no	up
TGME49_319090	IgA-specific serine endopeptidase	301	663	581	678.8	931.93	661.46	11.04	21.78	19.26	25.47	36.93	25.53	17.36	29.31	1.66118	0.732211	0.00730536	0.0284303	no	up
TGME49_222870	hypothetical protein	147	218	193	273	255	311	48.47	62.56	56.48	89.17	90.39	107.35	55.8367	95.6367	1.66007	0.73124	6.29667e-05	0.00038773	no	up
TGME49_228460	hypothetical protein	1534	2274	2114	2749	3065	3028	39.78	52.87	49.58	73.01	85.86	82.64	47.41	80.5033	1.6583	0.729706	3.34526e-07	2.7417e-06	no	up
TGME49_461010	18S ribosomal RNA	0	28.37	24.34	21.01	24.11	30.15	0	1.49	1.29	1.26	1.53	1.86	0.926667	1.55	1.65179	0.724026	0.442491	0.654819	no	up
TGME49_313445	hypothetical protein	330	407	402	539	592	570	12.2	13.48	13.43	20.38	23.64	22.17	13.0367	22.0633	1.65063	0.723013	1.05969e-06	8.20478e-06	no	up
TGME49_217860	hypothetical protein	24	16	23	31	31	33	0.23	0.14	0.2	0.3	0.32	0.33	0.19	0.316667	1.64476	0.717879	0.11878	0.269253	no	up
TGME49_321570	beta-hydroxyacyl-acyl carrier protein dehydratase (FABZ)	344	629	368	704	536	749	72.35	116.46	69.19	148.56	121.42	165.23	86	145.07	1.64024	0.713906	0.00150934	0.00710248	no	up
TGME49_241890	hypothetical protein	30	69	57	64	69	97	10.76	21.48	18.11	22.67	26.59	36.41	16.7833	28.5567	1.6383	0.712195	0.0515433	0.143711	no	up
TGME49_226850	TBC domain-containing protein	2769.96	2162	3273	4172	4264	3817	77.11	53.95	82.39	118.92	128.22	111.83	71.15	119.657	1.63807	0.711999	0.000243388	0.00134659	no	up
TGME49_256650	hypothetical protein	241.19	99.55	99.37	254.15	239.95	177.83	26.24	9.63	9.73	28.06	28.16	20.33	15.2	25.5167	1.63744	0.711445	0.0841208	0.208556	no	up
TGME49_221220	hypothetical protein	262	227	253	322	442	339	4.05	3.15	3.54	5.1	7.38	5.52	3.58	6	1.63718	0.711213	0.00205828	0.00930292	no	up
TGME49_224470	hypothetical protein	1016	514	884	1339	1316	978	57.7	26.09	45.31	77.61	80.69	58.42	43.0333	72.24	1.63629	0.710426	0.0148533	0.0523605	no	up
TGME49_214310	hypothetical protein	400	468	521	632	647	782	19.22	20.11	22.61	31.02	33.57	39.53	20.6467	34.7067	1.63212	0.706751	1.28957e-06	9.89038e-06	no	up
TGME49_264225	Toxoplasma gondii family B protein	83	67	85	120	113	117	21.04	14.89	19.21	30.37	30.83	31.08	18.38	30.76	1.62971	0.704613	0.00757484	0.0293805	no	up
TGME49_207480	GCC2 and GCC3 domain-containing protein	1847	2026	1913	3043	2563	2984	10.52	10.37	9.87	17.79	15.78	17.89	10.2533	17.1533	1.62851	0.70355	1.89925e-11	2.17264e-10	no	up
TGME49_233510	hypothetical protein	209	236	212	333	367	265	40.65	40.47	36.89	65.09	76.89	54.07	39.3367	65.35	1.62693	0.702155	0.00126421	0.00602929	no	up
TGME49_261410	protein-tyrosine-phosphatase	463	370	505	730	674	580	38.22	27.23	37.56	61.32	60.05	50.33	34.3367	57.2333	1.62658	0.70184	0.000737767	0.0037126	no	up
TGME49_209240	RNA methyltransferase	232	314	266	383	402	409	17.38	20.99	17.97	29.23	32.51	32.22	18.78	31.32	1.62536	0.70076	1.2263e-05	8.34755e-05	no	up
TGME49_289050	FIKK kinase%2C putative	16928	8994	17442	22977	24580	16888	172.23	82.16	160.64	239.84	270.21	180.87	138.343	230.307	1.62418	0.699714	0.0139368	0.0496684	no	up
TGME49_226890	hypothetical protein	556	1037	647	948	1044	1277	8.01	13.41	8.44	14.01	16.25	19.37	9.95333	16.5433	1.62035	0.696309	0.0010775	0.00522162	no	up
TGME49_213885	hypothetical protein	19	27	20	36	28	33	4.09	5.11	3.84	7.77	6.49	7.44	4.34667	7.23333	1.61974	0.69576	0.111005	0.257449	no	up
TGME49_460250	18S ribosomal RNA	3.08	2.06	0	0	0	8.01	0.23	0.14	0	0	0	0.64	0.123333	0.213333	1.61947	0.695518	0.767048	0.881682	no	up
TGME49_281040	hypothetical protein	2	9	3	10	6	4	1.49	5.68	1.95	7.16	4.79	3.12	3.04	5.02333	1.61681	0.693154	0.501784	0.705045	no	up
TGME49_296231	hypothetical protein	795	594.36	697.07	1108.18	967.82	1021.17	31.31	20.96	24.81	44.63	41.17	42.31	25.6933	42.7033	1.61593	0.692363	0.000245018	0.00135377	no	up
TGME49_301400	hypothetical protein	15667	12677	17226	24294	22614	20102	205.21	149.04	204.2	326.35	320.02	277.15	186.15	307.84	1.61217	0.689	0.000125196	0.000734183	no	up
TGME49_209770	helicase%2C putative	528	619	524	862	809	771	11.66	12.26	10.47	19.5	19.3	17.92	11.4633	18.9067	1.61112	0.688061	1.82089e-06	1.36056e-05	no	up
TGME49_269010	AP2 domain transcription factor AP2VIII-7	4776	3286	4613	6966	6279	5438	175.22	107.96	152.94	261.41	248.8	209.92	145.373	240.043	1.60883	0.686014	0.00123923	0.00591712	no	up
TGME49_295030	hypothetical protein	2865	2225	3023	3846	4144	3931	122.15	84.9	116.44	167.62	190.81	176.33	107.83	178.253	1.60777	0.685064	0.000129092	0.000755939	no	up
TGME49_213880	hypothetical protein	95	67	82	125	96	141	27.51	16.95	21.12	36.01	29.9	42.77	21.86	36.2267	1.60626	0.683708	0.0187002	0.0638164	no	up
TGME49_243580	Hit family protein involved in cell-cycle regulation%2C putative	656	843	690	1180	909	1108	103.48	117.67	97.63	187.86	154.58	183.51	106.26	175.317	1.60612	0.683583	9.5837e-07	7.43446e-06	no	up
TGME49_240050	hypothetical protein	1347	2121	1485	2418	2427	2310	21.32	30.13	21.27	39.24	41.5	38.49	24.24	39.7433	1.60519	0.682746	3.12092e-05	0.000201336	no	up
TGME49_278370	Toxoplasma gondii family A protein	31.6	52.39	32.6	65.98	45.55	58.45	2.67	3.95	2.48	5.67	4.15	5.19	3.03333	5.00333	1.60349	0.681217	0.0611381	0.16372	no	up
TGME49_271310	hypothetical protein	3	2	2	2	7	1	1.26	0.73	0.74	0.83	3.17	0.44	0.91	1.48	1.6032	0.680953	0.621857	0.789475	no	up
TGME49_272390	hypothetical protein	459	654	572	732	592	1141	11.22	14.33	12.64	18.32	15.63	29.34	12.73	21.0967	1.5996	0.677709	0.00202139	0.00917152	no	up
TGME49_237425	AP2 domain transcription factor AP2X-6	517	693	484	820	727	917	3.34	4.02	2.83	5.43	5.07	6.23	3.39667	5.57667	1.59917	0.677321	2.87923e-05	0.000187681	no	up
TGME49_229140	MaoC family domain-containing protein	1310	1501	1786	2319	2142	2199	163.15	165.96	199.91	292.54	287.72	287.71	176.34	289.323	1.59848	0.676699	3.98896e-07	3.2366e-06	no	up
TGME49_223570	hypothetical protein	598	980	880	1169	1146	1220	23.13	33.94	30.76	46.25	47.88	49.66	29.2767	47.93	1.5978	0.676086	2.12732e-05	0.000140472	no	up
TGME49_266785	zinc finger (CCCH type) motif-containing protein	71	21	80	80	97	76	1.37	0.36	1.39	1.58	2.02	1.54	1.04	1.71333	1.59763	0.675936	0.174131	0.354814	no	up
TGME49_314000	peptide methionine sulfoxide reductase msrB%2C putative	262	345	375	460	531	416	50.95	59.16	65.26	89.92	111.26	84.88	58.4567	95.3533	1.59412	0.672761	0.000729847	0.00367731	no	up
TGME49_284630	hypothetical protein	5	7	4	7	9	7	44.86	47.35	27.56	54.41	84.31	67.62	39.9233	68.78	1.59354	0.672231	0.434279	0.646862	no	up
TGME49_297970	aspartyl aminopeptidase	566	764	652	1042	893	922	39.01	47	40.53	73.2	66.44	66.82	42.18	68.82	1.59278	0.671545	1.16479e-06	8.98428e-06	no	up
TGME49_300010	hypothetical protein	188	229	195	284	317	279	17.56	19.05	16.4	26.96	31.95	27.39	17.67	28.7667	1.58962	0.668685	0.000378968	0.00201141	no	up
TGME49_256760	pyruvate kinase PyK1	4109	5458	4698	7037	5713	7890	268.23	318.16	276.65	468.37	402.6	541.64	287.68	470.87	1.58955	0.668617	4.75965e-08	4.2249e-07	no	up
TGME49_307045	Toxoplasma gondii family B protein	34	33	21	48	44	35	5.96	5.11	3.3	8.47	8.31	6.44	4.79	7.74	1.58462	0.664139	0.122309	0.274873	no	up
TGME49_316330	superoxide dismutase SOD2	1675	2053	2136	2939	2761	2697	249.02	270.32	284.97	441.39	442.54	421.03	268.103	434.987	1.5827	0.662385	2.91028e-08	2.62345e-07	no	up
TGME49_205020	hypothetical protein	75	50	80	92	120	83	5.55	3.3	5.33	6.93	9.58	6.45	4.72667	7.65333	1.58223	0.661962	0.0575471	0.156372	no	up
TGME49_239780	hypothetical protein	180	344	266	396	318	411	16.23	27.62	21.6	36.3	30.93	38.95	21.8167	35.3933	1.57993	0.659862	0.00239481	0.0106637	no	up
TGME49_202780	rhoptry kinase family protein ROP25	2837	2514	3157	4286	4281	3654	78.52	62.36	79.01	121.46	127.98	106.42	73.2967	118.62	1.57957	0.659536	8.7742e-05	0.000527491	no	up
TGME49_258560	hypothetical protein	453	488	453	727	609	669	17.06	16.46	15.42	28	24.77	26.51	16.3133	26.4267	1.57872	0.658758	2.13384e-06	1.58275e-05	no	up
TGME49_215980	hypothetical protein	23662	15782	23002	29508	35038	25316	5892.09	3446.72	5108.25	7341.5	9391.79	6607.96	4815.69	7780.42	1.57706	0.657236	0.00474628	0.019608	no	up
TGME49_285180	hypothetical protein	1735	2344	2419	3183	2797	3299	91.92	111.02	115.7	172.17	160	183.84	106.213	172.003	1.57658	0.656797	5.41879e-08	4.77866e-07	no	up
TGME49_255220	AP2 domain transcription factor AP2VIIb-3	2826	2698	2473	4040	3535	3952	36.63	31.39	29.01	53.7	49.5	53.91	32.3433	52.37	1.57494	0.655297	1.22635e-06	9.4233e-06	no	up
TGME49_232260	hypothetical protein	436	782	654	855	950	832	58.95	93.77	79.43	116.97	138.52	118.16	77.3833	124.55	1.57471	0.655082	0.00089398	0.00440856	no	up
TGME49_223110	glycolipid transfer protein GLTP	679	944	737	1206	963	1205	143.87	176.06	139.59	256.35	219.77	267.8	153.173	247.973	1.57455	0.654937	4.33037e-06	3.11802e-05	no	up
TGME49_218230	histone lysine methyltransferase%2C SET%2C putative	364	538	514	767	552	698	19.32	25.53	24.63	41.57	31.63	38.97	23.16	37.39	1.57269	0.653238	0.000144058	0.000839342	no	up
TGME49_255330	hypothetical protein	86	194	99	170	152	213	10.57	21.17	10.94	21.17	20.15	27.51	14.2267	22.9433	1.56806	0.648976	0.0366967	0.109256	no	up
TGME49_270970	hypothetical protein	2	0	0	0	2	1	0.54	0	0	0	0.58	0.28	0.18	0.286667	1.56572	0.646828	0.824153	1	no	up
TGME49_220585	hypothetical protein	177	90	173	228	208	196	4.42	2.01	3.9	5.83	5.61	5.15	3.44333	5.53	1.55935	0.640945	0.0443609	0.127314	no	up
TGME49_291070	hypothetical protein	130	141	148	197	181	217	20.86	20.01	21.29	31.88	31.3	36.55	20.72	33.2433	1.55873	0.640372	0.000741122	0.00372718	no	up
TGME49_219832	cyclin-dependent kinase regulatory subunit protein	782.48	726.44	799.85	1106.23	991.82	1189.58	19.09	15.89	17.65	27.64	26.14	30.54	17.5433	28.1067	1.55672	0.638511	3.05207e-06	2.22922e-05	no	up
TGME49_213072	Sec1 family protein	662	1023	834	1170	1153	1213	19.79	27.4	22.54	35.8	37.23	38.15	23.2433	37.06	1.55656	0.638363	1.11591e-05	7.66787e-05	no	up
TGME49_313940	hypothetical protein	55	4	27	47	52	27	5.52	0.36	2.44	4.79	5.63	2.85	2.77333	4.42333	1.55631	0.638129	0.411363	0.628749	no	up
TGME49_290630	AP2 domain transcription factor AP2IX-7	1680	1590	1527	2056	2405	2345	18.51	15.72	15.22	23.23	28.62	27.19	16.4833	26.3467	1.55594	0.637784	2.85894e-05	0.000186509	no	up
TGME49_227015	hypothetical protein	2	0	0	2	1	0	2.31	0	0	2.17	1.23	0	0.77	1.13333	1.55501	0.636925	0.826973	1	no	up
TGME49_223060	MORN repeat-containing protein	471	247	356	527	456	570	4	1.88	2.73	4.59	4.18	5.09	2.87	4.62	1.55495	0.63687	0.0202582	0.0681212	no	up
TGME49_220350	tRNA ligases class II (D%2C K and N) domain-containing protein	894	1362	973	1637	1346	1554	23.64	32.28	23.26	44.32	38.44	43.24	26.3933	42	1.55325	0.635291	5.22427e-05	0.000326396	no	up
TGME49_248110	hypothetical protein	1977	1810	2166	2966	2855	2593	139.65	114.11	137.97	213.49	217.69	192.6	130.577	207.927	1.55305	0.635101	3.60503e-05	0.000230008	no	up
TGME49_270130	hypothetical protein	21	23	16	32	25	28	7.82	7.43	5.28	11.76	10.01	10.92	6.84333	10.8967	1.55304	0.635097	0.174711	0.355468	no	up
TGME49_233930	CAF1 family ribonuclease	388	319	400	498	507	565	12.3	9.06	11.46	16.15	17.36	18.84	10.94	17.45	1.54907	0.631406	0.000465568	0.00243487	no	up
TGME49_299790	hypothetical protein	7	4	9	11	12	5	18.77	8.54	19.86	26.7	34.03	14.12	15.7233	24.95	1.54862	0.630981	0.457953	0.668253	no	up
TGME49_275850	dense granule protein GRA12	31	16	36	42	54	20	2.73	1.25	2.85	3.76	5.12	1.85	2.27667	3.57667	1.54654	0.629043	0.268888	0.476708	no	up
TGME49_319690	hypothetical protein	0	0	3	0	3	1	0	0	1.17	0	1.42	0.46	0.39	0.626667	1.54647	0.628974	0.815006	1	no	up
TGME49_209510	hypothetical protein	7	0	1	6	3	3	0.31	0	0.04	0.27	0.14	0.14	0.116667	0.183333	1.54608	0.628613	0.677926	0.826992	no	up
TGME49_306720	hypothetical protein	1	2	7	2	4	8	0.54	0.92	3.3	1.05	2.3	4.49	1.58667	2.61333	1.54574	0.628294	0.615093	0.785007	no	up
TGME49_311180	hypothetical protein	985	927	1092	1377	1473	1372	14.13	11.94	14.18	20.26	22.84	20.72	13.4167	21.2733	1.54527	0.627861	2.97651e-05	0.000192938	no	up
TGME49_267520	anaphase promoting complex subunit 11%2C putative	7	24	14	24	18	20	4.05	11.86	7.1	13.47	11.17	12.1	7.67	12.2467	1.54489	0.627504	0.300238	0.515219	no	up
TGME49_206360	peptidyl-tRNA hydrolase domain-containing protein	233	226	218	311	320	322	18.03	15.6	15.2	24.5	26.72	26.2	16.2767	25.8067	1.54448	0.627123	0.000379152	0.00201141	no	up
TGME49_290300	hypothetical protein	950	1701	1388	1924	1630	2068	100.28	159.7	131.84	206.16	185.63	229.41	130.607	207.067	1.54401	0.626687	0.000301773	0.00163291	no	up
TGME49_306370	hypothetical protein	54	125	144	155	137	154	22.12	44.26	52.11	62.42	60.27	65.99	39.4967	62.8933	1.54395	0.62663	0.0573158	0.155901	no	up
TGME49_227890	hypothetical protein	197	134	201	248	274	228	33.7	20.26	30.81	42.75	50.51	40.94	28.2567	44.7333	1.54323	0.625951	0.0168265	0.0581829	no	up
TGME49_305120	transporter%2C solute:sodium symporter (SSS) family protein	505	548	707	690	786	995	32.22	31.23	40.7	44.9	54.15	66.77	34.7167	55.2733	1.5419	0.624708	0.00074338	0.0037293	no	up
TGME49_233315	hypothetical protein	2	3	3	1	6	4	1.49	1.89	1.95	0.72	4.79	3.12	1.77667	2.87667	1.54028	0.623192	0.624819	0.791606	no	up
TGME49_311730	hypothetical protein	276	495	292	438	523	508	5.37	8.64	5.14	8.73	10.99	10.4	6.38333	10.04	1.53941	0.622378	0.00690877	0.0271734	no	up
TGME49_285300	hypothetical protein	64	73	90	124	94	99	9.09	9.19	11.47	17.8	14.39	14.76	9.91667	15.65	1.53892	0.621915	0.0231516	0.07573	no	up
TGME49_202900	zinc finger (CCCH type) motif-containing protein	754	593	598	935	794	1032	17.81	12.56	12.78	22.63	20.26	25.66	14.3833	22.85	1.5388	0.621808	0.000974136	0.00476049	no	up
TGME49_249200	Ctr copper transporter family protein	573	1059	885	1257	1011	1213	117.04	190.54	161.67	257.8	222.45	259.92	156.417	246.723	1.53685	0.619977	0.000942337	0.00461899	no	up
TGME49_311860	hypothetical protein	7934	7454	8369	11511	11882	9739	72.28	60.98	69.02	107.6	116.96	93.4	67.4267	105.987	1.5359	0.619085	0.000101023	0.000600258	no	up
TGME49_267050	hydrolase%2C alpha/beta fold family protein	348	455	435	628	498	599	46.61	54.05	52.34	85.11	71.93	84.27	51	80.4367	1.5349	0.618149	1.87474e-05	0.000124502	no	up
TGME49_301470	hypothetical protein	10	7	2	11	8	8	0.94	0.58	0.17	1.05	0.81	0.79	0.563333	0.883333	1.53419	0.617474	0.490458	0.695314	no	up
TGME49_254635	hypothetical protein	1	1	6	8	2	1	0.31	0.27	1.64	2.45	0.66	0.32	0.74	1.14333	1.53276	0.616127	0.674261	0.824751	no	up
TGME49_279350	hypothetical protein	1080	511	875	1249	1280	952	131.62	55.3	95.86	154.23	168.25	121.89	94.26	148.123	1.5315	0.614949	0.0416087	0.120998	no	up
TGME49_237020	exonuclease	1488	1422	1661	2038	2224	2100	31.35	26.87	31.65	43.99	50.61	46.56	29.9567	47.0533	1.53049	0.613995	1.92685e-05	0.000127858	no	up
TGME49_267020	hypothetical protein	1550	1540	1670	2307	2273	2037	65.59	58.33	63.85	99.8	103.88	90.69	62.59	98.1233	1.53029	0.613805	1.50255e-05	0.000101108	no	up
TGME49_266120	thioredoxin-dependent peroxidase TPX1/2	851	950	1184	1494	1330	1314	101.96	101.09	127.53	181.41	171.88	165.4	110.193	172.897	1.52993	0.613465	6.92778e-05	0.0004237	no	up
TGME49_214930	hypothetical protein	247	317	322	438	427	357	161.42	175.91	183.53	276.05	298.7	243.74	173.62	272.83	1.52961	0.613162	0.000913108	0.00448926	no	up
TGME49_249930	hypothetical protein	1	6	1	5	1	5	0.23	1.22	0.21	1.16	0.25	1.21	0.553333	0.873333	1.52789	0.611545	0.66163	0.816431	no	up
TGME49_226390	hypothetical protein	331	337	308	472	401	489	10.41	9.5	8.76	15.19	13.62	16.18	9.55667	14.9967	1.52663	0.610347	8.78151e-05	0.00052754	no	up
TGME49_298590	hypothetical protein	0.5	0	1	0	0	3	0.08	0	0.14	0	0	0.51	0.0733333	0.17	1.52523	0.609028	0.838923	1	no	up
TGME49_230705	hypothetical protein	1270	2252	2173	2793	2410	2595	212.13	332.54	325.34	470.32	433.87	455	290.003	453.063	1.52487	0.608685	0.000801694	0.00399961	no	up
TGME49_286020	hypothetical protein	9	4	4	11	7	6	1.91	0.75	0.76	2.34	1.6	1.33	1.14	1.75667	1.52178	0.605757	0.500512	0.704167	no	up
TGME49_213410	small nuclear ribonucleoprotein f (snrnp-f)%2C putative	28	38	44	47	54	50	117.12	123.86	147.79	174.51	237.67	221.53	129.59	211.237	1.52173	0.605714	0.0937907	0.225891	no	up
TGME49_245770	hypothetical protein	5407.43	2467.3	4535.67	6123.22	6194.34	5117.79	247.26	100.94	187.32	286.11	305.87	246.19	178.507	279.39	1.52083	0.604862	0.037006	0.109976	no	up
TGME49_224810	hypothetical protein	204	226	221	364	271	264	3.43	3.41	3.36	6.27	4.92	4.67	3.4	5.28667	1.52005	0.604118	0.00293276	0.0127858	no	up
TGME49_205390	hypothetical protein	159	217	214	272	252	288	21.81	26.39	26.36	37.74	37.28	41.49	24.8533	38.8367	1.51918	0.603294	0.000536785	0.00277869	no	up
TGME49_246060	DNA-dependent RNA polymerase	1081	1185	1411	1482	1727	1860	15.01	14.77	17.73	21.1	25.91	27.19	15.8367	24.7333	1.51853	0.602674	5.33144e-05	0.000332325	no	up
TGME49_249450	hypothetical protein	269	299	480	417	488	535	8.99	8.95	14.49	14.25	17.61	18.81	10.81	16.89	1.51766	0.601851	0.0110072	0.0404893	no	up
TGME49_251857	hypothetical protein	3	8	7	10	11	3	1.05	2.43	2.17	3.46	4.14	1.1	1.88333	2.9	1.51686	0.601089	0.521811	0.72151	no	up
TGME49_314320	hypothetical protein	587	631	529	767	799	847	14.09	13.58	11.48	18.86	20.72	21.4	13.05	20.3267	1.51628	0.600537	3.50691e-05	0.000224631	no	up
TGME49_285260	hypothetical protein	341	347	379	522	452	496	15.64	14.24	15.7	24.47	22.39	23.94	15.1933	23.6	1.51207	0.596529	5.49362e-05	0.000341338	no	up
TGME49_258860	hypothetical protein	2155	2451	2802	3562	3723	2803	69.54	70.86	81.73	117.63	129.76	95.18	74.0433	114.19	1.51118	0.595672	0.000680307	0.00345102	no	up
TGME49_237110	replication factor C subunit 2%2C putative	288	439	259	428	462	454	31.33	42.47	25.35	47.25	54.22	51.9	33.05	51.1233	1.51055	0.595074	0.00557901	0.0225101	no	up
TGME49_201180	hypothetical protein	881	752	652	1034	1094	1030	23.06	17.64	15.43	27.71	30.93	28.37	18.71	29.0033	1.50978	0.594341	0.00189416	0.00868192	no	up
TGME49_227390	hypothetical protein	474	709	514	651	665	1015	13.88	18.6	13.6	19.51	21.03	31.27	15.36	23.9367	1.5095	0.594071	0.00347859	0.0148544	no	up
TGME49_289360	hypothetical protein	377	349	361	506	429	568	41.98	34.55	36.16	57.16	51.53	66.46	37.5633	58.3833	1.50761	0.59226	0.000310165	0.00167275	no	up
TGME49_294710	RNA recognition motif-containing protein	1472	1263	1249	1984	1680	1845	39.62	30.47	30.4	54.68	48.84	52.26	33.4967	51.9267	1.50736	0.592029	0.000230789	0.00128476	no	up
TGME49_318370	hypothetical protein	298	348	291	420	370	499	19.23	20.06	16.94	27.64	25.78	33.87	18.7433	29.0967	1.5068	0.591491	0.000244775	0.00135335	no	up
TGME49_262125	hypothetical protein	6	9	5	5	13	9	3.84	4.89	2.79	3.09	8.91	6.02	3.84	6.00667	1.5055	0.590239	0.481679	0.687834	no	up
TGME49_318275	peptidyl-prolyl cis-trans isomerase%2C FKBP-type domain-containing protein	142	182	149	205	202	240	8.49	9.72	8.04	12.5	13.04	15.09	8.75	13.5433	1.50528	0.590029	0.00185071	0.00850195	no	up
TGME49_311100	zinc finger (CCCH type) motif-containing protein	4699	2791	4691	6345	5676	4809	161.93	86.15	146.11	223.72	211.26	174.38	131.397	203.12	1.5052	0.589956	0.0168792	0.0583125	no	up
TGME49_225710	mitochondrial inner membrane translocase subunit TIM17%2C putative	130	121	124	161	170	184	27.75	22.73	23.66	34.47	39.09	41.2	24.7133	38.2533	1.5044	0.589187	0.00603262	0.0241008	no	up
TGME49_277560	hypothetical protein	394	778	561	574	682	1098	4.82	8.54	6.21	7.2	9.01	14.13	6.52333	10.1133	1.50226	0.587137	0.0265667	0.0846176	no	up
TGME49_289040	Armadillo/beta-catenin family repeat-containing protein	6	1	4	3	10	2	0.41	0.06	0.25	0.21	0.74	0.14	0.24	0.363333	1.50084	0.585768	0.636956	0.798357	no	up
TGME49_221340	hypothetical protein	225	181	193	372	252	197	15.25	10.95	11.8	25.7	18.44	14.04	12.6667	19.3933	1.49997	0.584934	0.0446566	0.127937	no	up
TGME49_257480	NADP-dependent succinate-semialdehyde dehydrogenase	677	963	903	1094	1070	1290	31.36	39.91	37.78	51.78	53.52	62.86	36.35	56.0533	1.49996	0.584923	1.2703e-05	8.63378e-05	no	up
TGME49_314340	Sodium:neurotransmitter symporter family protein	128	148	156	232	216	135	2.45	2.55	2.71	4.56	4.47	2.72	2.57	3.91667	1.49959	0.584565	0.0372308	0.110603	no	up
TGME49_271080	hypothetical protein	10	16	9	18	9	21	0.74	1.05	0.6	1.35	0.72	1.63	0.796667	1.23333	1.49875	0.58376	0.368361	0.587464	no	up
TGME49_239755	hypothetical protein	4	2	2	5	4	2	0.47	0.21	0.21	0.59	0.5	0.25	0.296667	0.446667	1.49798	0.583022	0.635777	0.797496	no	up
TGME49_234300	hypothetical protein	1526	1890	1802	2131	2537	2396	16.32	18.14	17.44	23.37	29.31	26.97	17.3	26.55	1.49779	0.582831	1.37718e-05	9.32118e-05	no	up
TGME49_305490	programmed cell death protein 2%2C c-terminal domain-containing protein	111	89	104	156	134	126	8.17	5.84	6.9	11.69	10.64	9.75	6.97	10.6933	1.49735	0.582414	0.0249551	0.0804947	no	up
TGME49_291150	hypothetical protein	89	74	25	103	53	107	3.03	2.26	0.77	3.59	1.95	3.83	2.02	3.12333	1.49509	0.580237	0.244459	0.447992	no	up
TGME49_222400	hypothetical protein	505	939	631	791	749	1272	27.01	44.89	30.46	43.19	43.25	71.55	34.12	52.6633	1.49439	0.579554	0.0152014	0.0534485	no	up
TGME49_312850	hypothetical protein	32	37	42	54	52	44	27.02	26.25	30.67	43.49	46.91	38.82	27.98	43.0733	1.49424	0.579415	0.105335	0.247407	no	up
TGME49_277690	hypothetical protein	476	628	507	725	713	739	24.89	29.36	23.94	38.71	40.26	40.65	26.0633	39.8733	1.49197	0.577221	2.72455e-05	0.000177884	no	up
TGME49_239310	ribulose 5-phosphate isomerase	166	122	127	188	171	211	28.92	18.78	19.82	32.99	32.1	38.58	22.5067	34.5567	1.49022	0.575523	0.0202873	0.0681728	no	up
TGME49_255970	histone lysine methyltransferase SET/SUV39	426	542	407	556	572	738	8.34	9.51	7.21	11.15	12.09	15.2	8.35333	12.8133	1.49007	0.57538	0.000663295	0.00337549	no	up
TGME49_213760	hypothetical protein	6	6	8	10	9	8	0.51	0.45	0.61	0.86	0.83	0.72	0.523333	0.803333	1.48829	0.573651	0.460139	0.669758	no	up
TGME49_200400	hypothetical protein	3771	3507	3877	5153	5315	4608	99.98	83.35	92.96	139.91	152.22	128.57	92.0967	140.233	1.48613	0.57156	0.000155421	0.000899092	no	up
TGME49_210950	oocyst wall protein	3	5	5	2	11	4	0.12	0.19	0.19	0.08	0.49	0.17	0.166667	0.246667	1.48591	0.571346	0.600333	0.775306	no	up
TGME49_281955	hypothetical protein	8	9	3	7	11	9	9.86	9.17	3.15	8.09	14.44	11.61	7.39333	11.38	1.48562	0.571065	0.497989	0.701711	no	up
TGME49_243970	hypothetical protein	444	384	479	551	565	660	9.03	7	8.81	11.48	12.41	14.12	8.28	12.67	1.48484	0.570308	0.00089082	0.00439832	no	up
TGME49_213050	hypothetical protein	3464	2997	4035	4724	5556	3820	1023.83	773.46	1060.58	1388.1	1766.39	1182.59	952.623	1445.69	1.48438	0.569864	0.00688619	0.0270977	no	up
TGME49_246120	tetratricopeptide repeat-containing protein	689	533	660	860	954	731	43.97	30.38	38	55.96	65.72	49.06	37.45	56.9133	1.48424	0.569728	0.00773972	0.0299058	no	up
[truncated: 6,921 more rows]

## Sheet: ΔXII-5 vs ME49 (BZ pH 8.2)
gene_id	description	WT_BZ_1_count	WT_BZ_2_count	WT_BZ_3_count	KO125BZ1_count	KO125BZ2_count	KO125BZ3_count	WT_BZ_1_tpm	WT_BZ_2_tpm	WT_BZ_3_tpm	KO125BZ1_tpm	KO125BZ2_tpm	KO125BZ3_tpm	WT_BZ_tpm	KO_BZ_tpm	fc	log2fc	pvalue	padjust	significant	regulate
TGME49_305100	hypothetical protein	26	73	164	11340	8360	10596	1.12	2.94	8.19	482.7	358.48	458.39	4.08333	433.19	117.409	6.8754	2.0249e-35	2.66601e-33	yes	up
TGME49_203110	citrate synthase%2C putative	42	2	4	1319	1141	1329	3.46	0.15	0.38	106.78	93.12	109.63	1.33	103.177	75.5308	6.23899	1.05772e-12	3.06177e-11	yes	up
TGME49_225270	hypothetical protein	2192	2744	3599	1312	1567	1741	23.6	27.68	44.94	14.02	16.86	18.87	32.0733	16.5833	0.545293	-0.874896	0.000302158	0.00225665	no	down
TGME49_255250	tRNA (cytosine(34)-C(5))-methyltransferase%2C putative	1190	555	357	944	945	1046	41.61	18.18	14.48	32.66	32.94	36.77	24.7567	34.1233	1.37084	0.455065	0.336861	0.536651	no	up
TGME49_207955	hypothetical protein	1	0	0	0	0	0	0.63	0	0	0	0	0	0.21	0	0.515616	-0.95563	0.814833	1	no	down
TGME49_233065	3'5'-cyclic nucleotide phosphodiesterase domain-containing protein	12	5	3	1472	1339	2023	0.56	0.22	0.16	67.34	61.71	94.08	0.313333	74.3767	240.062	7.90726	4.43896e-66	1.39366e-63	yes	up
TGME49_272440	RNA recognition motif-containing protein	217	111	54	439	430	664	66.98	32.02	19.39	129.82	128.76	203.01	39.4633	153.863	3.93338	1.97577	0.00018323	0.00146208	yes	up
TGME49_206430	formin FRM1	7753	6381	9485	12584	10823	12775	53.47	41.22	75.85	86.17	74.6	88.69	56.8467	83.1533	1.53311	0.616463	0.00690365	0.0301684	no	up
TGME49_258630	hypothetical protein	286	170	240	163	226	228	21.88	12.18	21.31	12.28	17.16	17.5	18.4567	15.6467	0.88059	-0.183458	0.576417	0.748893	no	down
TGME49_285860	SAG-related sequence SRS20C	20	1	3	185	136	190	2.9	0.14	0.5	26.19	19.43	27.52	1.18	24.38	20.531	4.35973	2.00569e-07	3.08332e-06	yes	up
TGME49_232360	exonuclease	4394	7012	7651	6767	6642	7088	59.64	89.15	120.42	91.12	90.04	96.81	89.7367	92.6567	1.08886	0.122818	0.600082	0.767184	no	up
TGME49_208850	SAG-related sequence SRS11	26	9	14	33	24	31	9.49	3.07	5.95	11.47	8.45	11.18	6.17	10.3667	1.77259	0.825861	0.168208	0.335192	no	up
TGME49_219620	hypothetical protein	624	770	684	780	701	735	46.08	53.24	58.61	56.73	51.39	54.44	52.6433	54.1867	1.07402	0.103021	0.50394	0.69463	no	up
TGME49_304890	hypothetical protein	327	280	323	351	346	400	69.8	55.9	80.1	72.57	72.31	84.99	68.6	76.6233	1.17966	0.238373	0.238111	0.425505	no	up
TGME49_267740	hypothetical protein	1154	1579	1531	1970	1786	1766	161.07	206.25	248.1	268.7	245.86	246.36	205.14	253.64	1.30806	0.38743	0.0277561	0.0887477	no	up
TGME49_230230	hypothetical protein	340	298	680	289	314	228	63.04	51.69	146.45	52.08	57.16	42.15	87.06	50.4633	0.6356	-0.653809	0.0934482	0.221986	no	down
TGME49_252080	hypothetical protein	5	11	3	7	7	2	3.84	7.87	2.69	4.93	5.03	1.49	4.8	3.81667	0.859987	-0.217613	0.830186	0.9169	no	down
TGME49_242740	hypothetical protein	1	72	57	6	9	5	0.29	19.37	19.07	1.66	2.52	1.43	12.91	1.87	0.160054	-2.64337	0.0202697	0.0697269	no	down
TGME49_220370	hypothetical protein	1028	1971	2085	1064	1022	1242	31.38	56.35	73.82	32.16	31.11	38.12	53.85	33.7967	0.663913	-0.590934	0.0438182	0.1272	no	down
TGME49_289900	n-acetyltransferase family protein	81	45	39	52	51	40	39.76	20.61	22.29	23.97	23.89	19.27	27.5533	22.3767	0.860144	-0.21735	0.638934	0.794728	no	down
TGME49_272200	AGC kinase	91	32	18	170	148	205	4.55	1.5	1.04	8.39	7.36	10.29	2.36333	8.68	3.61699	1.85479	0.00266044	0.013815	yes	up
TGME49_214370	hypothetical protein	728	1142	989	701	854	990	32.98	48.45	51.97	31.39	38.52	45.06	44.4667	38.3233	0.898732	-0.154038	0.508542	0.69886	no	down
TGME49_235440	hypothetical protein	193	74	54	295	291	290	120.11	42.91	39.15	170.29	171.07	176.09	67.39	172.483	2.67433	1.41918	0.00698747	0.0304044	yes	up
TGME49_225530	metal cation transporter%2C ZIP family protein	1572	1038	1059	996	809	914	85.93	53.13	67.15	53.75	43.99	50.16	68.7367	49.3	0.736621	-0.441005	0.117998	0.262242	no	down
TGME49_315100	hypothetical protein	334	332	230	2018	1642	1959	8.63	8.04	6.89	51.66	42.33	50.91	7.85333	48.3	6.27788	2.65028	1.62537e-27	1.35387e-25	yes	up
TGME49_226710	hypothetical protein	1114	970	702	407	409	361	188.97	153.95	138.3	67.23	68.22	61.11	160.407	65.52	0.422288	-1.2437	4.06178e-06	4.9561e-05	yes	down
TGME49_300180	hypothetical protein	175	112	145	127	141	148	27.23	16.31	26.2	19.27	21.61	23	23.2467	21.2933	0.958447	-0.0612288	0.839302	0.921235	no	down
TGME49_239040	tRNA-Lys	0	0	0	0	0	0	0	0	0	0	0	0	0	0	1	0	1	1	no test	no test
TGME49_230590	chitobiosyldiphosphodolichol beta-mannosyltransferase	664	737	732	464	558	540	26.98	28.04	34.5	18.64	22.58	22.05	29.84	21.09	0.735982	-0.442257	0.00661736	0.0291357	no	down
TGME49_461410	28S ribosomal RNA	66.6	10.53	0	21.21	60.56	58.01	8.93	1.32	0	2.78	8.01	7.77	3.41667	6.18667	1.71379	0.777191	0.548462	0.728344	no	up
TGME49_311000	hypothetical protein	203	202	196	201	166	161	62.66	58.28	70.36	59.44	49.71	49.22	63.7667	52.79	0.882308	-0.180645	0.421308	0.619552	no	down
TGME49_229150	transporter%2C major facilitator family protein	433	392	356	483	462	547	19.57	16.59	18.66	21.57	20.78	24.83	18.2733	22.3933	1.26297	0.336824	0.0959232	0.226087	no	up
TGME49_252880	hypothetical protein	2175	5341	6134	3740	3472	3666	23.99	55.19	78.46	40.94	38.27	40.7	52.5467	39.97	0.81243	-0.299684	0.42049	0.618634	no	down
TGME49_273030	phosphoglycerate mutase family protein	477	332	311	636	517	628	77.05	50.18	58.34	100.14	82.19	101.27	61.8567	94.5333	1.58118	0.661001	0.0201517	0.0694086	no	up
TGME49_219160	hypothetical protein	2	0	1	0	1	3	0.27	0	0.16	0	0.13	0.4	0.143333	0.176667	1.28429	0.360975	0.873506	1	no	up
TGME49_295370	hypothetical protein	311	184	181	297	320	364	59.96	33.19	40.54	55.6	60.53	69.94	44.5633	62.0233	1.43729	0.523347	0.11695	0.260482	no	up
TGME49_239640	hypothetical protein	0	0	0	0	0	0	0	0	0	0	0	0	0	0	1	0	1	1	no test	no test
TGME49_249350	esterase/lipase/thioesterase domain-containing protein	836	936	990	1032	1097	1035	88.58	92.84	121.75	107.29	115.03	109.81	101.057	110.71	1.15261	0.204899	0.159747	0.322776	no	up
TGME49_266690	hypothetical protein	5222	9871	9351	8341	7093	9116	112.05	198.39	232.68	177.39	151.89	196.75	181.04	175.343	1.01836	0.0262515	0.92304	0.96439	no	up
TGME49_258085	hypothetical protein	0	0	0	0	2	1	0	0	0	0	1.44	0.75	0	0.73	5.46086	2.44913	0.5398	1	no	up
TGME49_323600	OTU family cysteine protease	3.02	0	1	0	0	0	0.26	0	0.1	0	0	0	0.12	0	0.132855	-2.91208	0.459923	1	no	down
TGME49_255320	mRNA turnover 4 (MRT4) family protein	255	76	114	93	72	68	66.08	18.41	34.34	23.22	18.19	17.5	39.61	19.6367	0.513798	-0.960726	0.0749479	0.189236	no	down
TGME49_220230	leucine rich repeat-containing protein	884	1490	1124	1052	1168	1244	26.86	42.41	39.61	31.65	35.39	38.01	36.2933	35.0167	1.00202	0.00290905	0.98967	0.995402	no	up
TGME49_267580	cyclin2 related protein	4336	5920	7150	4870	4819	5036	180.29	230.52	344.83	200.21	199.57	210.39	251.88	203.39	0.854463	-0.22691	0.29325	0.489848	no	down
TGME49_292035	hypothetical protein	1138	1779	1532	1007	1011	920	15.42	22.58	24.07	13.54	13.68	12.55	20.69	13.2567	0.66866	-0.580656	0.00466545	0.0219631	no	down
TGME49_291130	hypothetical protein	40	71	67	1951	1428	1720	1.65	2.74	3.21	79.62	58.71	71.33	2.53333	69.8867	28.9836	4.85717	2.31075e-70	9.43133e-68	yes	up
TGME49_309530	hypothetical protein	1	0	2	40	23	34	0.48	0	1.13	18.19	10.63	16.15	0.536667	14.99	32.4	5.01792	1.10811e-06	1.51771e-05	yes	up
TGME49_257060	translation initiation factor sui1 protein	407	337	389	240	275	305	74.64	57.82	82.87	42.79	49.53	55.78	71.7767	49.3667	0.723009	-0.467915	0.0350388	0.106605	no	down
TGME49_305120	transporter%2C solute:sodium symporter (SSS) family protein	1283	838	1091	1125	1096	1761	97.95	59.9	96.65	84.57	83.05	134.83	84.8333	100.817	1.22901	0.297499	0.336372	0.536081	no	up
TGME49_231860	hypothetical protein	18	49	51	58	47	49	3.34	8.5	10.98	10.45	8.56	9.06	7.60667	9.35667	1.32998	0.41141	0.39031	0.589691	no	up
TGME49_203260	hypothetical protein	1373	1553	1466	1067	1131	1596	26.45	28.02	32.74	20.37	21.75	30.92	29.07	24.3467	0.865756	-0.207968	0.32691	0.52564	no	down
TGME49_318632	hypothetical protein	4	2	3	6	1	3	2.08	0.97	1.82	2.92	0.5	1.53	1.62333	1.65	1.1066	0.146137	0.90548	0.956591	no	up
TGME49_208370	myosin heavy chain%2C putative	7773	16668	26670	13601	12546	10015	256.46	515.06	1020.55	444.15	412.63	332.16	597.357	396.313	0.721869	-0.470192	0.271823	0.465372	no	down
TGME49_238960	EF hand domain-containing protein	4	11	24	38	50	27	0.7	1.81	4.9	6.5	8.64	4.73	2.47	6.62333	3.01083	1.59016	0.0243185	0.0802716	no	up
TGME49_258826	hypothetical protein	500	710	773	245	268	275	18.48	24.57	33.13	8.96	9.87	10.21	25.3933	9.68	0.401324	-1.31716	2.33621e-09	4.69717e-08	yes	down
TGME49_240280	S1/P1nuclease	1142	750	567	990	868	1038	113.21	69.6	65.24	96.37	85.21	103.07	82.6833	94.8833	1.16715	0.222989	0.508628	0.69886	no	up
TGME49_318470	AP2 domain transcription factor AP2IV-4	1091	1885	2414	1170	1035	1178	16.01	25.91	41.07	17.03	15.17	17.39	27.6633	16.53	0.63638	-0.652039	0.032846	0.101369	no	down
TGME49_229010	rhoptry neck protein RON4	5453	6755	4449	4539	3877	3996	208.32	241.68	197.14	171.52	147.57	153.42	215.713	157.503	0.750121	-0.414804	0.0592375	0.159267	no	down
TGME49_244380	cactin	1753	1615	1730	1929	1954	2055	100.53	86.73	115.09	109.17	111.43	118.31	100.783	112.97	1.16652	0.222214	0.145813	0.303485	no	up
TGME49_268020	transporter%2C major facilitator family protein	412	357	271	380	423	715	5.22	4.24	3.98	4.77	5.35	9.11	4.48	6.41	1.44997	0.536025	0.116929	0.260482	no	up
TGME49_213570	hypothetical protein	1465	1403	2211	1440	1376	1301	257.53	230.75	451.43	246.31	237.72	228.14	313.237	237.39	0.815214	-0.294749	0.238284	0.425719	no	down
TGME49_272430	MAC/Perforin domain-containing protein	67	346	203	1660	1259	1847	3	14.51	10.54	73.45	56.12	83.06	9.35	70.8767	7.94609	2.99024	5.09999e-09	9.70425e-08	yes	up
TGME49_227040	hypothetical protein	67	221	257	134	102	138	15.68	48.38	69.92	30.31	23.33	32.12	44.66	28.5867	0.700776	-0.512976	0.298531	0.494446	no	down
TGME49_265030	hypothetical protein	240	258	264	757	739	793	23.32	23.46	29.76	72.23	71.11	77.17	25.5133	73.5033	3.01769	1.59345	1.48289e-25	1.10044e-23	yes	up
TGME49_321430	hypothetical protein	179	151	126	147	165	196	15.8	12.48	12.91	12.76	14.44	17.34	13.73	14.8467	1.1111	0.151982	0.586631	0.755787	no	up
TGME49_250720	hypothetical protein	252	254	196	3803	2710	3215	16.78	15.84	15.14	249.64	179.29	214.82	15.92	214.583	13.8939	3.79638	8.84276e-57	2.25573e-54	yes	up
TGME49_244920	Toxoplasma gondii family B protein	40	8	7	34	20	20	20.82	3.88	4.24	16.57	9.91	10.2	9.64667	12.2267	1.30837	0.387766	0.649625	0.801595	no	up
TGME49_214470	Ulp1 protease family%2C C-terminal catalytic domain-containing protein	666	782	815	662	768	857	33.49	36.82	47.54	32.88	38.43	43.28	39.2833	38.1967	1.01588	0.0227236	0.897677	0.953462	no	up
TGME49_260205	hypothetical protein	5	2	2	5	5	5	48.17	16.97	20.98	36.95	39.19	42.91	28.7067	39.6833	1.65158	0.723847	0.490112	0.682873	no	up
TGME49_251855	hypothetical protein	0	0	0	0	0	0	0	0	0	0	0	0	0	0	1	0	1	1	no test	no test
TGME49_286220	GDP-L-fucose synthetase	254	138	142	242	268	277	24.96	12.7	16.2	23.35	26.08	27.27	17.9533	25.5667	1.45854	0.54452	0.12722	0.27561	no	up
TGME49_264900	hypothetical protein	1727	2118	1727	2673	2803	3427	66.65	76.56	77.31	102.04	107.78	132.92	73.5067	114.247	1.60532	0.682858	9.55108e-05	0.000828749	no	up
TGME49_204505	hypothetical protein	0	0	0	0	0	0	0	0	0	0	0	0	0	0	1	0	1	1	no test	no test
TGME49_232010	protein phosphatase 2C domain-containing protein	3691	6344	4781	3737	3494	3385	30.64	49.33	46.02	30.8	28.98	28.28	41.9967	29.3533	0.726534	-0.460897	0.0411208	0.120883	no	down
TGME49_210440	polynucleotide adenylyltransferase	1097	1108	1272	885	928	925	50.37	47.65	67.75	40.16	42.42	42.67	55.2567	41.75	0.790706	-0.338787	0.0280754	0.0895934	no	down
TGME49_460570	28S ribosomal RNA	2403.88	1799.35	1643.1	753.9	3131.25	1536.99	342.1	239.63	271.5	104.81	439.39	218.59	284.41	254.263	0.925831	-0.111179	0.827897	0.914867	no	down
TGME49_216370	hypothetical protein	337	319	339	522	472	367	24.67	21.87	28.8	37.64	34.31	26.95	25.1133	32.9667	1.37477	0.459187	0.0533351	0.147435	no	up
TGME49_460890	28S ribosomal RNA	3.33	2.36	3.6	2.44	0.37	4.59	0.35	0.23	0.44	0.25	0.04	0.48	0.34	0.256667	0.769524	-0.377962	0.798935	0.89882	no	down
TGME49_315900	hypothetical protein	403	349	158	571	560	617	13.82	11.21	6.28	19.38	19.14	21.27	10.4367	19.93	1.91253	0.935481	0.0167139	0.0598139	no	up
TGME49_214880	hypothetical protein	1417	2396	3050	2300	2341	2470	57.58	91.17	143.74	92.41	94.75	100.84	97.4967	96	1.05024	0.0707252	0.809226	0.905408	no	up
TGME49_216290	hypothetical protein	202	106	67	294	325	381	3.25	1.6	1.25	4.69	5.22	6.16	2.03333	5.35667	2.62514	1.39239	0.00246838	0.0129578	yes	up
TGME49_255410	hypothetical protein	200	321	299	369	348	360	99.59	149.14	173.39	172.45	165.26	175.87	140.707	171.193	1.32896	0.410302	0.0723817	0.185104	no	up
TGME49_306030	glutathione s-transferase%2C n-terminal domain containing protein	1568	781	630	1046	816	1043	225.35	105.04	105.13	146.83	115.62	149.79	145.173	137.413	0.960207	-0.0585819	0.888121	0.94853	no	down
TGME49_249310	hypothetical protein	195	157	146	102	169	141	27.56	20.76	23.96	14.08	23.55	19.91	24.0933	19.18	0.825888	-0.275982	0.387736	0.587324	no	down
TGME49_212810	hypothetical protein	2741	2280	1428	1257	1316	1405	18.63	14.52	11.25	8.48	8.94	9.61	14.8	9.01	0.614278	-0.703036	0.0220517	0.0743527	no	down
TGME49_295920	hypothetical protein	43	179	110	958	1101	1047	2.06	8.01	6.1	45.24	52.38	50.27	5.39	49.2967	9.59706	3.26259	4.5813e-13	1.39023e-11	yes	up
TGME49_244660	hypothetical protein	545	1613	1756	400	353	270	14.95	41.45	55.87	10.87	9.66	7.45	37.4233	9.32667	0.267837	-1.90057	1.62091e-05	0.000169417	yes	down
TGME49_208740	microneme protein%2C putative	30587	7258	4811	25445	18915	27454	2028.85	450.78	370.23	1663.79	1246.5	1827.27	949.953	1579.19	1.62631	0.701603	0.291069	0.487084	no	up
TGME49_271200	AP2 domain transcription factor AP2VIII-5	1016	742	1354	653	725	1131	36.98	25.29	57.16	23.51	26.3	41.37	39.81	30.3933	0.80305	-0.316438	0.353193	0.554026	no	down
TGME49_248677	nucleic acid binding protein%2C putative	5	13	16	22	24	24	1.46	3.56	5.45	6.18	6.82	6.96	3.49	6.65333	2.08998	1.06349	0.0763055	0.191636	no	up
TGME49_221270	oxidoreductase%2C 2OG-Fe(II) oxygenase family protein	345	396	661	890	753	645	38.48	41.34	85.58	97.33	83.07	72.01	55.1333	84.1367	1.64929	0.721848	0.0243133	0.0802716	no	up
TGME49_202320	tRNA-Glu	0	0	0	0	0	0	0	0	0	0	0	0	0	0	1	0	1	1	no test	no test
TGME49_315490	rhoptry protein ROP10	1757	2820	2032	1252	1237	1056	121.79	183.02	163.42	85.52	85.16	73.44	156.077	81.3733	0.543537	-0.879551	0.000118316	0.00100188	no	down
TGME49_300285	hypothetical protein	78	78	92	75	85	94	200.6	184.02	271.88	163.07	192	225.93	218.833	193.667	1.02753	0.0391868	0.88485	0.947157	no	up
TGME49_311815	hypothetical protein	1	5	2	10	8	7	1.49	6.89	3.46	13.09	10.79	9.92	3.94667	11.2667	3.1907	1.67387	0.0948148	0.224016	no	up
TGME49_315780	myosin regulatory light chain%2C putative	362	402	262	553	507	501	112.77	117.04	94.92	164.98	153.16	154.56	108.243	157.567	1.52796	0.611608	0.0120192	0.0463453	no	up
TGME49_262880	hypothetical protein	3833	5838	7870	3677	3688	3278	50.61	72.2	120.49	48.16	48.64	43.55	81.1	46.7833	0.615059	-0.701204	0.0144892	0.0535426	no	down
TGME49_306640	hypothetical protein	427	455	441	400	490	490	51.9	51.76	62.22	47.61	58.85	59.58	55.2933	55.3467	1.04705	0.0663271	0.708528	0.839558	no	up
TGME49_259660	orotate phosphoribosyltransferase	1087	654	410	1083	861	885	198.29	111.61	86.87	192.08	154.25	160.98	132.257	169.103	1.30144	0.380113	0.355982	0.556788	no	up
TGME49_281950	membrane protein%2C putative	301	451	383	334	318	279	39.57	55.48	58.45	42.95	41.26	36.67	51.1667	40.2933	0.829974	-0.268862	0.225273	0.409829	no	down
TGME49_233110	IMP dehydrogenas	2215	1956	2733	3411	3013	2887	165.38	136.74	236.76	250.81	223.32	216.2	179.627	230.11	1.35346	0.436655	0.045454	0.13051	no	up
TGME49_253880	GNS1/SUR4 family protein	2712	1601	1147	4402	3839	5411	145.89	80.65	71.58	233.79	205.44	292.28	99.3733	243.837	2.4665	1.30247	0.000738389	0.00479512	yes	up
TGME49_240080	hypothetical protein	2173	2250	1992	2034	2264	2764	70.6	68.46	75.06	65.41	73.32	90.27	71.3733	76.3333	1.10216	0.140329	0.451671	0.649118	no	up
TGME49_237270	hypothetical protein	8	41	45	63	61	57	2.77	13.27	18.14	20.82	20.43	19.52	11.3933	20.2567	1.97463	0.981585	0.109594	0.248229	no	up
TGME49_316220	mediator complex subunit MED6	273	519	506	246	327	233	33.54	59.68	72.17	29.6	39.69	28.64	55.13	32.6433	0.631545	-0.663042	0.0371152	0.111633	no	down
TGME49_246475	hypothetical protein	1036	590	648	776	798	972	47.96	25.58	34.8	35.5	36.78	45.2	36.1133	39.16	1.10772	0.147589	0.645323	0.798668	no	up
TGME49_457340	5.8S ribosomal RNA	0	0	0	0	1.94	0	0	0	0	0	0	0	0	0	1	0	1	1	no test	no test
TGME49_280570	SAG-related sequence SRS35A	2910	714	178	14909	11558	13961	1315.68	301.34	93.7	6356.16	5002.96	6206.43	570.24	5855.18	10.2548	3.35823	2.80094e-05	0.00027714	yes	up
TGME49_210460	hypothetical protein	14	3	1	13	7	8	0.75	0.15	0.06	0.69	0.38	0.43	0.32	0.5	1.51222	0.59667	0.591956	0.760009	no	up
TGME49_232070	tRNA-Pro	0	0	0	0	0	0	0	0	0	0	0	0	0	0	1	0	1	1	no test	no test
TGME49_257685	hypothetical protein	152	328	266	237	224	221	143.28	287.15	291.87	202.24	195.63	200.91	240.767	199.593	0.929949	-0.104776	0.736501	0.85791	no	down
TGME49_461470	18S ribosomal RNA	1523.78	909.08	988.67	673.72	1749.27	932.24	196.99	109.99	148.38	85.22	223.27	120.52	151.787	143.003	0.974896	-0.03668	0.933558	0.968005	no	down
TGME49_217430	protease inhibitor PI1	340	622	477	496	499	443	33.71	57.72	54.88	48.28	48.99	43.99	48.77	47.0867	1.0145	0.0207678	0.935665	0.969023	no	up
TGME49_224700	hypothetical protein	1283	4190	5843	2121	2262	2175	27.5	84.1	145.21	45.05	48.38	46.88	85.6033	46.77	0.59276	-0.754481	0.11859	0.263037	no	down
TGME49_314330	ABC transporter%2C ATP-binding domain-containing protein	589	2071	2506	4597	4869	4768	11.16	36.76	55.07	86.36	92.1	90.89	34.33	89.7833	2.82053	1.49597	0.00154692	0.00883661	yes	up
TGME49_316380	hypothetical protein	10	11	5	34	55	63	0.56	0.58	0.33	1.88	3.07	3.55	0.49	2.83333	5.85077	2.54863	4.60358e-06	5.51747e-05	yes	up
TGME49_240740	Sec1 family protein	1029	1367	1624	1329	1240	1217	65.07	80.94	119.14	82.88	77.93	77.23	88.3833	79.3467	0.9514	-0.0718754	0.736627	0.85791	no	down
TGME49_278580	hypothetical protein	152	669	561	2053	2292	1927	5.54	22.85	23.73	74.09	83.31	70.64	17.3733	76.0133	4.66479	2.22181	4.23105e-06	5.12434e-05	yes	up
TGME49_305170	tRNA-Gln	0	0	0	0	0	0	0	0	0	0	0	0	0	0	1	0	1	1	no test	no test
TGME49_310450	myosin heavy chain%2C putative	1942	3517	3756	2533	2308	2119	54.65	92.7	122.59	70.59	64.78	59.96	89.98	65.11	0.767469	-0.38182	0.17416	0.342323	no	down
TGME49_262125	hypothetical protein	2	7	7	8	15	11	1.57	5.11	6.4	5.75	11.01	8.37	4.36	8.37667	2.16263	1.11279	0.177803	0.347604	no	up
TGME49_228360	peptidyl-prolyl isomerase FKBP12%2C putative	1232	1250	964	988	1024	958	157.67	149.72	143.22	123.73	129.4	122.61	150.203	125.247	0.864313	-0.210375	0.291587	0.487648	no	down
TGME49_252300	hypothetical protein	11	35	28	269	124	278	1.16	3.46	3.43	27.88	12.96	29.4	2.68333	23.4133	9.21661	3.20424	3.0919e-10	6.89596e-09	yes	up
TGME49_227820	hypothetical protein	1415	2539	2470	2394	2367	2428	24.96	41.94	50.52	41.87	41.68	43.08	39.14	42.21	1.13522	0.182968	0.464172	0.660686	no	up
TGME49_324500	nuclear distribution protein C%2C putative	0	0	0	0	0	0	0	0	0	0	0	0	0	0	1	0	1	1	no test	no test
TGME49_269770	WD domain%2C G-beta repeat-containing protein	755	424	552	333	333	324	24.84	13.06	21.06	10.84	10.92	10.71	19.6533	10.8233	0.567713	-0.816767	0.00853364	0.0355046	no	down
TGME49_291300	RER1 protein%2C putative	397	402	412	424	437	433	107.82	102.08	130.09	110.8	115.55	116.71	113.33	114.353	1.07267	0.101201	0.523105	0.709926	no	up
TGME49_269442	calmodulin%2C putative	44	92	69	185	184	140	241.3	454.68	424.05	810.44	847.81	698.86	373.343	785.703	2.52581	1.33675	0.000103227	0.000888859	yes	up
TGME49_310380	brix domain containing protein	178	164	92	116	122	104	27.83	23.99	16.7	17.68	18.78	16.23	22.84	17.5633	0.78815	-0.343459	0.338288	0.537875	no	down
TGME49_308590	Mov34/MPN/PAD-1 family protein	408	305	492	697	622	727	35.28	24.69	49.37	59.28	53.34	63.02	36.4467	58.5467	1.69718	0.763135	0.00349313	0.0173105	no	up
TGME49_209280	hypothetical protein	2264	2551	2811	2165	2323	2459	51.04	53.86	73.48	48.37	52.26	55.75	59.46	52.1267	0.915941	-0.126674	0.38921	0.58901	no	down
TGME49_320000	SCY kinase (incomplete catalytic triad)	528	445	402	384	408	391	19.51	15.4	17.23	14.04	15.02	14.52	17.38	14.5267	0.859824	-0.217887	0.327965	0.526485	no	down
TGME49_310045	hypothetical protein	2	11	10	3	2	2	2.09	10.65	12.14	2.82	1.92	2.01	8.29333	2.25	0.31211	-1.67987	0.131332	0.282048	no	down
TGME49_282120	tRNA-Cys	0	0	0	0	0	0	0	0	0	0	0	0	0	0	1	0	1	1	no test	no test
TGME49_319530	splicing factor SF2	1985	2920	3601	2246	2175	2427	191.19	263.28	402.52	212.49	207.51	234.19	285.663	218.063	0.813866	-0.297136	0.227126	0.412099	no	down
TGME49_249410	hypothetical protein	989	1569	3279	843	875	703	64.46	95.76	247.96	54.17	56.67	45.98	136.06	52.2733	0.421509	-1.24636	0.00431211	0.0205606	yes	down
TGME49_248560	hypothetical protein	57	56	42	64	36	69	13.92	12.79	11.92	15.09	8.58	16.75	12.8767	13.4733	1.08977	0.124029	0.760371	0.873844	no	up
TGME49_266330	Toxoplasma gondii family A protein	3	17	16.33	29.01	25.65	34.07	0.32	1.71	2.03	3.05	2.72	3.66	1.35333	3.14333	2.52476	1.33615	0.0472558	0.134501	no	up
TGME49_220380	hypothetical protein	1339	5051	8488	2588	2364	1619	47.51	167.85	349.31	90.86	83.59	57.74	188.223	77.3967	0.453682	-1.14025	0.0471021	0.134157	no	down
TGME49_259030	hypothetical protein	0	5	3	4	4	7	0	1.54	1.15	1.26	1.28	2.28	0.896667	1.60667	1.92339	0.94365	0.462972	0.659324	no	up
TGME49_290010	hypothetical protein	0	5	0	0	1	3	0	4.97	0	0	0.99	3.09	1.65667	1.36	0.827332	-0.273462	0.920302	1	no	down
TGME49_223600	hypothetical protein	1001	707	558	798	785	794	52.43	34.68	33.91	41.28	40.91	41.76	40.34	41.3167	1.04276	0.0604011	0.840982	0.922118	no	up
TGME49_268910	signal peptidase I protein	238	135	147	183	203	196	68.48	36.31	49.18	50.57	56.77	55.92	51.3233	54.42	1.10996	0.150514	0.658856	0.807721	no	up
TGME49_281555	hypothetical protein	2	15	8	7	1	7	0.3	2.09	1.38	1.02	0.15	1.04	1.25667	0.736667	0.615119	-0.701062	0.535425	0.718742	no	down
TGME49_235380	hypothetical protein	1042	1384	1344	1784	1553	1400	72.67	90.38	108.76	122.61	107.57	97.96	90.6033	109.38	1.26966	0.344439	0.0806157	0.199656	no	up
TGME49_290280	hypothetical protein	83	69	64	106	90	83	105.51	81.22	94.51	119.67	104.42	100.85	93.7467	108.313	1.29327	0.371025	0.228212	0.413609	no	up
TGME49_316520	1%2C4-alpha-glucan-branching enzyme	1720	1427	1769	1743	1862	2116	66.61	51.76	79.46	66.76	71.84	82.35	65.9433	73.65	1.16278	0.21758	0.272145	0.46563	no	up
TGME49_286020	hypothetical protein	12	72	214	8	11	5	3.06	17.18	63.49	1.97	2.74	1.27	27.91	1.99333	0.0828117	-3.59402	0.000119918	0.00101229	yes	down
TGME49_268570	zinc finger (CCCH type) motif-containing protein	1009	1334	1144	1208	1287	1401	97.18	120.28	127.88	114.29	122.79	135.18	115.113	124.087	1.12554	0.170613	0.279146	0.473933	no	up
TGME49_247530	hypothetical protein	761	2804	2111	1580	1699	1107	222.74	767.17	718.49	443.85	483.14	321.2	569.467	416.063	0.794849	-0.331247	0.466725	0.662933	no	down
TGME49_202230	histone deacetylase HDAC5	1583	2218	2188	1583	1814	1614	39.58	51.95	63.45	39.22	45.25	40.59	51.66	41.6867	0.845524	-0.242082	0.19764	0.375108	no	down
TGME49_288530	NOL1/NOP2/sun family protein	968	1195	1830	918	834	869	46.4	53.64	101.75	43.47	39.79	41.84	67.2633	41.7	0.662679	-0.593618	0.0331999	0.102153	no	down
TGME49_285830	hypothetical protein	3090	2206	1791	1963	2052	2449	32.39	21.66	21.77	20.42	21.49	25.84	25.2733	22.5833	0.905307	-0.143521	0.624604	0.785252	no	down
TGME49_227060	hypothetical protein	1818	1852	1997	1753	1903	2044	52.38	49.98	66.73	50.02	54.68	59.21	56.3633	54.6367	1.00899	0.0129145	0.928764	0.966878	no	up
TGME49_258828	hypothetical protein	16	22	36	16	17	9	14.37	18.36	37.65	13.05	14.18	7.81	23.46	11.68	0.575553	-0.796979	0.184027	0.355805	no	down
TGME49_311880	hypothetical protein	1320	2082	2607	1444	1257	1012	70.9	104.71	162.43	76.57	67.16	54.58	112.68	66.1033	0.627446	-0.672436	0.0271899	0.0875203	no	down
TGME49_249400	hypothetical protein	482	596	1118	332	328	294	88.4	102.26	238.17	59.19	59.07	53.77	142.943	57.3433	0.439377	-1.18647	0.000896588	0.00563856	yes	down
TGME49_293450	protein phosphatase 2c containing protein	3	5	18	26	36	25	0.65	1.02	4.55	5.48	7.67	5.41	2.07333	6.18667	3.39689	1.76421	0.0218958	0.0739801	no	up
TGME49_251857	hypothetical protein	11	11	2	13	20	29	4.67	4.36	0.99	5.21	8.14	12.11	3.34	8.48667	2.5698	1.36166	0.0885562	0.213871	no	up
TGME49_203730	hypothetical protein	1495	826	975	1223	1296	1322	44.13	22.83	33.37	35.74	38.14	39.23	33.4433	37.7033	1.15445	0.20721	0.507837	0.698127	no	up
TGME49_312260	hypothetical protein	1313	1876	1324	827	1007	1020	54.39	72.78	63.62	33.87	41.55	42.46	63.5967	39.2933	0.637788	-0.648851	0.00231042	0.0122547	no	down
TGME49_220420	3'5'-cyclic nucleotide phosphodiesterase domain-containing protein	440	563	325	1056	1015	1278	15.81	18.95	13.54	37.54	36.35	46.16	16.1	40.0167	2.53336	1.34105	3.25047e-07	4.85648e-06	yes	up
TGME49_283800	hypothetical protein	68	30	32	15	15	21	38.25	15.74	20.97	7.87	8.01	11.56	24.9867	9.14667	0.386215	-1.37252	0.0163961	0.0588832	no	down
TGME49_288685	Fe-S protein assembly co-chaperone HscB protein	720	810	1417	667	617	594	66.15	69.67	151.08	60.23	56.18	54.69	95.6333	57.0333	0.643116	-0.63685	0.0405125	0.119387	no	down
TGME49_459870	18S ribosomal RNA	20.22	13.72	18.25	22.71	40.09	15.91	2.43	1.54	2.54	2.67	4.76	1.91	2.17	3.11333	1.52427	0.608114	0.300093	0.495724	no	up
TGME49_210778	hemimethylated DNA binding domain-containing protein	1768	1082	675	1176	1144	1201	117.04	67.07	51.84	76.75	75.24	79.78	78.65	77.2567	0.987638	-0.0179462	0.963923	0.984424	no	down
TGME49_294920	general transcription factor IIH polypeptide 2 GTF2H2	450	542	544	350	340	288	40.04	45.15	56.17	30.62	29.99	25.68	47.12	28.7633	0.642114	-0.639099	0.000902069	0.00566866	no	down
TGME49_309920	hypothetical protein	1248	1833	2834	1050	1133	1053	53.13	73.08	139.94	44.19	48.04	45.04	88.7167	45.7567	0.554082	-0.85183	0.00754885	0.0322793	no	down
TGME49_265065	hypothetical protein	1	0	1	1	0	0	1.71	0	1.98	1.49	0	0	1.23	0.496667	0.528743	-0.91936	0.781846	1	no	down
TGME49_320650	ankyrin repeat-containing protein	565	718	667	507	571	591	23.96	28.52	32.81	21.26	24.12	25.18	28.43	23.52	0.861921	-0.214372	0.188553	0.361984	no	down
TGME49_214120	hypothetical protein	621	784	681	433	632	693	18.05	21.34	22.95	12.46	18.31	20.25	20.78	17.0067	0.847149	-0.239313	0.320915	0.519664	no	down
TGME49_290250	hypothetical protein	0	0	0	0	0	0	0	0	0	0	0	0	0	0	1	0	1	1	no test	no test
TGME49_286590	microtubule associated protein SPM2	412	945	805	577	569	453	53.74	115.36	121.9	73.63	73.27	59.09	97	68.6633	0.754665	-0.406093	0.223112	0.407307	no	down
TGME49_209720	hypothetical protein	1945	882	380	1447	1378	1451	545.74	231.35	123.97	390.22	376.09	403.86	300.353	390.057	1.30609	0.385256	0.490593	0.683282	no	up
TGME49_261080	kringle domain-containing protein	7137	12323	12950	10949	10494	11560	79.64	128.81	167.56	121.24	116.99	129.82	125.337	122.683	1.03202	0.045466	0.856164	0.930113	no	up
TGME49_460630	18S ribosomal RNA	1805.11	1685.87	1551.33	535.79	1226.67	696.41	236.67	206.87	236.13	68.72	158.76	91.3	226.557	106.26	0.489357	-1.03104	0.00398267	0.0192409	yes	down
TGME49_226410	EF-1 guanine nucleotide exchange domain-containing protein	4120	3379	1824	2127	2015	2121	604.96	464.3	310.98	304.94	291.61	311.16	460.08	302.57	0.668647	-0.580683	0.0961566	0.226271	no	down
TGME49_233430	hypothetical protein	3043	2804	3219	2753	2601	3074	27.79	23.99	34.09	24.96	23.74	28.26	28.6233	25.6533	0.930649	-0.103692	0.52975	0.714414	no	down
TGME49_304710	eukaryotic peptide chain release factor%2C putative	2520	1528	1010	1850	1966	1997	119.11	67.63	55.37	86.4	92.5	94.81	80.7033	91.2367	1.13633	0.184376	0.632029	0.791175	no	up
TGME49_220650	hypothetical protein	7	3	0	110.84	71.01	129.03	1.08	0.43	0	16.67	10.78	19.87	0.503333	15.7733	30.7403	4.94206	1.14299e-11	2.96198e-10	yes	up
TGME49_212750	tRNA-Met	0	0	0	0	0	0	0	0	0	0	0	0	0	0	1	0	1	1	no test	no test
TGME49_271370	hypothetical protein	1091	1679	1741	889	972	1040	10.79	15.55	19.96	8.72	9.6	10.35	15.4333	9.55667	0.650158	-0.621137	0.00502474	0.0233848	no	down
TGME49_238220	EGF family domain-containing protein	28	45	47	176	229	364	4.22	6.35	8.23	25.89	34.01	54.81	6.26667	38.2367	6.44574	2.68835	4.09073e-12	1.10572e-10	yes	up
TGME49_283780	glucose-6-phosphate isomerase GPI	9059	6021	6651	17982	16801	17741	544.39	338.81	463.68	1066.05	1003.72	1070.13	448.96	1046.63	2.4038	1.26531	6.62424e-07	9.30701e-06	yes	up
TGME49_254610	Tim10/DDP family zinc finger superfamily protein	14	17	4	15	12	5	60.19	66.34	19.46	52.47	43.98	19.74	48.6633	38.73	0.922832	-0.11586	0.891797	0.950338	no	down
TGME49_226825	protein phosphatase inhibitor protein	168	192	137	317	264	273	150.92	160.26	143.29	258.56	220.24	236.86	151.49	238.553	1.72744	0.788634	0.00100963	0.00624835	no	up
TGME49_234622	tRNA-Glu	0	0	0	0	0	0	0	0	0	0	0	0	0	0	1	0	1	1	no test	no test
TGME49_260320	Noc2p family protein	2698	1939	2205	2506	2254	2078	97.36	65.53	92.29	89.47	81.06	75.37	85.06	81.9667	0.997364	-0.00380815	0.987478	0.994421	no	down
TGME49_268830	hypothetical protein	2445	2240	2144	1805	1875	1963	188.8	161.94	192.09	137.22	143.69	152.01	180.943	144.307	0.826855	-0.274294	0.0985641	0.230011	no	down
TGME49_306540	phosphotransferase enzyme family protein	530	341	492	334	341	556	39.92	24.05	43	24.78	25.5	42.01	35.6567	30.7633	0.895649	-0.158995	0.631782	0.790988	no	down
TGME49_236160	hypothetical protein	1172	2103	2229	1302	1199	1049	59.91	100.67	132.17	65.73	60.98	53.85	97.5833	60.1867	0.65548	-0.609376	0.0314583	0.0979248	no	down
TGME49_244210	RNA polymerase-associated protein RTF1	1332	1933	2210	1779	1716	1728	65.8	89.43	126.64	86.81	84.37	85.74	93.9567	85.64	0.964787	-0.0517177	0.815462	0.908365	no	down
TGME49_320020	transporter%2C major facilitator family protein	1682	2455	1797	1296	1526	1548	116.12	158.69	143.93	88.17	104.63	107.21	139.58	100.003	0.743207	-0.428164	0.0335869	0.103072	no	down
TGME49_305750	nucleolar gtp-binding protein 2%2C putative	1056	538	492	754	694	600	65.79	31.39	35.56	46.33	42.98	37.52	44.2467	42.2767	0.970773	-0.0427943	0.912723	0.959629	no	down
TGME49_254590	hypothetical protein	0	0	5	0	2	1	0	0	6.4	0	2.02	1.06	2.13333	1.02667	0.610568	-0.711775	0.798259	1	no	down
TGME49_301170	SAG-related sequence SRS19D	40	6	7	864.63	451.17	625.45	4.65	0.65	0.94	98.4	51.8	72.69	2.08	74.2967	35.5074	5.15005	4.10024e-13	1.24889e-11	yes	up
TGME49_293320	hypothetical protein	3316	5323	6044	3951	3721	3426	63.83	95.98	134.92	75.4	71.5	66.35	98.2433	71.0833	0.766471	-0.383698	0.133422	0.285037	no	down
TGME49_214300	hypothetical protein	3347	5126	4908	4373	3984	4289	49.69	71.28	84.49	64.4	59.07	64.07	68.4867	62.5133	0.955949	-0.0649942	0.743076	0.862099	no	down
TGME49_215060	small GTP-binding protein sar1%2C putative	328	240	162	272	305	324	117.23	80.14	67.37	92.61	105.26	114.4	88.2467	104.09	1.22606	0.294031	0.391623	0.5908	no	up
TGME49_204010	hypothetical protein	58	190	214	218	256	241	16.01	49.03	68.68	57.86	68.76	66	44.5733	64.2067	1.58208	0.661822	0.156503	0.318349	no	up
TGME49_243160	Toxoplasma gondii family A protein	0	0	0	3	5.4	1	0	0	0	0.3	0.54	0.1	0	0.313333	16.5131	4.04554	0.0877939	1	no	up
TGME49_256060	nucleosome assembly protein (nap) protein	2147	3758	2907	5189	4497	4708	101.76	166.8	159.82	243	212.17	224.14	142.793	226.437	1.65633	0.727987	0.00167833	0.0094811	no	up
TGME49_202975	hypothetical protein	8	23	21	675	676	832	0.77	2.07	2.35	63.86	64.5	80.28	1.73	69.5467	42.4622	5.40811	1.58047e-55	3.79453e-53	yes	up
TGME49_307460	Toxoplasma gondii family B protein	41	13	18	32	14	27	12.1	3.59	6.18	9.07	4.01	7.9	7.29	6.99333	0.994978	-0.00726313	0.991513	0.995905	no	down
TGME49_248520	hypothetical protein	280	227	197	235	216	259	51.08	38.74	41.74	41.68	38.7	47.11	43.8533	42.4967	1.00574	0.00825877	0.97459	0.988902	no	up
TGME49_243210	DUF862 domain-containing protein	2389	3680	3523	2702	2809	2503	81.36	117.37	139.15	91.06	95.35	85.68	112.627	90.6967	0.846088	-0.241121	0.245785	0.435121	no	down
TGME49_203630	ribosomal protein RPL44	1157	422	218	594	577	540	2500.88	839.09	543.47	1099.29	1106.28	1097.11	1294.48	1100.89	0.929684	-0.105188	0.858834	0.932021	no	down
TGME49_355240	tRNA-Gln	0	0	0	0	0	0	0	0	0	0	0	0	0	0	1	0	1	1	no test	no test
TGME49_259115	ABC1 family protein	1337	1542	1402	1716	1535	1592	29.36	31.71	35.7	37.34	33.64	35.16	32.2567	35.38	1.13813	0.186665	0.184926	0.356867	no	up
TGME49_247510	fructose-bisphospatase II	5676	2748	1572	3716	3267	4064	677.74	307.11	217.89	434.64	385.52	485.53	400.913	435.23	1.08456	0.117106	0.808699	0.905295	no	up
TGME49_203700	SFT2 family protein	267	160	198	210	198	215	51.48	28.86	44.35	39.32	37.45	41.31	41.5633	39.36	0.990395	-0.0139239	0.963761	0.984424	no	down
TGME49_319940	hypothetical protein	280	361	384	483	490	438	31.65	38.19	50.38	53.52	54.77	49.55	40.0733	52.6133	1.38942	0.474483	0.0158938	0.0575348	no	up
TGME49_200340	hypothetical protein	184	863	767	132	193	119	38.55	169.1	186.68	26.8	39.6	24.82	131.443	30.4067	0.252093	-1.98797	0.00024819	0.00190054	yes	down
TGME49_298010	hypothetical protein	2397	3603	3375	4992	4838	4277	36.5	51.39	59.59	75.39	73.57	65.53	49.16	71.4967	1.52361	0.607494	0.00285964	0.0146536	no	up
TGME49_307610	elongation factor TS%2C putative	904	861	980	650	697	852	43.21	38.54	54.34	30.7	33.16	40.9	45.3633	34.92	0.80188	-0.318542	0.0922594	0.220142	no	down
TGME49_250010	Sad1 / UNC family C-terminal protein	2599	2322	2521	3068	2795	3378	126.01	105.42	141.78	146.95	134.87	164.49	124.403	148.77	1.24184	0.312476	0.0698751	0.180275	no	up
TGME49_280720	hypothetical protein	378	455	473	315	312	260	27.92	31.46	40.53	22.91	22.87	19.26	33.3033	21.68	0.685037	-0.545746	0.00658705	0.0290673	no	down
TGME49_237020	exonuclease	1292	1819	1850	1731	1984	2541	32.5	42.86	53.97	43.14	49.79	64.28	43.11	52.4033	1.27036	0.345233	0.130459	0.280838	no	up
TGME49_258680	TATA-box binding protein TBP2	1334	1748	1831	1176	1210	1102	100.04	122.74	159.32	86.85	90.08	82.89	127.367	86.6067	0.716821	-0.480315	0.00695169	0.0303296	no	down
TGME49_293258	hypothetical protein	147	380	360	776	955	1023	3.38	8.18	9.6	17.68	21.9	23.65	7.05333	21.0767	3.16175	1.66072	6.30186e-06	7.2761e-05	yes	up
TGME49_240525	hypothetical protein	21	18	6	6	12	14	1.56	1.26	0.52	0.44	0.89	1.05	1.11333	0.793333	0.706305	-0.501638	0.515148	0.70438	no	down
TGME49_258150	proteasome subunit alpha type 7%2C putative	993	500	388.86	757	760	883	227.73	107.24	103.63	167.86	170.38	201.42	146.2	179.887	1.2554	0.328142	0.429681	0.628132	no	up
TGME49_211695	hypothetical protein	97	269	316	169	176	103	11.88	30.82	44.91	20.26	21.29	12.61	29.2033	18.0533	0.673189	-0.570917	0.233356	0.420412	no	down
TGME49_300631	ribosomal protein L4	1	0	0	0	0	1	0.3	0	0	0	0	0.3	0.1	0.1	1.00427	0.00614274	0.998799	1	no	up
TGME49_313300	YL1 nuclear protein C-terminal domain-containing protein	672	982	967	645	776	809	35.59	48.7	59.4	33.72	40.88	43.02	47.8967	39.2067	0.859024	-0.21923	0.298819	0.494613	no	down
TGME49_254730	POPLD (NUC188) domain-containing protein	764	1006	1219	871	858	851	15.59	19.23	28.85	17.62	17.48	17.47	21.2233	17.5233	0.871579	-0.198297	0.3574	0.558257	no	down
TGME49_211030	hypothetical protein	1157	456	175	1390	1161	1473	417.9	153.87	73.55	478.11	404.77	525.53	215.107	469.47	2.19387	1.13348	0.0680887	0.177235	no	up
TGME49_311230	hypothetical protein	15762	36598	33133	25597	22311	20097	116.26	252.86	283.36	187.44	164.46	149.21	217.493	167.037	0.811644	-0.301081	0.361214	0.562279	no	down
TGME49_296010	phosphatidylinositol 3- and 4-kinase	5459	5383	6131	5545	5230	5183.98	124.47	114.96	162.11	125.29	118.99	118.88	133.847	121.053	0.944067	-0.0830392	0.580667	0.751901	no	down
TGME49_221865	hypothetical protein	2	8	2	5	1	2	3.19	11.78	3.7	6.97	1.44	3.03	6.22333	3.81333	0.683889	-0.548166	0.67353	0.818402	no	down
TGME49_237820	IMC sub-compartment protein ISP2	73	63	47	90	52	74	39.17	31.53	29.37	45.15	26.53	38.88	33.3567	36.8533	1.17923	0.23785	0.540349	0.722835	no	up
TGME49_329500	hypothetical protein	42	30	22	19	16	15	6.3	4.21	3.83	2.78	2.37	2.25	4.78	2.46667	0.530139	-0.915556	0.0784702	0.195888	no	down
TGME49_288190	hypothetical protein	2837	3394	3134	2858	2790	2952	19.54	21.9	25.03	19.55	19.21	20.47	22.1567	19.7433	0.924115	-0.113856	0.340532	0.539726	no	down
TGME49_218530	proteasome-interacting thioredoxin domain-containing protein	911	334	158	750	605	757	124.59	42.75	25.09	100.26	81.63	103.49	64.1433	95.1267	1.4669	0.552773	0.36279	0.563686	no	up
TGME49_238510	hypothetical protein	703	486	662	392	445	458	24.18	15.66	26.41	13.34	15.26	15.84	22.0833	14.8133	0.697296	-0.520157	0.040284	0.118963	no	down
TGME49_286640	GTPase	325	291	431	574	612	665	22.25	18.66	34.24	38.74	41.63	45.69	25.05	42.02	1.77219	0.825537	0.000407641	0.00291636	no	up
TGME49_254000	hypothetical protein	976	904	1089	848	946	854	87.3	75.7	113.04	74.57	83.88	76.56	92.0133	78.3367	0.894754	-0.160438	0.377583	0.578493	no	down
TGME49_283830	type I inorganic pyrophosphatase PPase	349	158	92	251	236	254	29.5	12.51	9.03	20.87	19.79	21.53	17.0133	20.73	1.21409	0.279879	0.590419	0.758432	no	up
TGME49_224290	DHHC zinc finger domain-containing protein	645	805	838	325	335	245	79.83	93.25	120.4	39.38	40.96	30.33	97.8267	36.89	0.399622	-1.32329	6.61781e-09	1.25049e-07	yes	down
TGME49_223910	acyltransferase domain-containing protein	544	573	721	657	652	629	63.39	62.5	97.53	75.02	75.11	73.35	74.4733	74.4933	1.06064	0.0849286	0.655478	0.805159	no	up
TGME49_216940	hypothetical protein	0	1	0	0	0	1	0	0.13	0	0	0	0.13	0.0433333	0.0433333	1.00427	0.00614274	0.998799	1	no	up
TGME49_289140	ribosomal protein l22/l43%2C putative	255	198	156	379	336	332	81.68	59.27	58.12	116.15	104.29	105.27	66.3567	108.57	1.71491	0.778133	0.00731308	0.0314524	no	up
TGME49_321450	Myb family DNA-binding domain-containing protein	6534	9686	8718	10841	8999	9963	53.68	74.53	83.04	88.41	73.87	82.38	70.4167	81.5533	1.20815	0.272796	0.156076	0.317797	no	up
TGME49_298620	hypothetical protein	57	33	35	79	59	51	70.33	37.71	50.18	86.73	66.54	60.2	52.74	71.1567	1.50559	0.590332	0.177108	0.346781	no	up
TGME49_239560	myosin E	309	537	357	392	387	461	14.29	23.25	19.15	17.91	17.81	21.41	18.8967	19.0433	1.04261	0.0601949	0.813989	0.90798	no	up
TGME49_318700	eukaryotic initiation factor-6%2C putative	517	794	831	432	429	352	105.06	150.92	196.18	85.14	85.44	71.25	150.72	80.61	0.573952	-0.800998	0.00128647	0.00759323	no	down
TGME49_218920	proteasome subunit beta type%2C putative	1692	900	387	1485	1390	1689	270.74	134.75	71.91	231.64	218.93	269.83	159.133	240.133	1.50484	0.58961	0.255605	0.446311	no	up
TGME49_252890	hypothetical protein	7	16	15	10	12	14	4.07	8.67	10.16	5.41	6.61	7.95	7.63333	6.65667	0.959883	-0.0590702	0.926385	0.965337	no	down
TGME49_233000	KOW motif domain-containing protein	2029	3217	3692	2419	2281	1989	64.13	95.24	135.34	75.69	71.88	63.2	98.2367	70.2567	0.759089	-0.397659	0.129298	0.27878	no	down
TGME49_225050	adenosylhomocysteinase%2C putative	5935	2283	1010.83	4294	3732	4661	409.72	147.57	80.96	292.12	255.89	322.82	212.75	290.277	1.33989	0.422114	0.479244	0.673565	no	up
TGME49_232980	hypothetical protein	761	647	730	800	814	824	20.68	16.47	23	21.53	22.06	22.51	20.05	22.0333	1.14093	0.190206	0.298063	0.494129	no	up
TGME49_202440	hypothetical protein	223	77	65	101	125	114	41.12	13.28	13.92	18.1	22.63	20.96	22.7733	20.5633	0.911228	-0.134116	0.810475	0.905916	no	down
TGME49_298980	RNA pseudouridine synthase superfamily protein	998	1628	1691	1234	1241	1094	42.97	65.65	84.46	52.53	53.21	47.33	64.36	51.0233	0.83839	-0.254307	0.298618	0.494446	no	down
TGME49_460250	18S ribosomal RNA	11.33	0	8.67	0	0	7.05	1.03	0	0.91	0	0	0.64	0.646667	0.213333	0.333617	-1.58374	0.485843	0.67977	no	down
TGME49_315123	hypothetical protein	811	1490	948	484	478	521	27.1	46.63	36.74	16.01	15.92	17.5	36.8233	16.4767	0.462635	-1.11205	2.0894e-05	0.000214575	yes	down
TGME49_249935	hypothetical protein	169	82	50	248	221	218	228.46	102.58	78.48	296.54	271.81	281.16	136.507	283.17	2.24805	1.16867	0.0186258	0.0651703	no	up
TGME49_279355	hypothetical protein	1	8	1	0	1	0	2.57	18.87	2.96	0	2.26	0	8.13333	0.753333	0.111234	-3.16833	0.146193	1	no	down
TGME49_293420	transporter%2C major facilitator family protein	300	418	273	2811	2391	2800	21.27	27.75	22.46	196.39	168.38	199.19	23.8267	187.987	8.13813	3.0247	7.95344e-43	1.35258e-40	yes	up
TGME49_262040	SAC3/GANP family protein	608	353	236	456	480	497	119.95	65.15	54.09	87.31	92.87	97.7	79.73	92.6267	1.18266	0.242035	0.550381	0.730055	no	up
TGME49_311770	hypothetical protein	797	1873	2562	1610	1492	1244	13.64	30.03	50.86	27.33	25.5	21.43	31.51	24.7533	0.848033	-0.237807	0.563206	0.740637	no	down
TGME49_251880	tRNA synthetases class I family protein	1492	458	291	750	767	706	114.17	32.81	25.84	56.5	58.25	54.18	57.6067	56.31	0.965837	-0.0501486	0.933552	0.968005	no	down
TGME49_235183	PAN domain-containing protein	54	31	15	1430	1751	2214	1.04	0.56	0.33	27.23	33.57	42.78	0.643333	34.5267	53.2213	5.73393	1.31216e-35	1.75593e-33	yes	up
TGME49_246700	hypothetical protein	21	49	35	26	20	36	7.75	16.89	15.03	9.13	7.12	13.12	13.2233	9.79	0.791163	-0.337953	0.498056	0.689441	no	down
TGME49_221360	hypothetical protein	985	1144	1409	1561	1539	1636	61.03	66.37	101.29	95.4	94.78	101.74	76.23	97.3067	1.34782	0.430625	0.020786	0.0710325	no	up
TGME49_281900	SET domain containing lysine methyltransferase KMTox	2026	1396	2071	1506	1261	1504	87.68	56.58	103.96	64.43	54.35	65.4	82.74	61.3933	0.77528	-0.367211	0.151946	0.311545	no	down
TGME49_223150	START domain-containing protein	642	415	305.44	611	585	623.5	66.57	40.28	36.76	62.17	60.04	64.74	47.87	62.3167	1.32457	0.405519	0.24478	0.433907	no	up
TGME49_259172	hypothetical protein	786	713	640	619	687	860	38.77	32.94	36.62	30.16	33.73	42.61	36.11	35.5	1.01086	0.0155778	0.94451	0.973735	no	up
TGME49_209230	tRNA-Phe	0	0	0	0	0	0	0	0	0	0	0	0	0	0	1	0	1	1	no test	no test
TGME49_294060	hypothetical protein	5107	7652	6991	5803	5638	5957	74.9	105.12	118.89	84.42	82.58	87.91	99.6367	84.97	0.890468	-0.167365	0.354631	0.555314	no	down
TGME49_287450	hypothetical protein	5	2	4	131	160	145	2.72	1.02	2.54	66.69	82.84	77.35	2.09333	75.6267	39.7205	5.31181	5.08103e-23	3.09526e-21	yes	up
TGME49_202540	3'5'-cyclic nucleotide phosphodiesterase domain-containing protein	5600	6853	7135	6352	6019	6160	120.62	138.26	178.22	135.6	129.38	133.46	145.7	132.813	0.953353	-0.0689173	0.630139	0.789778	no	down
TGME49_223050	ribosomal protein RPS20	7052	3404	1721	5351	5222	5026	1760.18	794.47	499.3	1288.32	1271.66	1246.46	1017.98	1268.81	1.25853	0.331737	0.513011	0.70274	no	up
TGME49_241180	hypothetical protein	550	860	833	477	463	423	80.41	117.66	141.41	68.1	66.72	61.79	113.16	65.5367	0.615461	-0.700261	0.00191478	0.0105825	no	down
TGME49_459990	18S ribosomal RNA	23.12	14.3	0	2.35	110.43	37.89	32.26	18.45	0	2.9	139.96	50.39	16.9033	64.4167	3.99866	1.99952	0.165575	0.331192	no	up
TGME49_226870	tubulin gamma chain	1319	1505	931	1218	1268	1507	122.85	131.23	100.63	111.47	117.02	140.64	118.237	123.043	1.06593	0.0921066	0.712157	0.84178	no	up
TGME49_277250	tRNA-Ala	0	0	0	0	0	0	0	0	0	0	0	0	0	0	1	0	1	1	no test	no test
TGME49_210975	hypothetical protein	468	551	845	496	445	464	74.19	81.73	155.55	76.66	69.44	73.44	103.823	73.18	0.760335	-0.395292	0.153285	0.313366	no	down
TGME49_210230	hypothetical protein	783	1098	880	933	923	832	48.87	64.17	63.72	57.44	57.26	52.12	58.92	55.6067	0.983567	-0.0239045	0.898178	0.953462	no	down
TGME49_306620	AP2 domain transcription factor AP2IX-9	3315	4992	8770	6921	7774	8004	90.51	127.66	277.69	187.15	211.7	219.74	165.287	206.197	1.34586	0.428529	0.235283	0.422763	no	up
TGME49_311485	hypothetical protein	6	6	58	6	2	2	2.02	1.88	22.68	1.93	0.65	0.67	8.86	1.08333	0.145507	-2.78084	0.0193722	0.0673705	no	down
TGME49_208910	hypothetical protein	956	1257	760	631	580	676	9.67	11.91	8.91	6.34	5.86	6.88	10.1633	6.36	0.638686	-0.646821	0.00761393	0.0324612	no	down
TGME49_237490	centrin family protein	25	19	9	33	32	23	5.51	3.92	2.3	7.04	6.9	5.04	3.91	6.32667	1.65755	0.729048	0.207756	0.388411	no	up
TGME49_289615	hypothetical protein	140	243	191	130	95	134	40.28	65.36	63.9	35.92	26.57	38.23	56.5133	33.5733	0.632639	-0.660545	0.025827	0.0842629	no	down
TGME49_203560	hypothetical protein	255	522	444	237	235	231	173.9	331.5	352.74	149.15	150.76	153.33	286.047	151.08	0.585231	-0.772923	0.00863882	0.0358327	no	down
TGME49_273460	eukaryotic translation initiation factor 3 subunit 6 interacting protein	4760	3029	1996	3189	3116	3436	297.67	177.36	144.81	196.68	193.67	215.65	206.613	202	0.98505	-0.0217309	0.953122	0.977652	no	down
TGME49_211410	translation initiation factor sui1 protein	567	401	355	392	550	458	29.52	19.55	21.44	20.15	28.49	23.94	23.5033	24.1933	1.05315	0.0747099	0.807806	0.904488	no	up
TGME49_235970	eukaryotic initiation factor-2 gamma%2C putative	3376	2626	1833	2330	2134	2169	311.02	226.48	195.97	210.95	194.82	200.23	244.49	202	0.843028	-0.246347	0.408392	0.607564	no	down
TGME49_213746	hypothetical protein	240	262	209	272	280	252	63.16	64.47	63.94	68.94	71.8	65.85	63.8567	68.8633	1.13647	0.18456	0.374003	0.574733	no	up
TGME49_289850	hypothetical protein	36	158	88	250	176	185	1.63	6.69	4.61	11.16	7.92	8.4	4.31	9.16	2.22761	1.15549	0.0233164	0.0778134	no	up
TGME49_320780	hypothetical protein	3	0	0	0	0	0	7.06	0	0	0	0	0	2.35333	0	0.174203	-2.52116	0.52744	1	no	down
TGME49_297720	trehalose-phosphatase	3265	4739	5228	3377	3557	3369	98.34	133.68	182.62	100.7	106.83	102.02	138.213	103.183	0.787551	-0.344556	0.103288	0.23798	no	down
TGME49_244700	NAD(+)/NADH kinase domain-containing protein	2788	5076	3314	12675	12760	12119	45.88	78.23	63.23	206.83	209.64	200.63	62.4467	205.7	3.40897	1.76934	1.04999e-12	3.0502e-11	yes	up
TGME49_321470	SAG-related sequence SRS12D	23	60	44	1510	1272	1338	2.59	6.33	5.75	166.76	141.71	150.87	4.89	153.113	32.9844	5.04371	1.18937e-54	2.77396e-52	yes	up
TGME49_249680	RNA polymerase II associated Paf1 complex component PAF1	795	1081	2458	725	858	876	56.02	71.33	200.97	50.34	60.05	61.93	109.44	57.44	0.57405	-0.800752	0.0618455	0.164874	no	down
TGME49_223045	hypothetical protein	0	0	0	0	0	0	0	0	0	0	0	0	0	0	1	0	1	1	no test	no test
TGME49_288900	Yos1 family protein	17	11	9	16	21	19	10.4	6.27	6.41	9.09	12.14	11.34	7.69333	10.8567	1.50739	0.592056	0.312683	0.5099	no	up
TGME49_200360	hypothetical protein	2839	6266	5030	2444	2495	1721	1082.9	2232.5	2232.8	885.77	916.89	647.75	1849.4	816.803	0.481062	-1.05571	0.00140228	0.00814142	yes	down
TGME49_294570	rhodanese family domain-containing protein	65	61	37	858	924	874	2.81	2.47	1.86	36.66	39.77	37.95	2.38	38.1267	16.3164	4.02825	1.16532e-46	2.37812e-44	yes	up
TGME49_240370	Toxoplasma gondii family E protein	5.26	121.47	192.17	34.89	85.43	45.18	0.13	2.89	5.66	0.88	2.16	1.15	2.89333	1.39667	0.536266	-0.89898	0.350134	0.550682	no	down
TGME49_244570	hypothetical protein	451	371	300	360	396	386	22.64	17.44	17.47	17.85	19.79	19.46	19.1833	19.0333	1.01571	0.0224899	0.930266	0.966998	no	up
TGME49_270220	hypothetical protein	1407	1003	837	963	1059	1481	39.76	26.55	27.43	26.95	29.85	42.08	31.2467	32.96	1.06917	0.0964915	0.760941	0.874006	no	up
TGME49_242350	tetratricopeptide repeat-containing protein	0	3	3	4	2	5	0	0.41	0.51	0.57	0.29	0.73	0.306667	0.53	1.87394	0.906078	0.518988	0.70679	no	up
TGME49_460140	28S ribosomal RNA	578.93	471.26	347.14	289.7	1017.26	491.35	57.45	43.78	39.98	28.23	99.96	48.84	47.07	59.01	1.28631	0.363234	0.464333	0.6608	no	up
TGME49_275380	SAG-related sequence SRS47D	103	131	45	372	227	508	12.52	14.9	6.35	44.28	27.26	61.77	11.2567	44.4367	3.96788	1.98837	3.39257e-05	0.000328512	yes	up
TGME49_262730	rhoptry protein ROP16	2081	3418	1723	867	1101	814	115.62	177.83	111.05	47.55	60.84	45.41	134.833	51.2667	0.390359	-1.35713	1.46419e-05	0.000154421	yes	down
TGME49_214500	ankyrin repeat-containing protein	638	587	464	765	769	754	60.42	52.04	51	71.18	72.15	71.54	54.4867	71.6233	1.35545	0.438774	0.0452944	0.130281	no	up
TGME49_460510	18S ribosomal RNA	0	0	0	0	0	0	0	0	0	0	0	0	0	0	1	0	1	1	no test	no test
TGME49_233850	hypothetical protein	111	93	61	75	79	62	28.76	22.53	18.38	18.73	19.95	15.96	23.2233	18.2133	0.814729	-0.295608	0.428233	0.627026	no	down
TGME49_297840	DNA primase%2C large subunit	1372	534	390	1392	1145	1372	95.49	34.8	31.49	95.47	79.15	95.8	53.9267	90.14	1.66594	0.736334	0.145842	0.303485	no	up
TGME49_308070	hypothetical protein	1733	3864	2028	1198	1215	1287	50.1	104.63	68	34.3	35.03	37.41	74.2433	35.58	0.493649	-1.01844	0.0014836	0.00854667	yes	down
TGME49_252860	hypothetical protein	11	47	46	26	18	18	2.47	9.88	12.01	5.65	3.96	4.03	8.12	4.54667	0.611392	-0.709831	0.27445	0.467711	no	down
TGME49_286778	hypothetical protein	0	3	4	0	2	1	0	1.02	1.7	0	0.7	0.36	0.906667	0.353333	0.441281	-1.18023	0.567025	1	no	down
TGME49_293240	triacylglycerol lipase	535	940	1132	547	596	492	17.97	29.57	44.09	18.18	19.95	16.61	30.5433	18.2467	0.637108	-0.650391	0.0341078	0.104278	no	down
TGME49_295140	1-phosphatidylinositol 4-kinase	0	2	0	2	0	2.02	0	2.1	0	2.03	0	2.19	0.7	1.40667	2.07228	1.05122	0.708239	1	no	up
TGME49_223610	hypothetical protein	642	1551	3721	710	773	686	18.13	41.02	121.85	19.85	21.77	19.48	60.3333	20.3667	0.374118	-1.41843	0.0106128	0.0422391	yes	down
TGME49_246720	hypothetical protein	453	675	1012	349	356	344	37.92	52.9	98.29	28.74	29.55	28.87	63.0367	29.0533	0.496417	-1.01037	0.00160084	0.00910637	yes	down
TGME49_264220	hypothetical protein	844	365	338	632	713	860	49.49	20.04	22.99	36.57	41.57	50.62	30.84	42.92	1.39864	0.48402	0.271313	0.46506	no	up
TGME49_229405	3'5'-cyclic nucleotide phosphodiesterase domain-containing protein	138	89	70	433	433	574	4.97	3	2.93	15.44	15.55	20.8	3.63333	17.2633	4.80293	2.26391	1.17163e-10	2.7404e-09	yes	up
TGME49_253860	Tyrosine kinase-like (TKL) protein	3093	3160	2704	1922	1942	1939	43.86	41.98	44.46	27.04	27.5	27.67	43.4333	27.4033	0.649809	-0.621913	7.95951e-05	0.000708544	no	down
TGME49_246060	DNA-dependent RNA polymerase	1162	2460	1857	930	1090	1270	19.26	38.19	35.69	15.29	18.04	21.18	31.0467	18.17	0.609489	-0.714328	0.0160246	0.0579571	no	down
TGME49_458740	28S ribosomal RNA	181.74	140.53	177.45	143.53	328.32	89.13	15.19	10.99	17.21	11.8	27.21	7.47	14.4633	15.4933	1.1289	0.174917	0.736245	0.85784	no	up
TGME49_309352	SAG-related sequence SRS55N	18	48	101	12	28	23	1.96	4.9	12.78	1.28	3.02	2.51	6.54667	2.27	0.384174	-1.38017	0.0516124	0.14394	no	down
TGME49_251440	troponin c%2C isotype gamma%2C putative	157	107	142	198	136	159	94.38	59.95	99.44	110.61	77.34	93.34	84.59	93.7633	1.21175	0.277088	0.378701	0.579196	no	up
TGME49_313110	hypothetical protein	996	1485	1981	1240	1292	1087	58	80.98	133.83	71.25	74.81	63.55	90.9367	69.87	0.822052	-0.282698	0.322352	0.520854	no	down
TGME49_206340	hypothetical protein	220	553	488	196	249	164	82.99	194.85	214.21	70.28	90.53	61.06	164.017	73.9567	0.493667	-1.01839	0.00858418	0.0356785	yes	down
TGME49_289950	hypothetical protein	1240	1975	2126	1183	1210	1063	94.03	140.23	187.07	88.34	91.08	80.85	140.443	86.7567	0.655969	-0.6083	0.0127821	0.0485755	no	down
TGME49_460960	5.8S ribosomal RNA	0	0	0	0	0	0.25	0	0	0	0	0	0	0	0	1	0	1	1	no test	no test
TGME49_251885	hypothetical protein	141	57	33	100	111	128	40.57	15.33	11.04	27.63	31.04	36.52	22.3133	31.73	1.43554	0.521596	0.371319	0.572117	no	up
TGME49_227070	hypothetical protein	0	0	0	2	1	2	0	0	0	0.33	0.16	0.33	0	0.273333	9.07906	3.18254	0.245008	1	no	up
TGME49_216770	hypothetical protein	96	206	129	290	205	234	49.22	98.54	77.03	139.34	100.12	117.63	74.93	119.03	1.71985	0.782284	0.022008	0.0742974	no	up
TGME49_264210	hypothetical protein	818	742	847	562	524	701	25.48	21.64	30.59	17.33	16.27	21.95	25.9033	18.5167	0.742279	-0.429967	0.0334113	0.102648	no	down
TGME49_209120	hypothetical protein	356	287	248	368	366	388	147.33	110.91	119.47	144.19	145.5	158.18	125.903	149.29	1.25636	0.329248	0.182501	0.354029	no	up
TGME49_312530	splicing factor%2C CC1 family protein	1625	1798	3074	1760	1845	1950	102.76	106.46	225.51	109.75	115.95	123.75	144.91	116.483	0.861365	-0.215303	0.459509	0.656913	no	down
TGME49_252260	hypothetical protein	370	166	100	256	173	326	28.9	12.14	9.06	19.68	13.41	25.53	16.7	19.54	1.16083	0.215153	0.693428	0.831052	no	up
TGME49_226245	hypothetical protein	8	14	7	71	72	46	1.52	2.48	1.54	13.07	13.39	8.69	1.84667	11.7167	6.60174	2.72285	9.85257e-08	1.5832e-06	yes	up
TGME49_306600	RNA recognition motif-containing protein	274	255	187	188	190	230	101.11	87.91	80.3	66.01	67.63	83.81	89.7733	72.4833	0.8482	-0.237524	0.373014	0.573839	no	down
TGME49_297440	hypothetical protein	0	8	2	5	9	11	0	1.2	0.37	0.78	1.42	1.76	0.523333	1.32	2.58241	1.36872	0.274902	0.468286	no	up
TGME49_232955	hypothetical protein	2	9	11	9	16	9	2.14	8.95	13.71	8.66	15.79	9.27	8.26667	11.24	1.58087	0.660718	0.437542	0.634848	no	up
TGME49_459270	28S ribosomal RNA	105.85	92.76	182.9	53.48	400.72	201.88	12.38	10.15	24.83	6.13	46.32	23.62	15.7867	25.3567	1.72739	0.788597	0.243102	0.431818	no	up
TGME49_273690	Wee kinase	1511	1865	1952	1818	1879	1901	73.47	84.92	110.09	87.32	90.93	92.84	89.4933	90.3633	1.05864	0.0822066	0.579644	0.751186	no	up
TGME49_219700	DNA replication licensing factor MCM4%2C putative	3651	1797	1368	2550	2160	2365	134.92	62.19	58.63	93.22	79.53	87.83	85.2467	86.86	1.0223	0.0318161	0.940012	0.971675	no	up
TGME49_458750	5.8S ribosomal RNA	0	0	0	0	0	0	0	0	0	0	0	0	0	0	1	0	1	1	no test	no test
TGME49_221440	RPGR%2C putative	1326	1849	2482	1151	1159	1266	23.67	30.92	51.38	20.37	20.65	22.74	35.3233	21.2533	0.638632	-0.646942	0.0126703	0.0482632	no	down
TGME49_232440	Brf1p family coiled coil protein	4831	3804	4457	4626	3957	4181	441.46	325.42	472.64	415.47	358.35	382.86	413.173	385.56	0.974205	-0.0377025	0.855806	0.929914	no	down
TGME49_291320	hypothetical protein	263	377	386	250	207	242	23.53	31.57	40.07	21.98	18.35	21.69	31.7233	20.6733	0.687969	-0.539585	0.0174924	0.0618677	no	down
TGME49_313890	hypothetical protein	50	82	56	17	13	14	21.47	32.88	28	6.9	5.36	5.92	27.45	6.06	0.236735	-2.07865	1.4839e-06	1.98901e-05	yes	down
TGME49_263150	tetratricopeptide repeat-containing protein	451	685	789	464	478	379	48.09	68.37	97.64	48.54	50.43	40.46	71.3667	46.4767	0.695676	-0.523512	0.0512042	0.142979	no	down
TGME49_322500	hypothetical protein	24.92	55.95	47.49	36.61	27.88	54.94	33.69	69.98	74.54	43.78	34.29	70.85	59.4033	49.64	0.948695	-0.0759843	0.873293	0.941454	no	down
TGME49_310030	cyclase-associated protein%2C putative	1077	1971	1305	889	954	815	344.99	590.04	486.22	272.45	296.11	258.43	473.75	275.663	0.619992	-0.689677	0.00831435	0.0347673	no	down
TGME49_228145	hypothetical protein	4	12	10	9	15	8	2.21	6.19	6.45	4.65	7.88	4.33	4.95	5.62	1.25587	0.328691	0.666783	0.81402	no	up
TGME49_239290	hypothetical protein	597	730	1394	463	554	577	11.87	13.6	32.14	9.13	10.99	11.54	19.2033	10.5533	0.591203	-0.758274	0.0342692	0.104654	no	down
TGME49_313235	hypothetical protein	0	2	2	3	8	8	0	0.45	0.56	0.7	1.88	1.91	0.336667	1.49667	4.83618	2.27387	0.0849931	0.207228	no	up
TGME49_313677	hypothetical protein	0	1	2	6	8	5	0	2.26	5.66	12.51	17.32	11.51	2.64	13.78	6.44742	2.68872	0.0456092	0.130826	no	up
TGME49_318350	Pumilio-family RNA binding repeat-containing protein	5841	8273	9445	5843	6138	7158	108.97	144.57	204.34	108.08	114.32	134.35	152.627	118.917	0.819881	-0.286514	0.191305	0.365866	no	down
TGME49_220630	hypothetical protein	1052.86	643.94	665.54	16425	11787.7	13706.7	42.37	24.27	31.07	653.69	472.56	554.31	32.57	560.187	17.611	4.1384	5.52195e-40	8.50485e-38	yes	up
TGME49_298040	hypothetical protein	471	381	282	457	437	569	37.66	28.52	26.16	35.96	34.66	45.61	30.78	38.7433	1.28365	0.360252	0.217255	0.400289	no	up
TGME49_309210	peroxiredoxin 6%2C putative	9026	4796	2099	8383	7694	8096	1003.46	499.08	270.86	913.82	846.04	900.98	591.133	886.947	1.49338	0.578581	0.256775	0.447683	no	up
TGME49_289080	HEAT repeat-containing protein	995	797	1260	772	798	812	30.51	22.89	44.81	23.44	24.4	25.03	32.7367	24.29	0.78144	-0.355792	0.145835	0.303485	no	down
TGME49_270120	thioredoxin-like protein TLP1	486	264	186	483	528	500	112.22	57.01	49.91	107.81	119.16	114.82	73.0467	113.93	1.59384	0.672503	0.105858	0.242287	no	up
TGME49_290850	WD-40 repeat protein	1161	1937	2100	1621	1718	1650	92.82	144.99	194.82	127.55	136.28	132.27	144.21	132.033	0.972899	-0.0396385	0.874601	0.942136	no	down
TGME49_266380	hypothetical protein	908	955	1186	1009	989	1462	33.48	32.98	50.72	36.81	36.34	54.18	39.06	42.4433	1.13703	0.18527	0.43673	0.634234	no	up
TGME49_312370	RNA pseudouridine synthase superfamily protein	527	538	478	456	483	602	12.43	11.88	13.07	10.65	11.36	14.28	12.46	12.0967	0.999849	-0.000218075	0.999115	0.999648	no	down
TGME49_215920	hypothetical protein	202	171	235	358	321	295	26.35	20.88	35.59	45.68	41.33	38.48	27.6067	41.83	1.60705	0.684412	0.00518043	0.0239591	no	up
TGME49_241880	3'5'-cyclic nucleotide phosphodiesterase domain-containing protein	5108	2400	1818	3321	2718	3513	146.18	64.33	60.34	94.11	77.57	101.08	90.2833	90.92	1.00619	0.0089023	0.983873	0.992783	no	up
TGME49_320655	tRNA-Tyr	0	0	0	0	0	0	0	0	0	0	0	0	0	0	1	0	1	1	no test	no test
TGME49_254625	hypothetical protein	10	79	51	58	59	77	1.02	7.51	6.01	5.78	5.93	7.83	4.84667	6.51333	1.42554	0.511513	0.4429	0.640005	no	up
TGME49_266450	lysine decarboxylase family protein	280	154	136	304	219	229	35.97	18.51	20.28	38.21	27.78	29.42	24.92	31.8033	1.30665	0.385869	0.332876	0.531859	no	up
TGME49_267460	AP2 domain transcription factor AP2IX-1	460	455	471	146	151	173	17.09	15.83	20.3	5.37	5.59	6.46	17.74	5.80667	0.339886	-1.55688	7.22401e-17	2.90491e-15	yes	down
TGME49_245550	hypothetical protein	172	197	192	158	117	111	61.47	65.78	79.84	53.8	40.38	39.19	69.03	44.4567	0.693221	-0.528613	0.0398469	0.117937	no	down
TGME49_294812	RNA recognition motif-containing protein	126	204	342	61	47	50	29.09	44.05	91.77	13.62	10.61	11.48	54.97	11.9033	0.238516	-2.06784	1.22486e-06	1.66365e-05	yes	down
TGME49_249380	DHHC zinc finger domain-containing protein	565	1132	2412	454	500	611	51.91	97.36	257.17	40.99	45.52	56.25	135.48	47.5867	0.386616	-1.37103	0.00523769	0.0241965	yes	down
TGME49_220190	hypothetical protein	355	344	364	241	232	317	25.99	23.58	30.92	17.38	16.86	23.28	26.83	19.1733	0.74368	-0.427246	0.0459047	0.131527	no	down
TGME49_280770	regulator of chromosome condensation (RCC1) repeat-containing protein	1633	1177	809	1244	935	1155	30.13	20.34	17.31	22.76	17.22	21.44	22.5933	20.4733	0.914917	-0.128288	0.704885	0.8377	no	down
TGME49_229800	hypothetical protein	45	116	172	65	83	81	30.69	73.67	136.65	40.91	53.25	53.76	80.3367	49.3067	0.700475	-0.513595	0.304557	0.501129	no	down
TGME49_252255	hypothetical protein	65	18	18	255	266	292	9.89	2.56	3.18	37.85	39.86	44.36	5.21	40.69	7.86025	2.97457	1.66443e-07	2.60283e-06	yes	up
TGME49_306400	hypothetical protein	2369	2324	2901	1867	1736	2379	61.94	56.91	87.96	48.35	45.27	62.55	68.9367	52.0567	0.788958	-0.34198	0.0982974	0.229717	no	down
TGME49_295430	hypothetical protein	80	232	213	280	296	278	9.83	26.68	30.38	33.69	35.93	34.17	22.2967	34.5967	1.66156	0.732539	0.067542	0.176246	no	up
TGME49_233860	DALR anticodon binding domain-containing protein	707	520	521	564	637	707	19.8	13.64	16.92	15.64	17.79	19.91	16.7867	17.78	1.08635	0.119495	0.635158	0.793146	no	up
TGME49_201390	hypothetical protein	839	2004	1673	781	739	583	1607.91	3538.89	3705.74	1292.52	1264.65	1054.28	2950.85	1203.82	0.475641	-1.07205	0.00177503	0.00992435	yes	down
TGME49_271250	hypothetical protein	473	313	212	352	363	399	49.96	30.95	25.99	36.48	37.95	42.2	35.6333	38.8767	1.10599	0.145338	0.691759	0.830416	no	up
TGME49_290840	serine protease	945	841	899	452	483	531	37.11	30.93	40.94	17.55	18.89	20.95	36.3267	19.13	0.546123	-0.872703	1.49237e-06	1.99382e-05	no	down
TGME49_284580	ribose-phosphate diphosphokinase subfamily protein	451	677	1133	375	422	384	27.39	38.5	79.84	22.47	25.48	23.41	48.5767	23.7867	0.529293	-0.917862	0.010202	0.0409231	no	down
TGME49_261600	creatinase domain-containing protein	2706	2771	2112	2351	2472	2729	116.22	111.46	105.22	99.82	105.73	117.76	110.967	107.77	0.996528	-0.0050172	0.979615	0.99115	no	down
TGME49_215570	AP2 domain transcription factor AP2X-11	839	1307	1636	639	597	634	22.31	32.56	50.46	16.83	15.84	16.96	35.11	16.5433	0.500628	-0.99819	0.000240202	0.00184978	no	down
TGME49_315710	hypothetical protein	117	330	247	153	144	113	24.21	63.87	59.38	30.69	29.19	23.29	49.1533	27.7233	0.604593	-0.725964	0.0738078	0.187525	no	down
TGME49_265455	hypothetical protein	322	465	345	562	525	613	21.96	29.69	27.3	37.78	35.57	41.95	26.3167	38.4333	1.51449	0.598832	0.00312546	0.0158144	no	up
TGME49_229440	zinc finger%2C C3HC4 type (RING finger) domain-containing protein	2733	3951	3311	3350	3469	3739	84.8	114.82	119.15	102.91	107.32	116.64	106.257	108.957	1.06625	0.0925467	0.585839	0.755271	no	up
TGME49_276155	hypothetical protein	328	250	156	1274	1075	1284	14.42	10.29	7.95	55.35	47.05	56.7	10.8867	53.0333	4.92062	2.29884	9.38258e-12	2.47064e-10	yes	up
TGME49_273140	radical SAM methylthiotransferase%2C MiaB/RimO family protein	1170	1013	1093	973	1006	854	51.49	41.75	55.8	42.33	44.09	37.76	49.68	41.3933	0.866453	-0.206806	0.2949	0.491367	no	down
TGME49_329400	Toxoplasma gondii family C protein	427.17	277.65	282.09	435.82	434.2	469.5	113.3	68.85	86.98	111.29	112.18	123.62	89.71	115.697	1.34884	0.431717	0.132121	0.282922	no	up
TGME49_458830	28S ribosomal RNA	139.19	96.62	180.23	33.33	344.75	130.12	14.03	9.12	21.09	3.3	34.41	13.14	14.7467	16.95	1.22495	0.292721	0.692539	0.830864	no	up
TGME49_215080	hypothetical protein	2289	3870	3638	3253	3035	2995	23.9	37.86	44.05	33.71	31.67	31.48	35.27	32.2867	0.960741	-0.0577803	0.801445	0.90026	no	down
TGME49_263820	DEAD/DEAH box helicase domain-containing protein	1296	1554	1974	1805	1747	1841	45.94	51.59	81.15	63.3	61.71	65.59	59.56	63.5333	1.12668	0.172076	0.396571	0.59589	no	up
TGME49_209985	cAMP-dependent protein kinase	1338.48	3062.99	3866.76	3657.98	1469.23	2400.08	95.72	205.09	320.83	257.71	104.33	172.17	207.213	178.07	0.927882	-0.107987	0.817328	0.908847	no	down
TGME49_260140	phosphomannose isomerase type I protein	993	1579	2507	933	1007	1278	51.07	76.04	149.56	47.38	51.53	66	92.2233	54.97	0.640692	-0.642297	0.0715215	0.183652	no	down
TGME49_202750	3' exoribonuclease family%2C domain 1 domain-containing protein	263	425	461	287	254	210	35.26	53.32	71.75	37.62	33.6	28.14	53.4433	33.12	0.663268	-0.592336	0.0404487	0.119286	no	down
TGME49_270010	hypothetical protein	944	1062	1069	787	788	707	69.71	73.43	91.6	57.24	57.77	52.37	78.2467	55.7933	0.747072	-0.42068	0.00647187	0.0287275	no	down
TGME49_217540	RNA recognition motif-containing protein	2267	2199	2020	2753	2539	2966	302.7	274.79	313.14	359.47	334.57	395.95	296.877	363.33	1.27477	0.350232	0.0306474	0.0960731	no	up
TGME49_298990	ferredoxin NADP+ oxidoreductase FNR	870	748	802	789	872	959	73.73	59.35	78.87	65.77	73.29	81.47	70.65	73.51	1.08193	0.113602	0.552198	0.731633	no	up
TGME49_244850	GMC oxidoreductase	631	845	814	278	285	377	24.33	30.51	36.4	10.6	10.95	14.61	30.4133	12.0533	0.413169	-1.2752	1.41941e-09	2.89666e-08	yes	down
TGME49_285530	ribosomal protein RPL35	224	212	181	130	189	290	19.67	17.43	18.45	11.23	16.46	25.53	18.5167	17.74	0.98311	-0.0245757	0.944818	0.973806	no	down
TGME49_312990	DEAD/DEAH box ATP-dependent RNA helicase	696	626	598	805	696	634	49.98	42.09	49.83	56.95	49.63	45.67	47.3	50.75	1.11454	0.156443	0.4658	0.662195	no	up
TGME49_295090	hypothetical protein	1700	1117	1073	1427	1349	1919	90.31	55.56	66.12	74.84	71.29	102.36	70.6633	82.83	1.19555	0.257674	0.398457	0.597137	no	up
TGME49_239880	hypothetical protein	161	283	215	124	158	203	4.69	7.72	7.26	3.57	4.59	5.94	6.55667	4.7	0.743412	-0.427766	0.166986	0.333523	no	down
TGME49_267775	hypothetical protein	527	758	713	434	543	597	23.84	32.12	37.42	19.41	24.46	27.13	31.1267	23.6667	0.794525	-0.331835	0.131153	0.281803	no	down
TGME49_269980	preprotein translocase Sec61%2C putative	5900	4007	2613	3968	3596	4257	531.97	338.23	273.41	351.69	321.36	384.65	381.203	352.567	0.935428	-0.0963021	0.785845	0.890828	no	down
TGME49_321570	beta-hydroxyacyl-acyl carrier protein dehydratase (FABZ)	863	327	263	1211	1072	1169	218.62	77.46	77.45	295.79	264.86	294.19	124.51	284.947	2.32624	1.218	0.0141303	0.0524537	no	up
TGME49_298970	LSM3%2C U6 small nuclear RNA associated isoform 2 family protein	30	29	18	26	31	25	98.22	86.72	67.3	70.69	87.91	75.88	84.08	78.16	1.06748	0.094209	0.839231	0.921235	no	up
TGME49_234980	hypothetical protein	684	1094	1401	886	918	1016	34.96	52.37	83.07	44.73	46.69	52.15	56.8	47.8567	0.897842	-0.155467	0.585205	0.754943	no	down
TGME49_220610	protein phosphatase 2C domain-containing protein	371	281	355	410	355	419	27.88	19.77	30.96	30.35	26.49	31.59	26.2033	29.4767	1.17383	0.231221	0.324218	0.522579	no	up
TGME49_275568	GPI transamidase subunit PIG-U protein	732	367	202	388	430	545	55.02	25.83	17.62	28.72	32.08	41.08	32.8233	33.96	1.02778	0.0395273	0.936854	0.970007	no	up
TGME49_295740	hypothetical protein	295	219	290	250	277	452	5.81	4.04	6.62	4.88	5.44	8.95	5.49	6.42333	1.21025	0.275307	0.397476	0.596543	no	up
TGME49_211040	Sec61beta family protein	338	148	91	274	251	271	954.1	382.65	294.52	649.43	619	712.75	543.757	660.393	1.35345	0.43664	0.39982	0.598411	no	up
TGME49_459970	28S ribosomal RNA	0	0	4.48	0	0	0	0	0	0.58	0	0	0	0.193333	0	0.140454	-2.83184	0.476072	1	no	down
TGME49_457750	18S ribosomal RNA	407.09	221.29	229.43	454.76	386.91	174.89	54.86	27.91	35.9	59.92	51.45	23.56	39.5567	44.9767	1.18203	0.241267	0.612979	0.777359	no	up
TGME49_291970	hypothetical protein	7	24	26	4	6	10	7.3	23.24	31.56	3.75	5.77	10.03	20.7	6.51667	0.356614	-1.48756	0.0616101	0.164462	no	down
TGME49_207470	hypothetical protein	229	160	209	303	275	356	13.62	8.91	14.42	17.78	16.26	21.25	12.3167	18.43	1.55573	0.637589	0.0173207	0.0615806	no	up
TGME49_230420	sarco/endoplasmic reticulum Ca2+-ATPase	5801	3223	2489	5635	5475	6321	197.36	102.69	98.21	189.72	185.66	216.16	132.753	197.18	1.49398	0.579162	0.125561	0.273612	no	up
TGME49_207970	HEAT repeat-containing protein	479	519	320	925	922	1077	12	12.17	9.29	22.95	23.03	27.12	11.1533	24.3667	2.22215	1.15196	7.34737e-06	8.34167e-05	yes	up
TGME49_253120	mandelonitrile lyase%2C putative	34	63	13	313	235	287	1.65	2.86	0.73	14.99	11.34	13.98	1.74667	13.4367	7.68207	2.9415	1.50826e-08	2.69998e-07	yes	up
TGME49_278290	Toxoplasma gondii family A protein	0	1	4	17	18	17	0	0.12	0.59	2.11	2.26	2.16	0.236667	2.17667	10.5441	3.39837	0.000917427	0.00574747	yes	up
TGME49_307860	hypothetical protein	7901	8567	10981	8658	7907	8724	66.75	67.8	107.57	72.61	66.75	74.19	80.7067	71.1833	0.926655	-0.109895	0.556374	0.734543	no	down
TGME49_230340	hypothetical protein	637	2435	1735	846	930	828	25.34	90.7	80.04	33.28	36.85	33.09	65.36	34.4067	0.556059	-0.84669	0.0544723	0.150121	no	down
TGME49_251510	Ulp1 protease family%2C C-terminal catalytic domain-containing protein	1399	2707	2290	1759	1793	1749	28.5	51.66	54.1	35.52	36.46	35.84	44.7533	35.94	0.841913	-0.248258	0.337373	0.536947	no	down
TGME49_245570	origin recognition complex subunit 2 protein	1558	948	848	1386	1360	1650	67.09	38.23	42.35	59	58.32	71.38	49.2233	62.9	1.29702	0.375201	0.249652	0.439869	no	up
TGME49_272890	RNA recognition motif-containing protein	177	223	151	245	287	258	17.5	20.63	17.32	23.78	28.09	25.55	18.4833	25.8067	1.44349	0.529566	0.0275987	0.0883621	no	up
TGME49_262480	dynein light chain roadblock-type 2%2C putative	7	4	5	8	8	6	7.71	4.08	6.4	7.9	8.1	6.34	6.06333	7.44667	1.37311	0.457447	0.57979	0.751242	no	up
TGME49_205630	hypothetical protein	36	41	34	31	28	12	30.18	31.96	33.2	23.7	21.87	9.74	31.78	18.4367	0.646342	-0.62963	0.222473	0.407186	no	down
TGME49_245490	microneme protein MIC8	4467	12700	11581	6605	5997	4672	257.92	686.63	775.7	376.33	344.31	270.8	573.417	330.48	0.615477	-0.700222	0.0763444	0.191636	no	down
TGME49_311170	hypothetical protein	2	0	3	0	0	0	0.75	0	1.32	0	0	0	0.69	0	0.109034	-3.19715	0.381952	1	no	down
TGME49_459170	5.8S ribosomal RNA	0	0	0	0	0	0	0	0	0	0	0	0	0	0	1	0	1	1	no test	no test
TGME49_214570	hypothetical protein	4	22	5	385	483	483	0.25	1.31	0.37	24.19	30.58	30.88	0.643333	28.55	44.5315	5.47675	8.06607e-24	5.4416e-22	yes	up
TGME49_248420	hypothetical protein	2064	1947	1898	2151	2083	2365	110.86	97.93	118.26	114.06	111.29	127.55	109.017	117.633	1.11787	0.160752	0.305542	0.502344	no	up
TGME49_211340	hypothetical protein	4017	5660	4136	4469	4527	5359	63.54	83.86	75.86	70.11	71.5	85.28	74.42	75.63	1.04726	0.0666237	0.727969	0.851226	no	up
TGME49_204270	hypothetical protein	482	855	929	215	231	189	36.55	60.71	81.74	16.05	17.39	14.37	59.6667	15.9367	0.284664	-1.81267	9.18836e-10	1.9381e-08	yes	down
TGME49_223140	tRNA binding domain-containing protein	1363	1028	626	872	904	844	123.22	87	65.68	77.49	81	76.46	91.9667	78.3167	0.863709	-0.211383	0.540427	0.722835	no	down
TGME49_229730	hypothetical protein	12	8	10	20	20	16	13.97	8.63	13.53	20.8	21.35	17.85	12.0433	20	1.86809	0.901561	0.120911	0.266828	no	up
TGME49_273490	glutamine synthetase%2C type I%2C putative	1475	1893	1247	1230	1238	1109	103.73	124.64	101.74	85.23	86.46	78.24	110.037	83.31	0.781208	-0.356222	0.104531	0.240092	no	down
TGME49_306320	Myb family DNA-binding domain-containing protein	2490	740	325	2091	2032	2511	45.85	12.76	6.94	38.17	37.35	46.51	21.85	40.6767	1.80768	0.854136	0.201104	0.38018	no	up
TGME49_307650	uracil-DNA glycosylase	500	380	332	481	507	598	45.45	32.33	35.02	42.97	45.67	54.47	37.6	47.7033	1.30203	0.380765	0.154479	0.315094	no	up
TGME49_235200	PAN domain-containing protein	5.84	4.38	4.28	157.24	130.26	209.51	0.11	0.08	0.09	2.88	2.4	3.89	0.0933333	3.05667	35.4654	5.14834	2.03802e-23	1.29971e-21	yes	up
TGME49_260840	hypothetical protein	700	602	271	284	267	343	17.12	13.79	7.69	6.88	6.52	8.44	12.8667	7.28	0.565007	-0.82366	0.0417506	0.122329	no	down
TGME49_459160	18S ribosomal RNA	73.29	0.02	1.06	2.33	118.86	14.07	86.97	0.02	1.46	2.46	129.19	15.99	29.4833	49.2133	1.73707	0.796653	0.74081	0.861125	no	up
TGME49_308090	rhoptry protein ROP5	4715	5791	3862	5825	5028	4743	353.6	406.62	336.05	430.19	374.3	356.75	365.423	387.08	1.09333	0.128723	0.568024	0.744028	no	up
TGME49_227970	histone family DNA-binding protein	1370	398	178	966	747	1065	336.99	91.54	50.89	229.3	179.33	260.34	159.807	222.99	1.38211	0.466877	0.49238	0.685146	no	up
TGME49_259155	hypothetical protein	156	117	54	224	149	290	4.78	3.35	1.92	6.79	4.55	8.92	3.35	6.75333	2.00566	1.00407	0.0369592	0.111287	no	up
TGME49_249725	hypothetical protein	6	33	55	11	28	25	1.87	9.61	19.93	3.28	8.46	7.71	10.47	6.48333	0.696284	-0.522251	0.525891	0.712152	no	down
TGME49_289300	methionyl-tRNA synthetase	2515	1401	1632	1856	1828	2050	96.96	50.58	72.97	70.77	70.21	79.42	73.5033	73.4667	1.02332	0.0332575	0.914678	0.960319	no	up
TGME49_215140	hypothetical protein	16	73	51	33	35	38	2.11	9.02	7.81	4.26	4.56	5.01	6.31333	4.61	0.776023	-0.365829	0.5279	0.713604	no	down
TGME49_226510	Sec23/Sec24 trunk domain-containing protein	1977	2021	2149	1784	1950	2339	46.45	44.48	58.56	41.54	45.72	55.27	49.83	47.51	0.990017	-0.0144747	0.931955	0.968005	no	down
TGME49_459080	18S ribosomal RNA	9.33	12.16	1.9	11.46	51.22	8.9	1.49	1.82	0.35	1.79	8.08	1.42	1.22	3.76333	3.12722	1.64488	0.10165	0.234995	no	up
TGME49_276870	hypothetical protein	7	3	0	202	124	131	3.21	1.28	0	87.21	54.36	59	1.49667	66.8567	45.4648	5.50668	1.17268e-15	4.3911e-14	yes	up
TGME49_312175	hypothetical protein	1047	1624	1937	769	732	767	35.27	51.23	75.67	25.63	24.58	25.97	54.0567	25.3933	0.498259	-1.00503	8.26585e-05	0.000731823	yes	down
TGME49_233405	hypothetical protein	0	0	0	1	0	0	0	0	0	0.17	0	0	0	0.0566667	1.95602	0.967923	0.812495	1	no	up
TGME49_266640	Acetyl-coenzyme A synthetase 2%2C putative	2457	5401	5135	2722	2986	3528	134.96	277.81	327.2	147.59	163.14	194.57	246.657	168.433	0.722205	-0.469519	0.137857	0.291234	no	down
TGME49_461330	5.8S ribosomal RNA	0	0	0	0	0	0.25	0	0	0	0	0	0	0	0	1	0	1	1	no test	no test
TGME49_327200	rhoptry neck protein%2C putative	0	0	0	0	0	0	0	0	0	0	0	0	0	0	1	0	1	1	no test	no test
TGME49_269740	R3H domain-containing protein	628	987	1077	341	460	555	17.59	25.89	34.98	9.46	12.85	15.63	26.1533	12.6467	0.508507	-0.975662	0.000776196	0.00499298	no	down
TGME49_205190	hypothetical protein	1481	2546	3569	1292	1558	1381	31.68	51.01	88.53	27.39	33.26	29.71	57.0733	30.12	0.565338	-0.822815	0.0132623	0.0500739	no	down
TGME49_200370	prenyltransferase and squalene oxidase repeat-containing protein	1203	1292	1121	1369	1225	1279	75.37	75.79	81.48	84.59	76.28	80.42	77.5467	80.43	1.07571	0.105284	0.501196	0.692144	no	up
TGME49_210970	hypothetical protein	1	15	10	15	30	23	0.33	4.67	3.87	4.77	9.67	7.57	2.95667	7.33667	2.69322	1.42933	0.0993733	0.231173	no	up
TGME49_275490	hypothetical protein	2386	2078	2621	2922	2651	2940	42.39	34.58	54	51.47	47.02	52.55	43.6567	50.3467	1.20305	0.266696	0.148074	0.306316	no	up
TGME49_211400	DEAD/DEAH box helicase domain-containing protein	462	417	550	310	282	288	15.94	13.48	22.01	10.59	9.7	9.99	17.1433	10.0933	0.617705	-0.69501	0.0010915	0.00665416	no	down
TGME49_228170	inner membrane complex protein IMC2A	7877	20957	25137	7538	8121	6178	191.46	477.09	708.54	181.53	196.93	151.02	459.03	176.493	0.413803	-1.27298	0.0020392	0.0111344	yes	down
TGME49_258900	hypothetical protein	163	258	371	234	188	189	11.51	17.06	30.4	16.28	13.18	13.39	19.6567	14.2833	0.78228	-0.354243	0.307846	0.504406	no	down
TGME49_261060	diphthamide biosynthesis protein 2-related domain-containing protein	342	450	655	373	343	302	25.09	30.91	55.76	26.96	24.99	22.23	37.2533	24.7267	0.711752	-0.490553	0.0987536	0.230322	no	down
TGME49_238440	SAG-related sequence SRS22A	81	130	256	1652	1748	1451	28.35	42.52	104.26	551.37	591.22	501.99	58.3767	548.193	10.548	3.39889	2.41117e-16	9.46268e-15	yes	up
TGME49_271025	hypothetical protein	166	294	308	141	103	99	25.95	43	55.91	21.5	15.85	15.45	41.62	17.6	0.453626	-1.14042	0.000571147	0.00389453	yes	down
TGME49_325100	hypothetical protein	1.3	0	0	0	0	1.37	0.19	0	0	0	0	0.2	0.0633333	0.0666667	1.00427	0.00614274	0.998799	1	no	up
TGME49_458150	28S ribosomal RNA	19.97	25.92	40.6	14.35	0	0.06	2.33	2.84	5.51	1.64	0	0.01	3.56	0.55	0.164467	-2.60413	0.0719689	0.184507	no	down
TGME49_246550	aspartyl protease ASP3	5404	12717	9670	4238	4376	3311	335.46	739.19	696.4	259.47	270	206.28	590.35	245.25	0.438221	-1.19027	0.000293792	0.00220232	yes	down
TGME49_232400	PAN domain-containing protein	54	371	584	1829	2154	1526	5.79	37.26	72.73	192.52	228.69	163.94	38.5933	195.05	5.62297	2.49133	0.00019681	0.00155373	yes	up
TGME49_313140	isocitrate dehydrogenase	2986	2528	1990	2480	2389	2897	193.15	153.11	149.34	158.17	153.55	188.05	165.2	166.59	1.03148	0.0447133	0.854892	0.92974	no	up
TGME49_254180	radial spoke protein 3 protein	1	3	0	36	38	49	0.1	0.29	0	3.64	3.88	5.06	0.13	4.19333	30.9696	4.95278	3.79631e-08	6.48311e-07	yes	up
TGME49_293710	Zn-finger in Ran binding protein and others domain-containing protein	635	810	1518	784	851	993	36.48	43.57	101.16	44.44	48.61	57.26	60.4033	50.1033	0.895049	-0.159962	0.653911	0.8043	no	down
TGME49_230410	peroxiredoxin PRX3	1602	835	747	1046	975	900	292.23	142.5	158.28	185.51	174.67	163.71	197.67	174.63	0.906854	-0.141057	0.709852	0.840394	no	down
TGME49_328800	hypothetical protein	11	15	11	27	12	10	4.85	6.17	5.64	11.23	5.07	4.33	5.55333	6.87667	1.34034	0.422595	0.532302	0.715727	no	up
TGME49_260650	glycosyltransferase%2C group 2 family protein	928	1008	787	728	647	735	18.37	18.68	18.06	14.28	12.78	14.63	18.37	13.8967	0.777526	-0.363038	0.0509304	0.142574	no	down
TGME49_314560	hypothetical protein	19	35	32	13	27	26	10.19	17.51	20	6.52	13.77	13.66	15.9	11.3167	0.776108	-0.365671	0.486077	0.679775	no	down
TGME49_231605	hypothetical protein	10	12	6	73	92	86	1.07	1.2	0.74	7.64	9.71	9.18	1.00333	8.84333	9.0078	3.17118	1.35809e-12	3.88986e-11	yes	up
TGME49_228010	hypothetical protein	568	323	410	368	387	464	49.76	26.49	41.68	31.7	33.61	40.74	39.31	35.35	0.928313	-0.107316	0.732759	0.85548	no	down
TGME49_270710	WW domain binding protein 11	875	1404	1646	763	803	928	63.92	96.03	139.52	54.9	58.24	68	99.8233	60.38	0.642729	-0.637717	0.016532	0.0592931	no	down
TGME49_223450	ubiquitin carboxyl-terminal hydrolase	6343	7874	7901	8274	7472	9137	93.56	108.78	135.13	121.05	110.06	135.6	112.49	122.237	1.13229	0.179248	0.244052	0.432993	no	up
TGME49_289940	uroporphyrinogen decarboxylase	780	385	415	366	328	289	46.54	21.51	28.73	21.55	19.46	17.31	32.26	19.44	0.615508	-0.70015	0.0668239	0.174947	no	down
TGME49_243450	Ras-related protein Rab2BV%2C putative	351	520	512	316	355	383	33.06	45.84	55.96	29.24	33.12	36.14	44.9533	32.8333	0.769527	-0.377956	0.0817011	0.201847	no	down
TGME49_216280	adenylate and guanylate cyclase catalytic domain-containing protein	95	25	17	674	662	555	4.44	1.09	0.92	31.13	30.8	26.06	2.15	29.33	13.4462	3.74912	2.84556e-09	5.62428e-08	yes	up
TGME49_309180	hypothetical protein	42	62	56	33	42	45	29.77	40.91	46.24	21.54	27.96	31.01	38.9733	26.8367	0.756301	-0.402968	0.250471	0.440835	no	down
TGME49_286910	hypothetical protein	386	590	428	411	440	465	13.61	19.48	17.5	14.34	15.46	16.48	16.8633	15.4267	0.946596	-0.0791793	0.711821	0.841588	no	down
TGME49_268230	hypothetical protein	108	60	41	124	98	112	16.73	8.7	7.37	18.73	14.95	17.32	10.9333	17	1.58004	0.659959	0.150926	0.310252	no	up
TGME49_208780	ubiquitin-conjugating enzyme subfamily protein	286	266	268	209	216	268	80.25	69.77	87.43	56.36	58.95	74.59	79.15	63.3	0.845346	-0.242386	0.254065	0.444288	no	down
TGME49_294898	tetratricopeptide repeat-containing protein	1712	1045	774	1149	1143	1341	79.48	45.43	41.68	52.71	52.82	62.53	55.53	56.02	1.01719	0.0245882	0.945828	0.974479	no	up
TGME49_223485	hypothetical protein	203	103	59	163	124	133	191.35	90.17	64.74	139.09	108.29	120.91	115.42	122.763	1.13387	0.18126	0.724204	0.848745	no	up
TGME49_264070	F5/8 type C domain-containing protein	70	115	89	144	157	148	1.72	2.65	2.54	3.51	3.86	3.67	2.30333	3.68	1.65709	0.728652	0.00631673	0.0281767	no	up
TGME49_207407	hypothetical protein	0	2	0	2	1	2	0	0.58	0	0.6	0.3	0.62	0.193333	0.506667	2.58244	1.36873	0.532218	1	no	up
TGME49_233702	tRNA-Arg	0	0	0	0	0	0	0	0	0	0	0	0	0	0	1	0	1	1	no test	no test
TGME49_212200	hypothetical protein	140	246	293	293	232	235	15.02	24.71	36.49	30.84	24.63	25.25	25.4067	26.9067	1.13616	0.184163	0.57015	0.745465	no	up
TGME49_255715	hypothetical protein	52	27	8	29	44	37	23.82	11.55	4.27	12.52	19.29	16.66	13.2133	16.1567	1.24364	0.314565	0.661698	0.810297	no	up
TGME49_220910	HEAT repeat-containing protein	2266	3223	2848	3013	2725	2733	45.92	61.17	66.92	60.52	55.11	55.71	58.0033	57.1133	1.02672	0.03804	0.827602	0.914765	no	up
TGME49_257572	hypothetical protein	51	94	152	204	267	250	7.46	12.86	25.8	29.12	38.48	36.52	15.3733	34.7067	2.46303	1.30043	0.00173181	0.00971728	yes	up
TGME49_307605	hypothetical protein	186	50	46	242	179	221	59.58	14.97	17.14	74.16	55.56	70.08	30.5633	66.6	2.21584	1.14785	0.0601123	0.161095	no	up
TGME49_227280	dense granule protein GRA3	19145	32879	17682	14306	14338	11955	5284.4	8484.24	5674.39	3797.21	3851.21	3274.08	6481.01	3640.83	0.590816	-0.75922	0.00793748	0.0335893	no	down
TGME49_206700	hypothetical protein	98	52	54	72	77	94	23.26	11.54	14.9	16.51	17.85	22.18	16.5667	18.8467	1.17799	0.236322	0.567341	0.743746	no	up
TGME49_325300	proteasome subunit alpha type%2C putative	0	0	2.14	0	0	0	0	0	159.46	0	0	0	53.1533	0	0.28064	-1.83321	0.649959	1	no	down
TGME49_283870	hypothetical protein	0	1	0	1	0	1	0	2.47	0	2.27	0	2.51	0.823333	1.59333	1.8587	0.894292	0.789344	1	no	up
TGME49_231180	hypothetical protein	707	708	718	937	933	907	60.07	56.32	70.79	78.3	78.61	77.25	62.3933	78.0533	1.3069	0.386147	0.0087899	0.0363301	no	up
TGME49_299020	AP2 domain transcription factor AP2III-4	513	822	670	872	986	1081	11.23	16.85	17.01	18.92	21.54	23.8	15.03	21.42	1.48135	0.566915	0.00880054	0.0363373	no	up
TGME49_215120	tRNA-Thr	0	0	0	0	0	0	0	0	0	0	0	0	0	0	1	0	1	1	no test	no test
TGME49_276220	hypothetical protein	559	682	1906	662	630	1062	20.84	23.81	82.41	24.41	23.4	39.79	42.3533	29.2	0.75346	-0.408398	0.413609	0.611818	no	down
TGME49_460520	5.8S ribosomal RNA	0	0	0	0	0	0	0	0	0	0	0	0	0	0	1	0	1	1	no test	no test
TGME49_257000	hypothetical protein	128	30	24	1104	1025	1044	5.57	1.22	1.21	47.47	44.4	45.63	2.66667	45.8333	16.927	4.08126	1.03309e-10	2.43733e-09	yes	up
TGME49_233890	hypothetical protein	732	860	690	643	725	594	42.34	46.58	46.3	36.7	41.7	34.49	45.0733	37.63	0.865735	-0.208003	0.279075	0.473933	no	down
TGME49_458170	5.8S ribosomal RNA	0	1.5	0	3	1.82	0	0	0	0	297.82	0	0	0	99.2733	2.63442	1.39748	0.606472	1	no	up
TGME49_209700	hypothetical protein	603	388	271	534	486	565	155.08	93.3	81.01	132.35	121.85	144.32	109.797	132.84	1.24375	0.314698	0.387871	0.58742	no	up
TGME49_247590	methyltransferase domain-containing protein	277	658	845	344	363	398	11.94	26.57	42.26	14.66	15.59	17.24	26.9233	15.83	0.631905	-0.662221	0.0967629	0.227172	no	down
TGME49_458090	28S ribosomal RNA	0	0	16.43	0	23.58	0	0	0	2.85	0	3.48	0	0.95	1.16	1.54864	0.631002	0.833466	0.917959	no	up
TGME49_292610	Toxoplasma gondii family C protein	197.24	144.7	175.09	162.39	181.21	185.08	39.84	27.34	41.09	31.82	35.88	37.24	36.09	34.98	1.01921	0.0274512	0.915433	0.960746	no	up
TGME49_310340	hypothetical protein	2	20	5	8	12	11	0.23	2.17	0.67	0.91	1.38	1.28	1.02333	1.19	1.18572	0.245768	0.799498	0.899187	no	up
TGME49_458820	18S ribosomal RNA	607.57	448.38	487.97	317.44	955.98	347.28	160.31	110.61	149.67	80.66	245.75	90.97	140.197	139.127	1.05115	0.0719725	0.88249	0.946542	no	up
TGME49_278530	multiprotein bridging factor type 1 family transcriptional co-activator%2C putative	1152	822	836	771	688	747	816.57	542.43	690.31	503.22	457.96	514.81	683.103	491.997	0.781725	-0.355267	0.15717	0.319229	no	down
TGME49_269970	hypothetical protein	236	196	152	269	224	249	274.76	211.5	205.73	279.74	239.1	277.84	230.663	265.56	1.26834	0.342939	0.222817	0.407304	no	up
TGME49_240670	adrenodoxin-type ferredoxin%2C putative	80	88	108	76	66	62	29.21	30.01	45.88	26.41	23.25	22.35	35.0333	24.0033	0.744306	-0.426032	0.14248	0.298222	no	down
TGME49_315150	eukaryotic initiation factor-4E%2C putative	364	399	530	224	216	161	34.47	35.37	58.25	20.84	20.27	15.28	42.6967	18.7967	0.46899	-1.09237	5.3165e-05	0.00049149	yes	down
TGME49_240540	hypothetical protein	985	772	605	808	802	901	73.22	53.73	52.18	59.15	59.18	67.18	59.71	61.8367	1.05835	0.0818141	0.761845	0.874429	no	up
TGME49_269780	ADP-ribosylation factor%2C putative	151	85	75	130	130	115	41.01	21.58	23.68	33.97	34.37	31	28.7567	33.1133	1.1955	0.257611	0.515145	0.70438	no	up
TGME49_219290	F-actin-capping protein subunit beta%2C putative	326	234	208	290	355	371	47.66	32.01	35.31	41.4	51.16	54.19	38.3267	48.9167	1.31556	0.395674	0.178368	0.348387	no	up
TGME49_316420	leucine rich repeat-containing protein	0	9	5	0	3	3	0	2.15	1.48	0	0.75	0.76	1.21	0.503333	0.442651	-1.17576	0.516209	0.704887	no	down
TGME49_233010	cell-cycle-assocaited protein kinase ERK7%2C putative	1231	1849	1630	1588	1562	1591	71.81	101	110.31	91.41	90.6	93.17	94.3733	91.7267	1.0176	0.0251756	0.890638	0.949742	no	up
TGME49_291800	ADP-ribosylation factor family protein	46	105	127	70	55	43	14.88	31.73	47.77	21.65	17.23	13.76	31.46	17.5467	0.616671	-0.697427	0.13486	0.287131	no	down
TGME49_219270	multi-pass transmembrane protein	4834	5527	3156	4458	3983	4102	561.37	600.77	425.43	507.32	457.27	476.72	529.19	480.437	0.931771	-0.101953	0.701832	0.83587	no	down
TGME49_272260	Dpy-30 motif protein	81	143	125	86	57	80	2.82	4.67	5.05	2.97	1.98	2.8	4.18	2.58333	0.646825	-0.628554	0.0615023	0.164281	no	down
TGME49_268990	hypothetical protein	1009	3084	2276	849	1052	1141	29.65	84.88	77.57	24.7	30.83	33.71	64.0333	29.7467	0.487752	-1.03578	0.00799063	0.0337442	yes	down
TGME49_308093	rhoptry kinase family protein (incomplete catalytic triad)	530.19	514.84	413.45	2299.69	1609.48	2853.2	40.75	37.05	36.88	174.04	122.78	219.94	38.2267	172.253	4.6291	2.21073	3.36588e-15	1.20507e-13	yes	up
TGME49_220540	hypothetical protein	143	349	415	159	202	117	24.38	55.67	82.17	26.39	33.86	19.9	54.0733	26.7167	0.538963	-0.891742	0.0442557	0.128175	no	down
TGME49_230135	Kinesin-associated protein	0	1	0	0	0	0	0	0.56	0	0	0	0	0.186667	0	0.515616	-0.95563	0.814833	1	no	down
TGME49_313700	hypothetical protein	395	200	289	333	393	487	27.55	13.06	23.39	22.89	27.22	34.08	21.3333	28.0633	1.35643	0.43981	0.216374	0.399065	no	up
TGME49_297850	Branched-chain-amino-acid aminotransferase	337	605	539	555	485	474	26.69	44.86	49.53	43.27	38.12	37.64	40.36	39.6767	1.03755	0.0531765	0.837901	0.920192	no	up
TGME49_318490	hypothetical protein	203	105	69	94	94	116	58.91	28.48	23.28	26.19	26.51	33.37	36.89	28.69	0.793677	-0.333377	0.489955	0.682858	no	down
TGME49_215020	hypothetical protein	382	392	457	291	268	231	29.91	28.73	41.51	22.43	20.82	18.13	33.3833	20.46	0.6457	-0.631063	0.00298417	0.0152058	no	down
TGME49_263430	3-hydroxyisobutyrate dehydrogenase	360	124	110	191	159	201	54.76	17.65	19.43	28.35	23.82	30.54	30.6133	27.57	0.906322	-0.141904	0.791213	0.893933	no	down
TGME49_203750	hypothetical protein	1144	638	599	819	908	996	30.17	15.76	18.32	21.39	23.88	26.41	21.4167	23.8933	1.13025	0.176637	0.611569	0.776474	no	up
TGME49_289210	prefoldin subunit protein	1402	728	344	974	972	1211	211.36	102.7	60.22	143.3	144.37	182.36	124.76	156.677	1.25257	0.32489	0.523117	0.709926	no	up
TGME49_241305	hypothetical protein	469	645.03	418.1	166	215	133	50.17	64.58	51.91	17.42	22.76	14.24	55.5533	18.14	0.339249	-1.55958	2.13719e-07	3.26702e-06	yes	down
TGME49_318510	N-ethylmaleimide-sensitive fusion protein%2C putative	1496	1640	1848	1540	1491	1517	77.52	79.58	111.09	78.81	76.87	78.94	89.3967	78.2067	0.917824	-0.123711	0.405275	0.604468	no	down
TGME49_273445	sufB/sufD domain-containing protein	1598	1124	898	1036	1023	1218	30.71	20.23	20.01	19.74	19.62	23.55	23.65	20.97	0.898428	-0.154526	0.608175	0.774572	no	down
TGME49_315310	hypothetical protein	1220	2058	2194	1211	1212	1173	72.93	115.19	152.15	71.42	72.03	70.38	113.423	71.2767	0.666356	-0.585635	0.020026	0.0691799	no	down
TGME49_258030	DNA polymerase	1062	786	747	1272	1057	1079	30.73	21.3	25.07	36.45	30.5	31.39	25.7	32.78	1.30938	0.388887	0.132031	0.282806	no	up
TGME49_290340	HEAT repeat-containing protein	1066	1083	1006	648	648	771	104.76	99.63	114.74	62.54	63.07	75.9	106.377	67.17	0.656376	-0.607406	0.000206274	0.00161439	no	down
TGME49_232020	hypothetical protein	1238	1632	845	1102	930	1009	36.16	44.65	28.63	31.87	27.09	29.63	36.48	29.53	0.824241	-0.278862	0.33332	0.532465	no	down
TGME49_271335	hypothetical protein	27	120	139	62	73	82	3.47	14.43	20.73	7.79	9.26	10.53	12.8767	9.19333	0.776508	-0.364928	0.529941	0.714436	no	down
TGME49_213050	hypothetical protein	1204	2690	1615	2024	2079	1639	430.31	898.2	671.58	689.16	717.46	578.73	666.697	661.783	1.06305	0.0882089	0.783344	0.888881	no	up
TGME49_259590	membrane protein%2C putative	0	0	0	0	0	0	0	0	0	0	0	0	0	0	1	0	1	1	no test	no test
TGME49_234410	transporter%2C small conductance mechanosensitive ion channel (MscS) family protein	3974	4475	5923	5206	5189	5975	40.76	42.99	70.44	52.99	53.18	61.68	51.3967	55.95	1.14573	0.196273	0.34172	0.540593	no	up
TGME49_204870	hypothetical protein	8	46	27	188	164	260	0.5	2.68	1.95	11.53	10.14	16.23	1.71	12.6333	7.72975	2.95042	7.94467e-08	1.29188e-06	yes	up
TGME49_236153	tRNA-Arg	0	0	0	0	0	0	0	0	0	0	0	0	0	0	1	0	1	1	no test	no test
TGME49_261230	ankyrin repeat-containing protein	12768	19015	20490	10902	10096	10209	336.67	469.6	626.57	284.74	265.55	270.69	477.613	273.66	0.604082	-0.727185	0.000647274	0.00429663	no	down
TGME49_248370	prefoldin subunit 6%2C putative	289	184	149	400	398	415	336.47	198.55	201.67	415.98	424.82	463.06	245.563	434.62	1.9345	0.951962	0.00482321	0.0226015	no	up
TGME49_288460	hypothetical protein	3165	2982	2405	2309	2678	3394	62.38	55.05	54.97	45.11	52.69	67.29	57.4667	55.03	0.978065	-0.0319975	0.893356	0.950778	no	down
TGME49_252370	AP2 domain transcription factor AP2III-1	59	448	215	618	719	750	1.07	7.64	4.54	11.15	13.06	13.73	4.41667	12.6467	2.98536	1.57791	0.00805717	0.0339549	yes	up
TGME49_289218	hypothetical protein	0	0	0	0	0	1	0	0	0	0	0	1.74	0	0.58	1.95602	0.967923	0.812495	1	no	up
TGME49_278670	ubiquitin-conjugating enzyme subfamily protein	412	298	343	281	323	358	57.98	39.25	56.05	38.64	44.83	50.35	51.0933	44.6067	0.909916	-0.136195	0.59264	0.760528	no	down
TGME49_458370	18S ribosomal RNA	41.44	34.4	18.67	21.09	35.1	49.95	5.52	4.29	2.89	2.75	4.61	6.65	4.23333	4.67	1.11925	0.16253	0.767328	0.878669	no	up
TGME49_217550	hypothetical protein	716	704	700	765	649	673	178.71	164.31	203.08	184.18	158.04	166.91	182.033	169.71	0.98783	-0.0176652	0.918932	0.962809	no	down
TGME49_224040	flagellar associated protein	392	280	195	489	429	401	63.63	42.52	36.76	77.35	68.52	64.97	47.6367	70.28	1.51375	0.598131	0.0818194	0.201902	no	up
TGME49_265110	ribosome biogenesis protein%2C putative	1267	559	541	1511	1327	1349	44.58	18.42	22.08	52.61	46.54	47.71	28.36	48.9533	1.74172	0.800513	0.0551106	0.151302	no	up
TGME49_278878	GDA1/CD39 (nucleoside phosphatase) family protein	16	55	156.37	14	18	14	1.73	5.56	19.6	1.48	1.92	1.51	8.96333	1.63667	0.207171	-2.27111	0.00416343	0.0199801	yes	down
TGME49_254250	PRELI family protein	231	351	327	210	227	230	20.45	29.09	33.59	18.28	19.92	20.4	27.71	19.5333	0.741504	-0.431474	0.0511586	0.142962	no	down
TGME49_276960	tetratricopeptide repeat-containing protein	851	846	548	716	911	1385	17.14	15.96	12.8	14.3	18.32	28.06	15.3	20.2267	1.33642	0.418379	0.214597	0.397043	no	up
TGME49_290260	thioredoxin family Trp26 protein	207	154	136	303	297	326	63.32	44.03	48.38	88.82	88.15	98.79	51.91	91.92	1.85599	0.892193	0.00118035	0.00708472	no	up
TGME49_254690	phospholipase/carboxylesterase	3182	2385	2143	2597	2533	2557	269.68	189.24	210.75	216.49	212.89	217.23	223.223	215.537	0.993224	-0.00980946	0.968374	0.985764	no	down
TGME49_267875	NBP2b protein%2C putative	127	112	96	267	294	230	6.95	5.74	6.1	14.43	16.01	12.64	6.26333	14.36	2.36639	1.24269	2.86737e-06	3.61209e-05	yes	up
TGME49_270300	hypothetical protein	856	1358	1809	1256	1165	1372	68.6	101.89	168.22	99.06	92.63	110.25	112.903	100.647	0.954218	-0.0676086	0.817855	0.908877	no	down
TGME49_293590	3-oxoacyl-acyl-carrier protein synthase I/II%2C putative	2479	1189	633	1598	1489	1706	185.09	83.12	54.84	117.5	110.36	127.76	107.683	118.54	1.09353	0.128996	0.796851	0.897447	no	up
TGME49_263170	hypothetical protein	140	127	184	153	135	130	22.62	19.2	34.52	24.09	21.46	20.96	25.4467	22.17	0.930898	-0.103304	0.703901	0.837167	no	down
TGME49_271070	hypothetical protein	321	64	71	146	127	196	43.55	8.13	11.18	19.36	17	26.58	20.9533	20.98	0.992952	-0.0102034	0.988015	0.994717	no	down
TGME49_250850	CMGC kinase%2C putative	2164	4910	6831	1907	2317	2265	28.34	60.23	103.73	24.78	30.31	29.85	64.1	28.3133	0.475052	-1.07384	0.00700064	0.0304404	yes	down
TGME49_277055	hypothetical protein	6	13	7	6	4	9	5.27	10.6	7.15	4.79	3.26	7.63	7.67333	5.22667	0.738331	-0.43766	0.591413	0.75946	no	down
TGME49_286480	hypothetical protein	238	502	565	275	284	250	138.33	272.01	382.55	148.81	156.4	142.02	264.297	149.077	0.631136	-0.663977	0.0553152	0.151625	no	down
TGME49_459260	18S ribosomal RNA	968.22	842.68	846.16	610.07	1307.25	883.35	215.72	175.59	219.07	131.52	284.91	195.83	203.46	204.087	1.05494	0.0771619	0.817617	0.908877	no	up
TGME49_208400	hypothetical protein	3032	5301	5223	2914	2685	2476	52.14	85.39	104.16	49.7	46.1	42.84	80.5633	46.2133	0.604791	-0.725492	0.0043489	0.0206877	no	down
TGME49_224680	hypothetical protein	38	101	93	212	392	330	2.43	6.05	6.9	13.37	24.91	21.18	5.12667	19.82	4.10044	2.03578	2.15784e-06	2.7832e-05	yes	up
TGME49_269020	hypothetical protein	700	397	619	675	615	781	47.64	25.3	48.88	45.28	41.58	53.33	40.6067	46.73	1.19777	0.260349	0.396989	0.59625	no	up
TGME49_212830	expressed protein JLP1	65	83	47	110	164	150	34.87	41.53	29.37	55.18	83.66	78.82	35.2567	72.5533	2.1864	1.12856	0.00101215	0.00625235	yes	up
TGME49_271420	porphobilinogen deaminase	337	483	400	283	324	301	18.07	24.25	24.88	14.98	17.28	16.21	22.4	16.1567	0.751502	-0.412151	0.0402479	0.118951	no	down
TGME49_213790	hypothetical protein	1706	1518	1427	2102	1841	1796	34.74	28.95	33.69	42.42	37.41	36.78	32.46	38.87	1.23549	0.305078	0.122955	0.269228	no	up
TGME49_300100	rhoptry neck protein RON2	6451	9080	4294	4338	3585	3432	158.16	208.5	122.09	105.37	87.69	84.62	162.917	92.56	0.578151	-0.790482	0.0121772	0.0468216	no	down
TGME49_224490	polyprenyl synthetase superfamily protein	604	520	514	560	611	751	37.29	30.06	36.81	34.1	37.49	46.53	34.72	39.3733	1.17102	0.22776	0.297404	0.493337	no	up
TGME49_222800	glycogen synthase%2C putative	3495	3289	2737	4040	3959	4342	40.73	35.9	36.99	46.72	46.09	50.93	37.8733	47.9133	1.29655	0.374683	0.0468708	0.133638	no	up
TGME49_304880	hypothetical protein	4266	7011	8312	2802	3720	2772	92.65	142.62	209.35	60.31	80.63	60.56	148.207	67.1667	0.481581	-1.05415	0.000344095	0.00252367	yes	down
TGME49_284540	ATP synthase F1%2C delta subunit protein	1061	556	369	784	694	863	232.32	113.86	93.88	166.18	148.7	188.06	146.687	167.647	1.16026	0.214454	0.623348	0.78464	no	up
TGME49_242880	flavoprotein	149	143	122	140	168	163	26.89	24.14	25.57	24.57	29.78	29.34	25.5333	27.8967	1.13969	0.188644	0.436309	0.633961	no	up
TGME49_243170	Toxoplasma gondii family A protein	0	4	11	45	52	42	0	0.36	1.23	4.25	4.95	4.04	0.53	4.41333	9.46968	3.24332	0.00015354	0.00125965	yes	up
TGME49_253430	asparagine synthetase%2C putative	9622	11084	8734	11690	10999	11106	664.25	716.44	699.54	795.28	754.18	769.2	693.41	772.887	1.15421	0.206901	0.195003	0.371398	no	up
TGME49_211460	hypothetical protein	2127	4144	3956	1745	1863	1496	81.44	148.6	175.69	66.09	71.07	57.56	135.243	64.9067	0.507873	-0.97746	0.000711735	0.00465464	no	down
TGME49_261610	hypothetical protein	396	642	1225	703	698	858	10.18	15.46	36.52	17.9	17.9	22.18	20.72	19.3267	1.01083	0.0155425	0.969902	0.986335	no	up
TGME49_216380	phospholipid-translocating P-type ATPase%2C flippase subfamily protein	2390	2069	1690	2016	2034	2340	47.47	38.49	38.92	39.69	40.32	46.75	41.6267	42.2533	1.03681	0.0521515	0.817234	0.908847	no	up
TGME49_205470	translation elongation factor 2 family protein%2C putative	20480	11546	8411	10659	10025	10952	811.7	428.56	386.65	417.79	395.81	436.18	542.303	416.593	0.77246	-0.372468	0.33186	0.530859	no	down
TGME49_266785	zinc finger (CCCH type) motif-containing protein	78	373	173	226	220	318	1.79	8.04	4.61	5.15	5.05	7.36	4.81333	5.85333	1.25599	0.32883	0.531733	0.715309	no	up
TGME49_219310	DnaK family protein	5457	4715	4921	4934	4848	5267	256.5	207.54	268.3	229.15	226.83	248.67	244.113	234.883	0.996771	-0.00466544	0.978251	0.990424	no	down
TGME49_248970	leucine rich repeat-containing protein	3	1	3	0	5	1	0.4	0.12	0.46	0	0.65	0.13	0.326667	0.26	0.855234	-0.225609	0.894086	0.951058	no	down
TGME49_272270	radical SAM domain-containing protein	685	940	915	743	753	671	21.71	27.91	33.64	23.31	23.8	21.38	27.7533	22.83	0.862049	-0.214158	0.251231	0.441506	no	down
TGME49_256820	zinc finger (CCCH type) motif-containing protein	861	1014	1613	839	847	860	36.38	40.12	79.05	35.05	35.64	36.51	51.85	35.7333	0.736261	-0.441711	0.114855	0.256655	no	down
TGME49_223580	mediator complex subunit MED4	487	300	351	504	459	477	39.12	22.56	32.72	39.84	36.58	38.42	31.4667	38.28	1.25772	0.330815	0.252053	0.442317	no	up
TGME49_226660	hypothetical protein	5461	7102	6379	6236	5832	6064	50.85	61.95	68.88	57.64	54.27	56.84	60.56	56.25	0.965181	-0.0511281	0.715	0.843553	no	down
TGME49_229190	hypothetical protein	11	23	9	11	5	10	13.18	25.53	12.53	11.75	5.48	11.47	17.08	9.56667	0.612417	-0.707413	0.338208	0.537875	no	down
TGME49_265380	tetratricopeptide repeat (TPR)-/ U-box domain-containing protein	182	128	82	158	172	165	37.66	24.77	19.71	31.7	34.87	34	27.38	33.5233	1.25453	0.327153	0.389715	0.589412	no	up
TGME49_315730	apical membrane antigen 1 protein	4	39	20	39	44	61	0.24	2.23	1.42	2.35	2.68	3.75	1.29667	2.92667	2.35076	1.23313	0.0912001	0.218639	no	up
TGME49_209180	PAN domain-containing protein	42	93	150	48	70	45	4.18	8.66	17.31	4.69	6.89	4.48	10.05	5.35333	0.583222	-0.777884	0.135852	0.288888	no	down
TGME49_309990	hypothetical protein	179	365	468	312	273	206	65.35	124.48	198.8	108.42	96.17	74.27	129.543	92.9533	0.796977	-0.32739	0.405803	0.604594	no	down
TGME49_280465	hypothetical protein	0	0	2	0	0	0	0	0	2	0	0	0	0.666667	0	0.28064	-1.83321	0.649959	1	no	down
TGME49_315320	SAG-related sequence SRS52A	4255	4134	1503	2067	2387	1824	622.09	565.59	255.15	295.08	343.97	266.44	480.943	301.83	0.634681	-0.655895	0.125694	0.273757	no	down
TGME49_242800	ribosome biogenesis protein NSA2%2C putative	934	722	401	856	789	856	194.46	140.6	97	172.75	160.92	177.47	144.02	170.38	1.20854	0.27326	0.450342	0.647551	no	up
TGME49_305310	ERCC4 domain-containing protein	2801	3335	3076	2442	2173	2181	48.52	54.11	61.78	41.94	37.58	38.01	54.8033	39.1767	0.742971	-0.428623	0.00294392	0.0150195	no	down
TGME49_253510	transporter/permease protein	388	688	857	480	468	552	50.61	83.99	129.78	61.25	60.26	72	88.1267	64.5033	0.78636	-0.346739	0.266537	0.460375	no	down
TGME49_205110	hypothetical protein	115	157	193	133	149	156	67.97	86.49	132.88	73.12	83.38	90.08	95.78	82.1933	0.950404	-0.0733868	0.786718	0.891323	no	down
TGME49_309800	RNA recognition motif-containing protein	739	623	648	642	653	608	87.01	68.66	88.57	74.06	76	71.64	81.4133	73.9	0.947287	-0.0781268	0.692098	0.830498	no	down
TGME49_294285	hypothetical protein	13	23	37	37	30	45	6.87	11.34	22.77	18.29	15.08	23.29	13.66	18.8867	1.55087	0.633082	0.223256	0.407341	no	up
TGME49_270190	protein phosphatase 2C domain-containing protein	1077	1403	2286	996	1052	1095	27.33	33.35	67.28	25.04	26.64	27.95	42.6533	26.5433	0.666121	-0.586143	0.056832	0.15486	no	down
TGME49_287970	hypothetical protein	1660	2549	1886	1079	1066	1170	25.54	36.74	33.65	16.47	16.38	18.11	31.9767	16.9867	0.549486	-0.863847	1.35622e-05	0.000144528	no	down
TGME49_316750	DEAD/DEAH box helicase domain-containing protein	869	697	544	793	827	955	15.54	11.68	11.28	14.07	14.77	17.19	12.8333	15.3433	1.21504	0.281002	0.293847	0.49058	no	up
TGME49_243150	Toxoplasma gondii family A protein	0	1	1	2	1	2	0	0.09	0.11	0.18	0.09	0.19	0.0666667	0.153333	2.54763	1.34915	0.481804	1	no	up
TGME49_459780	5.8S ribosomal RNA	0	0	0	0	0	1	0	0	0	0	0	0	0	0	1	0	1	1	no test	no test
TGME49_212075	hypothetical protein	3	3	3	150	152	160	0.26	0.24	0.3	12.85	13.13	13.98	0.266667	13.32	51.577	5.68866	2.2273e-24	1.56737e-22	yes	up
TGME49_235360	hypothetical protein	162	102	100	113	117	107	30.2	17.79	21.66	20.47	21.41	19.89	23.2167	20.59	0.920604	-0.119348	0.72663	0.850353	no	down
TGME49_293300	Yip1 domain-containing protein	929	986	1394	1095	1049	1086	64.13	63.73	111.65	74.49	71.93	75.22	79.8367	73.88	0.982207	-0.0259017	0.906933	0.957612	no	down
TGME49_216510	thioredoxin%2C putative	1137	1125	772	1246	1220	1140	62.76	58.15	49.43	67.89	66.98	63.18	56.78	66.0167	1.19088	0.252027	0.296854	0.492825	no	up
TGME49_458460	28S ribosomal RNA	160.23	38.03	99.35	20.09	236.02	98.49	41.63	9.24	30	5.03	59.77	25.41	26.9567	30.07	1.17161	0.228493	0.788704	0.892829	no	up
TGME49_311010	hypothetical protein	363	440	320	315	357	347	120.84	136.87	123.92	100.18	115.02	114.27	127.21	109.823	0.912625	-0.131907	0.523666	0.710379	no	down
TGME49_321380	tRNA-Val	0	0	0	0	0	0	0	0	0	0	0	0	0	0	1	0	1	1	no test	no test
TGME49_261475	hypothetical protein	117	142	134	151	152	110	27.77	31.52	36.97	34.62	35.24	25.96	32.0867	31.94	1.06054	0.0847991	0.749506	0.866358	no	up
TGME49_243200	hypothetical protein	2375	3432	1589	2322	2119	2057	69.31	93.81	53.78	67.1	61.67	60.36	72.3	63.0433	0.886823	-0.173282	0.578112	0.750172	no	down
TGME49_241710	hypothetical protein	51	74	79	43	40	56	4.33	5.89	7.79	3.59	3.37	4.77	6.00333	3.91	0.686715	-0.542217	0.113798	0.25508	no	down
TGME49_263140	SWI2/SNF2-containing protein RAD26	1511	1771	1778	1354	1378	1331	34.38	37.75	46.92	30.53	31.29	30.46	39.6833	30.76	0.808452	-0.306767	0.0219059	0.0739834	no	down
TGME49_271174	hypothetical protein	0	0	0	0	0	0	0	0	0	0	0	0	0	0	1	0	1	1	no test	no test
TGME49_300608	ribosomal protein L6%2C putative	0	0	0	0	0	0	0	0	0	0	0	0	0	0	1	0	1	1	no test	no test
TGME49_214810	hypothetical protein	178	210	171	155	201	177	26.83	29.62	29.93	22.8	29.85	26.65	28.7933	26.4333	0.959112	-0.0602281	0.792546	0.894697	no	down
TGME49_240860	acyltransferase domain-containing protein	522	380	229	550	511	591	96.26	65.55	49.05	98.58	92.53	108.66	70.2867	99.9233	1.44964	0.535699	0.139399	0.293731	no	up
TGME49_312130	hypothetical protein	496	630	884	901	874	861	22.65	26.95	46.83	40.67	39.74	39.5	32.1433	39.97	1.32431	0.405237	0.113224	0.254055	no	up
TGME49_224935	hypothetical protein	2394	2533	2254	5000	4165	4664	57.77	57.25	63.08	119.55	100.28	113.2	59.3667	111.01	1.93312	0.950933	2.82362e-09	5.59447e-08	no	up
TGME49_240220	hypothetical protein	1384	2204	2897	2031	1854	1722	33	49.22	80.11	47.98	44.11	41.29	54.11	44.46	0.877014	-0.189328	0.520745	0.708355	no	down
TGME49_233820	DNA polymerase epsilon subunit B protein	511	550	397	449	482	579	33.5	33.76	30.2	29.02	31.4	38.09	32.4867	32.8367	1.0373	0.0528392	0.816628	0.90844	no	up
TGME49_259080	hypothetical protein	756	969	1333	667	640	571	25.31	30.39	51.77	22.1	21.36	19.22	35.8233	20.8933	0.620772	-0.687864	0.00850372	0.0353982	no	down
TGME49_238073	hypothetical protein	185	210	183	183	193	171	49.85	52.9	57.32	47.45	50.64	45.73	53.3567	47.94	0.952095	-0.0708231	0.728916	0.852131	no	down
TGME49_283510	hypothetical protein	896	1346	1399	1166	1159	961	139.42	195.98	252.79	176.96	177.59	149.33	196.063	167.96	0.914374	-0.129144	0.579096	0.750819	no	down
TGME49_274070	ThiF family protein	452	371	764	279	315	362	22.46	17.26	44.04	13.69	15.58	18.07	27.92	15.78	0.603682	-0.728139	0.0313232	0.0976763	no	down
TGME49_231380	DNA-directed RNA polymerase II RPB4	104	109	110	97	106	97	100.49	97.79	123.7	84.71	94.78	90.32	107.327	89.9367	0.933307	-0.0995762	0.674347	0.818663	no	down
TGME49_225300	hypothetical protein	254	474	300	468	376	384	47.62	83.13	65.33	85.25	69.19	71.76	65.36	75.4	1.21255	0.278049	0.335	0.534575	no	up
TGME49_233470	hypothetical protein	2864	4123	1461	1675	1562	1837	206.11	277.82	121.99	118.75	111.62	132.62	201.973	120.997	0.604764	-0.725555	0.0574451	0.156152	no	down
TGME49_245640	hypothetical protein	918	1283	1131	1588	1321	1442	97.58	127.65	139.53	165.6	138.94	153.47	121.587	152.67	1.31845	0.398848	0.0289812	0.0919805	no	up
TGME49_288330	histone lysine methyltransferase%2C SET%2C putative	823	628	770	778	904	1037	36.6	26.16	39.72	34.2	40.03	46.33	34.16	40.1867	1.22048	0.287454	0.218234	0.401407	no	up
TGME49_289780	ATP-dependent hsl protease ATP-binding subunit hslU%2C putative	818	862	863	688	791	864	33	32.57	40.38	27.45	31.79	35.02	35.3167	31.42	0.924256	-0.113635	0.483802	0.677988	no	down
TGME49_246540	cytochrome c1%2C heme protein	1915	2003	1556	1121	1060	1304	215.73	211.21	203.46	123.8	118.09	147.04	210.133	129.643	0.637599	-0.649279	0.000931408	0.00583059	no	down
TGME49_268640	BING4CT (NUC141) domain-containing protein	525	763	927	684	564	546	37.78	51.41	77.4	48.49	40.3	39.42	55.53	42.7367	0.820064	-0.286191	0.280799	0.475454	no	down
TGME49_212775	hypothetical protein	0	3	1	3	14	8	0	1.65	0.69	1.65	7.83	4.62	0.78	4.7	6.42154	2.68292	0.048989	0.138421	no	up
TGME49_273280	hypothetical protein	138	64	76	60	30	48	10.98	4.77	7.02	4.7	2.37	3.83	7.59	3.63333	0.490158	-1.02868	0.0386694	0.115205	no	down
TGME49_253840	tRNA-Thr	0	0	0	0	0	0	0	0	0	0	0	0	0	0	1	0	1	1	no test	no test
TGME49_249620	histone deacetylase HDAC2	385	414	435	283	334	297	24.76	24.93	32.46	17.95	21.35	19.17	27.3833	19.49	0.744681	-0.425306	0.0183592	0.0644862	no	down
TGME49_230100	membrane protein%2C putative	410	263	196	282	266	259	73.6	44.17	40.87	49.24	46.91	46.37	52.88	47.5067	0.921366	-0.118154	0.743011	0.862099	no	down
TGME49_218510	hypothetical protein	1	11	8	13	8	3	0.12	1.25	1.13	1.55	0.96	0.36	0.833333	0.956667	1.24371	0.314651	0.771355	0.881132	no	up
TGME49_221450	SPRY domain-containing protein	372	491	419	446	404	319	29.74	36.75	38.87	35.09	32.05	25.57	35.12	30.9033	0.921508	-0.117932	0.610616	0.775906	no	down
TGME49_289027	hypothetical protein	25	170	274	48	74	42	1.75	11.12	22.22	3.31	5.14	2.94	11.6967	3.79667	0.360261	-1.47289	0.046781	0.133475	no	down
TGME49_254440	ribosomal protein RPL12	4332	2296	1657	2257	2361	2092	2157.1	1066.74	960.91	1054.78	1121.21	1022.01	1394.92	1066	0.799532	-0.322773	0.431132	0.629689	no	down
TGME49_231370	phospholipase%2C patatin family protein	1294	1669	2715	1380	1237	931	15.62	18.87	38	16.53	14.91	11.31	24.1633	14.25	0.633234	-0.659188	0.0516444	0.14398	no	down
TGME49_239885	hypothetical protein	3210	7053	14357	3125	3366	3387	18.26	37.59	94.7	17.65	19.14	19.4	50.1833	18.73	0.408451	-1.29176	0.00777294	0.0329785	yes	down
TGME49_243110	hypothetical protein	0	3	1	1	3	1	0	0.29	0.12	0.1	0.3	0.1	0.136667	0.166667	1.29661	0.374749	0.837678	1	no	up
TGME49_206710	hypothetical protein	384	628	1123	330	355	363	22.52	34.48	76.39	19.09	20.7	21.37	44.4633	20.3867	0.497698	-1.00666	0.0109029	0.0432042	yes	down
TGME49_459540	18S ribosomal RNA	3.54	0	1.66	0	16.68	1.46	0	0	0	0	0	0	0	0	1	0	1	1	no test	no test
TGME49_302055	ribosomal protein S12	0	4	1	0	2	1	0	4.57	1.43	0	2.26	1.18	2	1.14667	0.623969	-0.680453	0.760571	1	no	down
TGME49_310820	SLU7 splicing factor%2C putative	1190	1564	1354	1181	1247	1300	90.24	111.05	119.14	88.19	93.86	98.87	106.81	93.64	0.914509	-0.128931	0.39017	0.589691	no	down
TGME49_269200	crooked neck family 1 protein isoform 2%2C putative	760	690	942	963	962	1008	43.73	37.18	62.88	54.68	55.04	58.23	47.93	55.9833	1.22953	0.298101	0.13738	0.290603	no	up
TGME49_315700	hypothetical protein	692	794	1152	550	639	705	32.21	34.61	62.2	25.3	29.61	32.97	43.0067	29.2933	0.722562	-0.468807	0.0694971	0.179868	no	down
TGME49_255200	Radial spoke head protein 9%2C putative	0	0	0	3	3	6	0	0	0	0.56	0.57	1.15	0	0.76	21.7116	4.44039	0.0323296	0.100078	no	up
TGME49_257560	WD domain%2C G-beta repeat-containing protein	515	1025	1559	994	1042	859	18.97	35.36	66.6	36.22	38.24	31.8	40.31	35.42	0.95131	-0.0720125	0.855341	0.929914	no	down
TGME49_228380	hypothetical protein	1296	2301	2470	1679	1821	1555	26.96	44.83	59.57	34.61	37.8	32.53	43.7867	34.98	0.846234	-0.240871	0.381815	0.581467	no	down
TGME49_240050	hypothetical protein	2197	1990	2178	2979	2979	3303	41.51	35.22	47.72	55.81	56.19	62.79	41.4833	58.2633	1.45617	0.542176	0.000647415	0.00429663	no	up
[truncated: 8,246 more rows]

## Sheet: AIP1 +IAA vs -IAA
gene_id	baseMean	log2FoldChange	lfcSE	stat	pvalue	padj	AIP1-mAID +IAA _1	AIP1-mAID +IAA _2	AIP1-mAID +IAA _3	AIP1-mAID -IAA _1	AIP1-mAID -IAA _2	AIP1-mAID -IAA _3
[truncated: 8,037 more rows]

[truncated: 1 more sheets: stage-specific genes]
